# Supplementary material for: Unraveling the Cross-Tissue Neuroimmune–Vascular Genetic Architecture of Migraine Using Integrated Multi-Omics, Single-Cell, and Spatial Transcriptomics: Prioritizing T-Cell Regulatory Networks and Peripheral Targets
Source: Int J Mol Sci. 2026 Feb 6;27(3):1615. doi: 10.3390/ijms27031615 (PMC12897894; doi:10.3390/ijms27031615)
Supplement: Supplementary file 1 [file ijms-27-01615-s001.zip]

Archive with 1 entries (1 files):
- ijms-4076386-supplementary.xlsx
