# Supplementary material for: Unraveling the Cross-Tissue Neuroimmune–Vascular Genetic Architecture of Migraine Using Integrated Multi-Omics, Single-Cell, and Spatial Transcriptomics: Prioritizing T-Cell Regulatory Networks and Peripheral Targets
Source: Int J Mol Sci. 2026 Feb 6;27(3):1615. doi: 10.3390/ijms27031615 (PMC12897894; doi:10.3390/ijms27031615)
Supplement: Supplementary file 1 [file ijms-27-01615-s001.zip › ijms-4076386-supplementary.xlsx]

## Sheet: Table S1
Table S1. QTLEnrich results for migraine GWAS and eQTLs from 49 GTEx tissues
Trait_(GWAS)	Tissue_(QTL)	Num_QTL_variants	Num_QTL_variants_in_GWAS	Num_OBS_QTLs_with_GWAS_p<0.05	Num_EXP_QTLs_with_GWAS_p<0.05	Estimated_num_trait_associations_with_GWAS_p<0.05	Empirical_Pi1	Estimated_total_num_trait_associations	Fold-Enrichment_(OBS/EXP)	Adjusted_Fold_Enrichment	Lower_bound_95%_CI	Upper_bound_95%_CI	Enrichment_P_value
Migraine	Artery_Tibial	11708	6951	775	520	254	0.0762	530	2.227	1.4884	1.3739	1.6258	9.9e-06
Migraine	Breast_Mammary_Tissue	8114	4858	531	363	167	0.0923	448	2.1852	1.4622	1.3132	1.6153	9.9e-06
Migraine	Muscle_Skeletal	10897	6521	696	482	213	0.0632	412	2.135	1.4412	1.3218	1.5695	9.9e-06
Migraine	Pancreas	7650	4630	510	354	155	0.0209	97	2.1983	1.4376	1.2995	1.588	9.9e-06
Migraine	Whole_Blood	9712	5794	619	431	187	0.0616	357	2.1345	1.4347	1.3049	1.5778	9.9e-06
Migraine	Cells_Cultured_fibroblasts	12014	7248	781	544	236	0.1042	755	2.1575	1.4346	1.3293	1.561	9.9e-06
Migraine	Skin_Sun_Exposed_Lower_leg	12999	7632	824	577	246	0.0625	477	2.1571	1.4266	1.3202	1.5403	9.9e-06
Migraine	Artery_Aorta	9719	5881	624	437	186	0.0903	531	2.1224	1.4249	1.2948	1.5519	9.9e-06
Migraine	Esophagus_Muscularis	10935	6530	691	486	204	0.0555	362	2.1196	1.421	1.2984	1.5523	9.9e-06
Migraine	Heart_Atrial_Appendage	8623	5162	543	384	158	0.0542	280	2.1047	1.4107	1.2788	1.5463	9.9e-06
Migraine	Small_Intestine_Terminal_Ileum	4925	2774	288	204	83	0.0402	112	2.0719	1.4087	1.2153	1.5884	9.9e-06
Migraine	Heart_Left_Ventricle	7770	4679	493	351	141	0.0879	411	2.1068	1.4042	1.2602	1.5482	9.9e-06
Migraine	Esophagus_Mucosa	11496	6857	708	504	203	0.0817	560	2.0641	1.4027	1.2872	1.5209	9.9e-06
Migraine	Artery_Coronary	4759	2781	291	207	83	0.0421	117	2.0935	1.3995	1.2178	1.5813	9.9e-06
Migraine	Adrenal_Gland	6189	3677	384	275	108	0.0573	211	2.087	1.3953	1.2482	1.5476	9.9e-06
Migraine	Brain_Caudate_basal_ganglia	6439	3809	413	296	116	0.0885	337	2.1737	1.3939	1.2342	1.5582	9.9e-06
Migraine	Colon_Sigmoid	8108	4769	498	359	138	0.0299	143	2.0924	1.3859	1.2473	1.5283	9.9e-06
Migraine	Brain_Nucleus_accumbens_basal_ganglia	6261	3672	395	286	108	0.0671	246	2.1467	1.3781	1.2431	1.5276	9.9e-06
Migraine	Brain_Hypothalamus	4133	2454	252	183	68	0.0065	16	2.0488	1.3737	1.2084	1.5764	9.9e-06
Migraine	Adipose_Visceral_Omentum	9548	5803	590	429	160	0.042	244	2.0345	1.3728	1.2578	1.4942	9.9e-06
Migraine	Brain_Cortex	7014	4108	429	313	115	0.1169	480	2.0927	1.3689	1.2338	1.5129	9.9e-06
Migraine	Cells_EBV-transformed_lymphocytes	3668	2146	222	162	59	0.0439	94	2.0748	1.3658	1.1729	1.5753	9.9e-06
Migraine	Skin_Not_Sun_Exposed_Suprapubic	11899	7054	716	524	191	0.0398	281	2.0283	1.3652	1.2583	1.4772	9.9e-06
Migraine	Stomach	6745	3981	402	295	106	0.0399	159	2.0201	1.3584	1.2161	1.5053	9.9e-06
Migraine	Ovary	4035	2378	244	180	63	0.0591	141	2.0504	1.3544	1.1738	1.5576	9.9e-06
Migraine	Brain_Spinal_cord_cervical_c-1	3360	2002	204	150	53	0.0239	48	2.04	1.3523	1.1553	1.5672	9.9e-06
Migraine	Esophagus_Gastroesophageal_Junction	8115	4817	489	361	127	0.0691	333	2.029	1.3518	1.2191	1.4995	9.9e-06
Migraine	Adipose_Subcutaneous	11902	7094	730	541	188	0.0971	689	2.0563	1.3482	1.2361	1.4603	9.9e-06
Migraine	Prostate	5280	3044	313	232	80	0.0923	281	2.0592	1.3451	1.1832	1.5125	9.9e-06
Migraine	Brain_Cerebellar_Hemisphere	7528	4455	466	349	116	0.0451	201	2.0897	1.3338	1.1999	1.479	9.9e-06
Migraine	Nerve_Tibial	13045	7891	786	589	196	0.0512	404	1.9899	1.333	1.2379	1.444	9.9e-06
Migraine	Lung	10602	6335	630	473	156	0.0993	629	1.9874	1.3309	1.2155	1.4519	9.9e-06
Migraine	Brain_Putamen_basal_ganglia	5382	3209	327	246	80	0.0975	313	2.0438	1.3276	1.1717	1.4942	9.9e-06
Migraine	Liver	4331	2566	266	200	65	0.0379	97	2.0781	1.3265	1.1549	1.4983	9.9e-06
Migraine	Thyroid	13159	7907	796	601	194	0.0743	587	2.0152	1.3234	1.2266	1.4267	9.9e-06
Migraine	Brain_Frontal_Cortex_BA9	5637	3345	339	257	81	0.056	187	2.0299	1.3159	1.1628	1.4689	9.9e-06
Migraine	Brain_Cerebellum	8481	5129	531	406	124	0.0648	332	2.0742	1.3069	1.1881	1.429	9.9e-06
Migraine	Spleen	8081	4824	479	372	106	0.0333	161	1.9876	1.287	1.1643	1.4027	9.9e-06
Migraine	Pituitary	6660	3975	398	311	86	0.0431	171	2	1.2781	1.1506	1.4097	9.9e-06
Migraine	Colon_Transverse	8790	5210	499	393	105	0.0359	187	1.9192	1.2689	1.1497	1.3946	9.9e-06
Migraine	Testis	13243	7980	710	599	110	0.0601	480	1.7794	1.1853	1.0943	1.2744	9.9e-06
Migraine	Brain_Hippocampus	4251	2522	251	193	57	0.0696	176	1.9921	1.2949	1.108	1.4751	1e-05
Migraine	Brain_Anterior_cingulate_cortex_BA24	4258	2608	258	197	60	0.053	138	1.9846	1.307	1.142	1.4852	2e-05
Migraine	Minor_Salivary_Gland	3503	2035	197	152	44	0.0131	27	1.9314	1.2887	1.0899	1.5042	0.00024
Migraine	Brain_Amygdala	2766	1659	159	124	34	0	0	1.9157	1.2815	1.0748	1.5192	0.001
Migraine	Uterus	2488	1465	142	110	31	0.0397	58	1.9452	1.2837	1.064	1.515	0.0015
Migraine	Vagina	2655	1486	137	109	27	0.0072	11	1.8514	1.2505	1.0345	1.4781	0.009
Migraine	Kidney_Cortex	858	490	46	36	9	0.043	21	1.9167	1.2692	0.8919	1.7151	0.08
Migraine	Brain_Substantia_nigra	2471	1466	122	109	12	0.0903	132	1.6712	1.1136	0.901	1.3161	0.112

## Sheet: HDL
V1	V2	V3	V4
logtxt.1	CZ_AD_Asthma_2022CellGenom_maf_GRCh37_qc_Blood_B_ALL_2019NC.txt	0.207946	0.0578716	0.000326595
logtxt.1	CZ_AD_Asthma_adultonset_2019AJHG_maf_GRCh37_Blood_B_ALL_2019NC.txt	0.159224	0.0616408	0.00979189
logtxt.1	CZ_AD_Asthma_childonset_2019AJHG_maf_GRCh37_Blood_B_ALL_2019NC.txt	-0.0116163	0.0557132	0.834837
logtxt.1	CZ_AD_Crohn_disease_2017LangeNG_Blood_B_ALL_2019NC.txt	0.0627384	0.0619655	0.311312
logtxt.1	CZ_AD_Graves_disease_2021Sakaue_Blood_B_ALL_2019NC.txt	0.0115197	0.133293	0.93113
logtxt.1	CZ_AD_Hashimoto_Disease_2021Sakaue_Blood_B_ALL_2019NC.txt	0.28125	0.165336	0.0889277
logtxt.1	CZ_AD_Hypothyroidism_2021Sakaue_Blood_B_ALL_2019NC.txt	0.171127	0.0648243	0.00829411
logtxt.1	CZ_AD_Inflammatory_bowel_disease_2017LangeNG_Blood_B_ALL_2019NC.txt	0.0495949	0.0533464	0.352538
logtxt.1	CZ_AD_Multiple_Sclerosis_2018_qc_Blood_B_ALL_2019NC.txt	0.142497	0.0573814	0.0130159
logtxt.1	CZ_AD_PBC_2021Cordell_Blood_B_ALL_2019NC.txt	0.205437	0.104193	0.0486443
logtxt.1	CZ_AD_Primary_sclerosing_cholangitis2016_Blood_B_ALL_2019NC.txt	#NAME?	NA	NA
logtxt.1	CZ_AD_Rheumatoid_Arthritis_European_2014_nature_Blood_B_ALL_2019NC.txt	0.253594	0.0831542	0.00229084
logtxt.1	CZ_AD_Rheumatoid_Arthritis_European_2022_NG_Blood_B_ALL_2019NC.txt	0.213864	0.0665844	0.00131849
logtxt.1	CZ_AD_Rheumatoid_Arthritis_pos_European_2022_NG_Blood_B_ALL_2019NC.txt	0.25926	0.0732335	0.000399857
logtxt.1	CZ_AD_Systemic_Lupus_Erythematosus_2015_NG_Blood_B_ALL_2019NC.txt	0.00790359	0.0761428	0.917328
logtxt.1	CZ_AD_T1D_2020_Diabetes_Blood_B_ALL_2019NC.txt	-0.136245	0.0611013	0.025759
logtxt.1	CZ_AD_Ulcerative_Colitis_2017LangeNG_Blood_B_ALL_2019NC.txt	0.0253819	0.0619823	0.682171
logtxt.1	CZ_AD_systemic_sclerosis_Blood_B_ALL_2019NC.txt	Inf	NA	NA
logtxt.1	CZ_AD_vitiligo_NG_2016_Blood_B_ALL_2019NC.txt	0.0259407	0.0656474	0.692731

## Sheet: LDSC
group	res	Trait 1	Trait 2	rg	se	z	p	h2_obs	h2_obs_se	h2_int	h2_int_se	gcov_int	gcov_int_se
res.1	hapmap3_withintercept	Blood_B_ALL_2019NC	AD_Asthma_adultonset_2019AJHG_maf_GRCh37	0.1558	0.0776	2.0076	0.0447	0.04	0.0034	1.0242	0.0106	0.0025	0.0055
res.2	hapmap3_nointercept	Blood_B_ALL_2019NC	AD_Asthma_adultonset_2019AJHG_maf_GRCh37	0.1074	0.034	3.1614	0.0016	0.0446	0.0026	1	NA	0	NA
res.3	1000G_withintercept	Blood_B_ALL_2019NC	AD_Asthma_adultonset_2019AJHG_maf_GRCh37	0.0677	0.1049	0.6453	0.5187	0.0533	0.0057	1.0001	0.018	0.0033	0.0077
res.4	1000G_nointercept	Blood_B_ALL_2019NC	AD_Asthma_adultonset_2019AJHG_maf_GRCh37	0.0625	0.0386	1.6177	0.1057	0.0533	0.0035	1	NA	0	NA
res.11	hapmap3_withintercept	Blood_B_ALL_2019NC	AD_Asthma_childonset_2019AJHG_maf_GRCh37	0.0461	0.0733	0.6294	0.5291	0.068	0.0088	1.0174	0.0203	-0.0051	0.0058
res.21	hapmap3_nointercept	Blood_B_ALL_2019NC	AD_Asthma_childonset_2019AJHG_maf_GRCh37	0.0004	0.0298	0.0145	0.9884	0.0716	0.0058	1	NA	0	NA
res.31	1000G_withintercept	Blood_B_ALL_2019NC	AD_Asthma_childonset_2019AJHG_maf_GRCh37	0.0647	0.1115	0.5801	0.5619	0.0796	0.0109	1.0031	0.0307	-0.0091	0.0093
res.41	1000G_nointercept	Blood_B_ALL_2019NC	AD_Asthma_childonset_2019AJHG_maf_GRCh37	-0.0168	0.0364	-0.4626	0.6436	0.0804	0.007	1	NA	0	NA
res.12	hapmap3_withintercept	Blood_B_ALL_2019NC	AD_Crohn_disease_2017LangeNG	0.2341	0.1009	2.319	0.0204	1.2575	0.1341	1.0911	0.0163	0.0059	0.0059
res.22	hapmap3_nointercept	Blood_B_ALL_2019NC	AD_Crohn_disease_2017LangeNG	0.1598	0.0332	4.8168	1.4586e-06	1.6602	0.1206	1	NA	0	NA
res.32	1000G_withintercept	Blood_B_ALL_2019NC	AD_Crohn_disease_2017LangeNG	0.2676	0.1051	2.5471	0.0109	1.3856	0.1729	1.0987	0.0259	-0.0008	0.0075
res.42	1000G_nointercept	Blood_B_ALL_2019NC	AD_Crohn_disease_2017LangeNG	0.1339	0.0325	4.1255	3.6991e-05	1.9002	0.1446	1	NA	0	NA
res.13	hapmap3_withintercept	Blood_B_ALL_2019NC	AD_Graves_disease_2021Sakaue	0.0245	0.1507	0.1628	0.8707	0.0057	0.0012	0.9967	0.0073	0.0028	0.0056
res.23	hapmap3_nointercept	Blood_B_ALL_2019NC	AD_Graves_disease_2021Sakaue	0.0618	0.0671	0.9213	0.3569	0.0053	0.0009	1	NA	0	NA
res.33	1000G_withintercept	Blood_B_ALL_2019NC	AD_Graves_disease_2021Sakaue	0.2439	0.3391	0.7193	0.4719	0.0033	0.0017	1.0097	0.0089	-0.0016	0.0074
res.43	1000G_nointercept	Blood_B_ALL_2019NC	AD_Graves_disease_2021Sakaue	0.0882	0.1115	0.7912	0.4288	0.0048	0.0012	1	NA	0	NA
res.14	hapmap3_withintercept	Blood_B_ALL_2019NC	AD_Hashimoto_Disease_2021Sakaue	0.2561	0.1449	1.7677	0.0771	0.0087	0.0017	1.0539	0.009	-0.0038	0.0049
res.24	hapmap3_nointercept	Blood_B_ALL_2019NC	AD_Hashimoto_Disease_2021Sakaue	0.0846	0.0404	2.0949	0.0362	0.0165	0.0015	1	NA	0	NA
res.34	1000G_withintercept	Blood_B_ALL_2019NC	AD_Hashimoto_Disease_2021Sakaue	0.2866	0.2245	1.2766	0.2017	0.0087	0.0024	1.0563	0.0121	-0.0047	0.007
res.44	1000G_nointercept	Blood_B_ALL_2019NC	AD_Hashimoto_Disease_2021Sakaue	0.0636	0.044	1.4442	0.1487	0.0225	0.0023	1	NA	0	NA
res.15	hapmap3_withintercept	Blood_B_ALL_2019NC	AD_Hypothyroidism_2021Sakaue	0.1665	0.0808	2.0609	0.0393	0.036	0.0036	1.0306	0.0107	0.0065	0.0056
res.25	hapmap3_nointercept	Blood_B_ALL_2019NC	AD_Hypothyroidism_2021Sakaue	0.1382	0.0322	4.2922	1.769e-05	0.041	0.0028	1	NA	0	NA
res.35	1000G_withintercept	Blood_B_ALL_2019NC	AD_Hypothyroidism_2021Sakaue	0.1558	0.1092	1.4266	0.1537	0.0401	0.0042	1.0213	0.0158	0.0061	0.0071
res.45	1000G_nointercept	Blood_B_ALL_2019NC	AD_Hypothyroidism_2021Sakaue	0.1284	0.0343	3.7437	0.0002	0.0442	0.0032	1	NA	0	NA
res.16	hapmap3_withintercept	Blood_B_ALL_2019NC	AD_Inflammatory_bowel_disease_2017LangeNG	0.1751	0.0819	2.1384	0.0325	0.3087	0.0292	1.1246	0.0155	0.0215	0.0056
res.26	hapmap3_nointercept	Blood_B_ALL_2019NC	AD_Inflammatory_bowel_disease_2017LangeNG	0.1992	0.0301	6.6184	3.6299e-11	0.4496	0.0249	1	NA	0	NA
res.36	1000G_withintercept	Blood_B_ALL_2019NC	AD_Inflammatory_bowel_disease_2017LangeNG	0.2143	0.0952	2.2498	0.0245	0.3559	0.038	1.1275	0.0235	0.0137	0.0073
res.46	1000G_nointercept	Blood_B_ALL_2019NC	AD_Inflammatory_bowel_disease_2017LangeNG	0.1823	0.0321	5.6807	1.3415e-08	0.5108	0.0293	1	NA	0	NA
res.17	hapmap3_withintercept	Blood_B_ALL_2019NC	AD_Multiple_Sclerosis_2018_qc	0.2186	0.0835	2.6184	0.0088	0.1727	0.0177	1.0189	0.0112	0.0261	0.0054
res.27	hapmap3_nointercept	Blood_B_ALL_2019NC	AD_Multiple_Sclerosis_2018_qc	0.3038	0.0367	8.286	1.1714e-16	0.1898	0.0137	1	NA	0	NA
res.37	1000G_withintercept	Blood_B_ALL_2019NC	AD_Multiple_Sclerosis_2018_qc	0.103	0.0922	1.1174	0.2638	0.2103	0.0213	1.0151	0.0144	0.0327	0.0067
res.47	1000G_nointercept	Blood_B_ALL_2019NC	AD_Multiple_Sclerosis_2018_qc	0.2726	0.0389	7.0153	2.2942e-12	0.2265	0.0138	1	NA	0	NA
res.18	hapmap3_withintercept	Blood_B_ALL_2019NC	AD_PBC_2021Cordell	0.0905	0.0967	0.9355	0.3495	0.4676	0.0705	0.9386	0.0172	0.0517	0.007
res.28	hapmap3_nointercept	Blood_B_ALL_2019NC	AD_PBC_2021Cordell	0.4629	0.0782	5.9213	3.1939e-09	0.3352	0.049	1	NA	0	NA
res.38	1000G_withintercept	Blood_B_ALL_2019NC	AD_PBC_2021Cordell	0.0391	0.1455	0.2685	0.7883	0.7433	0.1642	0.8868	0.0424	0.0576	0.0097
res.48	1000G_nointercept	Blood_B_ALL_2019NC	AD_PBC_2021Cordell	0.4797	0.0882	5.4406	5.3095e-08	0.4318	0.0594	1	NA	0	NA
res.19	hapmap3_withintercept	Blood_B_ALL_2019NC	AD_Pernicious_Anemia	-0.0732	0.3287	-0.2227	0.8238	0.0015	0.0014	1.0045	0.007	0.0026	0.005
res.29	hapmap3_nointercept	Blood_B_ALL_2019NC	AD_Pernicious_Anemia	0.0307	0.1168	0.2627	0.7928	0.0022	0.001	1	NA	0	NA
res.39	1000G_withintercept	Blood_B_ALL_2019NC	AD_Pernicious_Anemia	-0.0362	0.4451	-0.0814	0.9351	0.002	0.0025	1.0037	0.0097	0.0021	0.0071
res.49	1000G_nointercept	Blood_B_ALL_2019NC	AD_Pernicious_Anemia	0.0398	0.1113	0.3577	0.7206	0.0036	0.0016	1	NA	0	NA
res.110	hapmap3_withintercept	Blood_B_ALL_2019NC	AD_Primary_sclerosing_cholangitis2016	-0.072	0.1277	-0.5636	0.573	0.3189	0.0572	0.9416	0.0103	0.0054	0.0058
res.210	hapmap3_nointercept	Blood_B_ALL_2019NC	AD_Primary_sclerosing_cholangitis2016	0.0174	0.0831	0.2096	0.8339	0.1236	0.0366	1	NA	0	NA
res.310	1000G_withintercept	Blood_B_ALL_2019NC	AD_Primary_sclerosing_cholangitis2016	NA	NA	NA	NA	NA	NA	NA	NA	NA	NA
res.410	1000G_nointercept	Blood_B_ALL_2019NC	AD_Primary_sclerosing_cholangitis2016	-0.0425	0.1381	-0.3078	0.7583	0.06	0.0417	1	NA	0	NA
res.111	hapmap3_withintercept	Blood_B_ALL_2019NC	AD_Rheumatoid_Arthritis_European_2022_NG	0.3831	0.1007	3.8041	0.0001	0.1182	0.012	1.0761	0.0111	-0.0001	0.0056
res.211	hapmap3_nointercept	Blood_B_ALL_2019NC	AD_Rheumatoid_Arthritis_European_2022_NG	0.1981	0.0335	5.9091	3.4395e-09	0.1674	0.0099	1	NA	0	NA
res.311	1000G_withintercept	Blood_B_ALL_2019NC	AD_Rheumatoid_Arthritis_European_2022_NG	0.3052	0.1271	2.4013	0.0163	0.1431	0.0141	1.0699	0.0174	0.0011	0.0071
res.411	1000G_nointercept	Blood_B_ALL_2019NC	AD_Rheumatoid_Arthritis_European_2022_NG	0.1622	0.034	4.7666	1.8737e-06	0.1956	0.0107	1	NA	0	NA
res.112	hapmap3_withintercept	Blood_B_ALL_2019NC	AD_Rheumatoid_Arthritis_pos_European_2022_NG	0.3601	0.1021	3.5265	0.0004	0.1115	0.0126	1.0791	0.0108	0.0035	0.0054
res.212	hapmap3_nointercept	Blood_B_ALL_2019NC	AD_Rheumatoid_Arthritis_pos_European_2022_NG	0.2056	0.0352	5.8487	4.9544e-09	0.1625	0.0104	1	NA	0	NA
res.312	1000G_withintercept	Blood_B_ALL_2019NC	AD_Rheumatoid_Arthritis_pos_European_2022_NG	0.2854	0.13	2.1948	0.0282	0.1303	0.0141	1.0778	0.0179	0.003	0.0072
res.412	1000G_nointercept	Blood_B_ALL_2019NC	AD_Rheumatoid_Arthritis_pos_European_2022_NG	0.1594	0.0348	4.5832	4.5783e-06	0.1887	0.0115	1	NA	0	NA
res.113	hapmap3_withintercept	Blood_B_ALL_2019NC	AD_Systemic_Lupus_Erythematosus_2015_NG	0.0643	0.1166	0.5513	0.5814	0.3075	0.0382	1.1974	0.0099	0.0031	0.0063
res.213	hapmap3_nointercept	Blood_B_ALL_2019NC	AD_Systemic_Lupus_Erythematosus_2015_NG	0.0442	0.0269	1.6398	0.101	0.8633	0.0337	1	NA	0	NA
res.313	1000G_withintercept	Blood_B_ALL_2019NC	AD_Systemic_Lupus_Erythematosus_2015_NG	-0.0689	0.1324	-0.5203	0.6029	0.4832	0.0815	1.1729	0.0181	0.0057	0.0081
res.413	1000G_nointercept	Blood_B_ALL_2019NC	AD_Systemic_Lupus_Erythematosus_2015_NG	-0.0011	0.0309	-0.035	0.9721	1.0677	0.0468	1	NA	0	NA
res.114	hapmap3_withintercept	Blood_B_ALL_2019NC	AD_T1D_2020_Diabetes	-0.0314	0.1364	-0.2302	0.8179	0.1427	0.0312	1.1285	0.0098	0.0229	0.0049
res.214	hapmap3_nointercept	Blood_B_ALL_2019NC	AD_T1D_2020_Diabetes	0.1549	0.035	4.4204	9.8539e-06	0.4562	0.0222	1	NA	0	NA
res.314	1000G_withintercept	Blood_B_ALL_2019NC	AD_T1D_2020_Diabetes	0.0879	0.2011	0.4373	0.6619	0.1282	0.0582	1.1399	0.0122	0.0216	0.0067
res.414	1000G_nointercept	Blood_B_ALL_2019NC	AD_T1D_2020_Diabetes	0.1823	0.0352	5.1837	2.1757e-07	0.5803	0.0431	1	NA	0	NA
res.115	hapmap3_withintercept	Blood_B_ALL_2019NC	AD_Ulcerative_Colitis_2017LangeNG	0.0809	0.0838	0.965	0.3346	0.7869	0.0891	1.0981	0.0144	0.0275	0.0054
res.215	hapmap3_nointercept	Blood_B_ALL_2019NC	AD_Ulcerative_Colitis_2017LangeNG	0.2033	0.0321	6.3335	2.3971e-10	1.2288	0.0672	1	NA	0	NA
res.315	1000G_withintercept	Blood_B_ALL_2019NC	AD_Ulcerative_Colitis_2017LangeNG	0.1613	0.1065	1.5146	0.1299	0.964	0.1191	1.0933	0.0175	0.0182	0.0071
res.415	1000G_nointercept	Blood_B_ALL_2019NC	AD_Ulcerative_Colitis_2017LangeNG	0.1954	0.0335	5.8301	5.5389e-09	1.461	0.0813	1	NA	0	NA
res.116	hapmap3_withintercept	Blood_B_ALL_2019NC	AD_systemic_sclerosis	0.2118	0.1664	1.273	0.203	0.1114	0.0216	1.0473	0.0082	0.0263	0.0052
res.216	hapmap3_nointercept	Blood_B_ALL_2019NC	AD_systemic_sclerosis	0.3405	0.0521	6.5307	6.5478e-11	0.2042	0.014	1	NA	0	NA
res.316	1000G_withintercept	Blood_B_ALL_2019NC	AD_systemic_sclerosis	0.3465	0.1873	1.8505	0.0642	0.1716	0.0375	1.0288	0.0109	0.022	0.0067
res.416	1000G_nointercept	Blood_B_ALL_2019NC	AD_systemic_sclerosis	0.3898	0.0582	6.7014	2.064e-11	0.2482	0.0219	1	NA	0	NA
res.117	hapmap3_withintercept	Blood_B_ALL_2019NC	AD_vitiligo_NG_2016	0.0315	0.0969	0.3251	0.7451	0.1723	0.021	1.1329	0.0104	-0.0126	0.0055
res.217	hapmap3_nointercept	Blood_B_ALL_2019NC	AD_vitiligo_NG_2016	-0.0653	0.0294	-2.2229	0.0262	0.3613	0.016	1	NA	0	NA
res.317	1000G_withintercept	Blood_B_ALL_2019NC	AD_vitiligo_NG_2016	-0.0747	0.1237	-0.6037	0.5461	0.2385	0.0305	1.1132	0.0128	-0.0055	0.0074
res.417	1000G_nointercept	Blood_B_ALL_2019NC	AD_vitiligo_NG_2016	-0.0667	0.0332	-2.0108	0.0443	0.4246	0.0197	1	NA	0	NA

## Sheet: Table S2
Table S2. QTLEnrich results for migraine GWAS and sQTLs from 49 GTEx tissues
Trait_(GWAS)	Tissue_(QTL)	Num_QTL_variants	Num_QTL_variants_in_GWAS	Num_OBS_QTLs_with_GWAS_p<0.05	Num_EXP_QTLs_with_GWAS_p<0.05	Estimated_num_trait_associations_with_GWAS_p<0.05	Empirical_Pi1	Estimated_total_num_trait_associations	Fold-Enrichment_(OBS/EXP)	Adjusted_Fold_Enrichment	Lower_bound_95%_CI	Upper_bound_95%_CI	Enrichment_P_value
Migraine	Whole_Blood	2649	1611	198	119	78	0.0909	146	2.4444	1.6546	1.3765	1.9605	9.9e-06
Migraine	Esophagus_Muscularis	3547	2250	270	165	104	0.0991	223	2.4107	1.6338	1.4074	1.87	9.9e-06
Migraine	Uterus	1282	821	106	64	41	0.2288	188	2.5854	1.6328	1.256	2.0353	9.9e-06
Migraine	Brain_Hippocampus	968	615	79	48	30	0.113	69	2.5484	1.6326	1.2245	2.1088	9.9e-06
Migraine	Heart_Atrial_Appendage	2659	1693	199	124	74	0.0601	102	2.3412	1.5982	1.3404	1.856	9.9e-06
Migraine	Artery_Coronary	1823	1142	137	86	50	0.0235	27	2.4035	1.5775	1.2874	1.9039	9.9e-06
Migraine	Ovary	1675	1039	123	79	43	0.0612	64	2.3654	1.5555	1.2405	1.8902	9.9e-06
Migraine	Adrenal_Gland	2005	1258	148	95	52	0.063	79	2.3492	1.5554	1.2607	1.8501	9.9e-06
Migraine	Esophagus_Gastroesophageal_Junction	2832	1830	214	138	75	0.0674	123	2.3261	1.5423	1.3076	1.7658	9.9e-06
Migraine	Brain_Cortex	1714	1087	130	84	45	0.1805	196	2.4074	1.5393	1.1952	1.8472	9.9e-06
Migraine	Artery_Tibial	4230	2746	313	203	109	0.0677	186	2.2847	1.5377	1.3342	1.7488	9.9e-06
Migraine	Esophagus_Mucosa	3492	2229	248	162	85	0.0523	117	2.2342	1.5276	1.3027	1.7619	9.9e-06
Migraine	Adipose_Visceral_Omentum	3682	2357	266	174	91	0.1101	260	2.2542	1.5268	1.3074	1.7549	9.9e-06
Migraine	Artery_Aorta	3268	2061	233	152	80	0.108	223	2.2621	1.5236	1.2946	1.7529	9.9e-06
Migraine	Breast_Mammary_Tissue	3597	2290	262	172	89	0.0566	130	2.2982	1.5211	1.3189	1.7497	9.9e-06
Migraine	Colon_Sigmoid	2817	1793	207	136	70	0.092	165	2.3	1.5161	1.282	1.7508	9.9e-06
Migraine	Prostate	2073	1329	154	102	51	0.0317	42	2.3333	1.5053	1.2569	1.798	9.9e-06
Migraine	Pancreas	1963	1227	139	92	46	0.0356	44	2.2787	1.5032	1.2442	1.8265	9.9e-06
Migraine	Cells_EBV-transformed_lymphocytes	2059	1260	139	93	45	0.0913	115	2.2063	1.4946	1.221	1.816	9.9e-06
Migraine	Nerve_Tibial	4652	2969	331	224	106	0.088	261	2.2365	1.4756	1.2918	1.6463	9.9e-06
Migraine	Stomach	2279	1429	155	105	49	0.1185	169	2.1831	1.4715	1.2213	1.7491	9.9e-06
Migraine	Brain_Cerebellum	2357	1519	178	121	56	0.15	228	2.3421	1.4701	1.239	1.7495	9.9e-06
Migraine	Colon_Transverse	3016	1888	212	144	67	0.0737	139	2.2553	1.4683	1.2354	1.6911	9.9e-06
Migraine	Cells_Cultured_fibroblasts	4095	2601	287	196	90	0.1043	271	2.2077	1.4574	1.2651	1.6719	9.9e-06
Migraine	Adipose_Subcutaneous	4533	2877	320	221	98	0.0818	235	2.2222	1.4464	1.2697	1.6231	9.9e-06
Migraine	Skin_Sun_Exposed_Lower_leg	4568	2934	322	224	97	0.0584	171	2.1905	1.4346	1.2679	1.6269	9.9e-06
Migraine	Lung	4209	2643	285	198	86	0.0746	197	2.1591	1.4338	1.2465	1.6355	9.9e-06
Migraine	Thyroid	4689	3037	320	231	88	0.0743	226	2.1053	1.3839	1.2162	1.5516	9.9e-06
Migraine	Skin_Not_Sun_Exposed_Suprapubic	4131	2666	276	200	75	0.112	299	2.0752	1.3762	1.1982	1.5681	9.9e-06
Migraine	Muscle_Skeletal	3660	2316	235	173	61	0	0	2.0259	1.3561	1.1601	1.5521	9.9e-06
Migraine	Testis	6827	4326	432	327	104	0.0701	303	2	1.3189	1.1982	1.4556	9.9e-06
Migraine	Brain_Nucleus_accumbens_basal_ganglia	1542	965	117	77	39	0.0389	38	2.4375	1.5078	1.2178	1.7978	1e-05
Migraine	Brain_Cerebellar_Hemisphere	2029	1274	148	104	43	0.1034	132	2.3125	1.4164	1.144	1.6888	1e-05
Migraine	Pituitary	2441	1542	176	125	50	0.0245	38	2.2857	1.3986	1.1877	1.6317	1e-05
Migraine	Brain_Putamen_basal_ganglia	1120	704	85	56	28	0	0	2.4286	1.4998	1.1571	1.8945	4e-05
Migraine	Heart_Left_Ventricle	2082	1313	137	99	37	0	0	2.0758	1.3765	1.1259	1.6271	6e-05
Migraine	Small_Intestine_Terminal_Ileum	1757	1074	113	81	31	0	0	2.0926	1.3873	1.0961	1.6613	0.00013
Migraine	Vagina	1235	769	85	58	26	0.1268	98	2.2368	1.4577	1.1118	1.8283	0.00032
Migraine	Brain_Frontal_Cortex_BA9	1382	866	95	69	25	0.135	117	2.2093	1.3666	1.0542	1.679	0.00065
Migraine	Spleen	2425	1521	153	119	33	0.0775	118	2.0132	1.2759	1.0632	1.4886	0.0009
Migraine	Brain_Anterior_cingulate_cortex_BA24	1009	628	70	50	19	0.0424	27	2.2581	1.3903	1.0359	1.8265	0.0038
Migraine	Brain_Spinal_cord_cervical_c-1	935	611	66	48	17	0.0174	11	2.129	1.355	0.988	1.722	0.0043
Migraine	Liver	1251	795	84	62	21	0	0	2.1	1.3464	1.0424	1.6727	0.005
Migraine	Minor_Salivary_Gland	1394	867	87	65	21	0.1358	118	2.0233	1.3289	1.047	1.6712	0.006
Migraine	Brain_Amygdala	738	473	52	37	14	0.0227	11	2.1667	1.3849	0.9732	1.7966	0.007
Migraine	Brain_Hypothalamus	1154	733	76	57	18	0	0	2.0541	1.3208	1.0196	1.6684	0.007
Migraine	Brain_Caudate_basal_ganglia	1492	950	100	77	22	0	0	2.0833	1.2852	1.0348	1.5689	0.007
Migraine	Kidney_Cortex	456	282	29	21	7	0.2075	59	2.0714	1.3276	0.8433	1.8707	0.047
Migraine	Brain_Substantia_nigra	665	412	43	33	9	0.0897	37	2.0476	1.2782	0.9296	1.7043	0.048

## Sheet: Table S3
Table S3. MAGMA tissue-specific expression enrichment analysis for migraine GWAS across GTEx v8 tissues
# TOTAL_GENES = 17749
# TEST_DIRECTION = one-sided, positive (set), one-sided, positive (covar)
# CONDITIONED_INTERNAL = gene size, gene density, sample size, inverse mac, log(gene size), log(gene density), log(sample size), log(inverse mac)
# CONDITIONED_HIDDEN = Average (covar)
VARIABLE TYPE NGENES BETA BETA_STD SE P FULL_NAME
Adipose_Subcutaneous COVAR 17749 -0.0041051 -0.0081984 0.011262 0.64226 Adipose_Subcutaneous
Adipose_Visceral_Omentum COVAR 17749 0.0064726 0.012582 0.011728 0.29052 Adipose_Visceral_Omentum
Adrenal_Gland COVAR 17749 -0.0051169 -0.0098813 0.010542 0.68629 Adrenal_Gland
Artery_Aorta COVAR 17749 0.0095297 0.019452 0.010865 0.19022 Artery_Aorta
Artery_Coronary COVAR 17749 0.022683 0.045171 0.012594 0.035847 Artery_Coronary
Artery_Tibial COVAR 17749 0.020042 0.041273 0.01063 0.029688 Artery_Tibial
Bladder COVAR 17749 0.046345 0.090431 0.013806 0.00039505 Bladder
Brain_Amygdala COVAR 17749 -0.013003 -0.022151 0.0082371 0.94278 Brain_Amygdala
Brain_Anterior_cingulate_cor... COVAR 17749 -0.0082815 -0.014635 0.0075844 0.86256 Brain_Anterior_cingulate_cortex_BA24
Brain_Caudate_basal_ganglia COVAR 17749 -0.011082 -0.019143 0.0082761 0.90971 Brain_Caudate_basal_ganglia
Brain_Cerebellar_Hemisphere COVAR 17749 -0.0041437 -0.0083272 0.0064196 0.74068 Brain_Cerebellar_Hemisphere
Brain_Cerebellum COVAR 17749 -0.0025048 -0.0049793 0.0066206 0.6474 Brain_Cerebellum
Brain_Cortex COVAR 17749 -0.0058457 -0.010667 0.0074979 0.78219 Brain_Cortex
Brain_Frontal_Cortex_BA9 COVAR 17749 -0.0061151 -0.011278 0.0072314 0.80111 Brain_Frontal_Cortex_BA9
Brain_Hippocampus COVAR 17749 -0.013183 -0.022325 0.0083858 0.94203 Brain_Hippocampus
Brain_Hypothalamus COVAR 17749 -0.01773 -0.03054 0.0084749 0.98177 Brain_Hypothalamus
Brain_Nucleus_accumbens_basa... COVAR 17749 -0.0098674 -0.017125 0.007971 0.89212 Brain_Nucleus_accumbens_basal_ganglia
Brain_Putamen_basal_ganglia COVAR 17749 -0.013578 -0.023097 0.0083541 0.94795 Brain_Putamen_basal_ganglia
Brain_Spinal_cord_cervical_c... COVAR 17749 -0.017078 -0.030719 0.0090672 0.97018 Brain_Spinal_cord_cervical_c-1
Brain_Substantia_nigra COVAR 17749 -0.025581 -0.044043 0.0090228 0.99771 Brain_Substantia_nigra
Breast_Mammary_Tissue COVAR 17749 -0.0061333 -0.011809 0.013309 0.67753 Breast_Mammary_Tissue
Cells_Cultured_fibroblasts COVAR 17749 0.016058 0.03443 0.0069205 0.010166 Cells_Cultured_fibroblasts
Cells_EBV-transformed_lympho... COVAR 17749 0.0025517 0.00557 0.0051792 0.31112 Cells_EBV-transformed_lymphocytes
Cervix_Ectocervix COVAR 17749 0.036653 0.071932 0.01271 0.0019677 Cervix_Ectocervix
Cervix_Endocervix COVAR 17749 0.039303 0.077907 0.012139 0.00060379 Cervix_Endocervix
Colon_Sigmoid COVAR 17749 0.036225 0.07095 0.013242 0.0031153 Colon_Sigmoid
Colon_Transverse COVAR 17749 0.024488 0.045075 0.01226 0.0229 Colon_Transverse
Esophagus_Gastroesophageal_J... COVAR 17749 0.027433 0.054025 0.013573 0.021645 Esophagus_Gastroesophageal_Junction
Esophagus_Mucosa COVAR 17749 0.003881 0.0075096 0.0080586 0.31505 Esophagus_Mucosa
Esophagus_Muscularis COVAR 17749 0.02389 0.047148 0.013141 0.034539 Esophagus_Muscularis
Fallopian_Tube COVAR 17749 0.032749 0.063617 0.012476 0.004337 Fallopian_Tube
Heart_Atrial_Appendage COVAR 17749 -0.010122 -0.018171 0.0099262 0.84607 Heart_Atrial_Appendage
Heart_Left_Ventricle COVAR 17749 -0.01598 -0.026635 0.0094387 0.95476 Heart_Left_Ventricle
Kidney_Cortex COVAR 17749 -0.01189 -0.020893 0.0095235 0.89406 Kidney_Cortex
Kidney_Medulla COVAR 17749 -0.0025391 -0.0046983 0.0097762 0.60246 Kidney_Medulla
Liver COVAR 17749 -0.0044182 -0.0079428 0.0066812 0.74578 Liver
Lung COVAR 17749 0.013485 0.026141 0.0096381 0.080888 Lung
Minor_Salivary_Gland COVAR 17749 -0.011925 -0.022217 0.010178 0.87932 Minor_Salivary_Gland
Muscle_Skeletal COVAR 17749 -0.0085378 -0.016137 0.0072207 0.88147 Muscle_Skeletal
Nerve_Tibial COVAR 17749 0.0082048 0.016534 0.010601 0.21949 Nerve_Tibial
Ovary COVAR 17749 0.015734 0.03191 0.010147 0.060508 Ovary
Pancreas COVAR 17749 -0.010709 -0.017884 0.0088194 0.88767 Pancreas
Pituitary COVAR 17749 -0.0018143 -0.0033887 0.0094063 0.57647 Pituitary
Prostate COVAR 17749 0.012295 0.023356 0.012688 0.16627 Prostate
Skin_Not_Sun_Exposed_Suprapu... COVAR 17749 -0.011005 -0.021243 0.0081762 0.91084 Skin_Not_Sun_Exposed_Suprapubic
Skin_Sun_Exposed_Lower_leg COVAR 17749 -0.010576 -0.020541 0.008197 0.9015 Skin_Sun_Exposed_Lower_leg
Small_Intestine_Terminal_Ile... COVAR 17749 0.014857 0.027366 0.010107 0.070801 Small_Intestine_Terminal_Ileum
Spleen COVAR 17749 0.0047712 0.0094618 0.0077409 0.26883 Spleen
Stomach COVAR 17749 0.0031705 0.0057606 0.012707 0.40148 Stomach
Testis COVAR 17749 -0.00011748 -0.00020284 0.0058504 0.50801 Testis
Thyroid COVAR 17749 0.0054364 0.010781 0.010209 0.29718 Thyroid
Uterus COVAR 17749 0.030352 0.061882 0.011431 0.003966 Uterus
Vagina COVAR 17749 0.017301 0.033144 0.011649 0.068744 Vagina
Whole_Blood COVAR 17749 -0.0017304 -0.003116 0.0059252 0.61487 Whole_Blood

## Sheet: Table S4
Table S4. Spatial associations of organs in mouse embryos corresponding to migraine calculated using gsMap
	sx	sy	p	logp	annotation
190_194	158.06	220.801	0.429891	0.366641	Cavity
190_195	159.044	220.975	0.310239	0.508303	Epidermis
190_196	160.029	221.149	0.143704	0.842532	Epidermis
190_197	161.014	221.322	0.263453	0.579297	Epidermis
190_198	161.999	221.496	0.356766	0.447617	Epidermis
190_199	162.984	221.669	0.580692	0.236054	Epidermis
190_200	163.968	221.843	0.547593	0.261542	Epidermis
190_201	164.953	222.017	0.547593	0.261542	Epidermis
190_202	165.938	222.19	0.547593	0.261542	Epidermis
190_203	166.923	222.364	0.608036	0.216071	Epidermis
190_204	167.908	222.538	0.670681	0.173484	Epidermis
190_205	168.892	222.711	0.746977	0.126693	Epidermis
190_206	169.877	222.885	0.8121	0.0903904	Epidermis
190_207	170.862	223.059	0.8121	0.0903904	Epidermis
190_208	171.847	223.232	0.43248	0.364034	Epidermis
190_209	172.832	223.406	0.605954	0.217561	Epidermis
190_210	173.816	223.58	0.591041	0.228382	Epidermis
190_211	174.801	223.753	0.502113	0.299198	Epidermis
190_212	175.786	223.927	0.594939	0.225527	Epidermis
190_213	176.771	224.101	0.907157	0.0423174	Epidermis
190_214	177.756	224.274	0.925026	0.033846	Epidermis
190_215	178.741	224.448	0.928085	0.032412	Epidermis
190_216	179.725	224.621	0.948659	0.02289	Epidermis
190_217	180.71	224.795	0.838891	0.0762947	Epidermis
190_218	181.695	224.969	0.541501	0.266401	Epidermis
190_219	182.68	225.142	0.582107	0.234997	Epidermis
190_220	183.665	225.316	0.857538	0.0667468	Epidermis
190_221	184.649	225.49	0.875481	0.0577535	Epidermis
190_222	185.634	225.663	0.874435	0.0582723	Epidermis
190_223	186.619	225.837	0.817924	0.087287	Epidermis
190_224	187.604	226.011	0.714208	0.146175	Epidermis
190_225	188.589	226.184	0.908353	0.0417454	Epidermis
190_226	189.573	226.358	0.116066	0.935296	Cavity
191_185	149.023	220.223	0.456088	0.340951	Cavity
191_186	150.007	220.397	0.514973	0.288215	Epidermis
191_187	150.992	220.57	0.740899	0.130241	Epidermis
191_188	151.977	220.744	0.861733	0.0646272	Epidermis
191_189	152.962	220.918	0.916725	0.0377609	Epidermis
191_190	153.947	221.091	0.845373	0.0729517	Epidermis
191_191	154.931	221.265	0.654262	0.184249	Epidermis
191_192	155.916	221.439	0.451775	0.345077	Epidermis
191_193	156.901	221.612	0.144705	0.839516	Epidermis
191_194	157.886	221.786	0.320169	0.494621	Epidermis
191_195	158.871	221.96	0.258472	0.587587	Epidermis
191_196	159.856	222.133	0.292905	0.533273	Epidermis
191_197	160.84	222.307	0.487761	0.311793	Epidermis
191_198	161.825	222.481	0.539726	0.267826	Epidermis
191_199	162.81	222.654	0.535151	0.271524	Epidermis
191_200	163.795	222.828	0.614876	0.211212	Epidermis
191_201	164.78	223.002	0.501631	0.299615	Epidermis
191_202	165.764	223.175	0.661191	0.179673	Epidermis
191_203	166.749	223.349	0.734451	0.134037	Epidermis
191_204	167.734	223.523	0.637094	0.195797	Epidermis
191_205	168.719	223.696	0.663429	0.178205	Epidermis
191_206	169.704	223.87	0.586446	0.231772	Epidermis
191_207	170.688	224.043	0.70015	0.154809	Epidermis
191_208	171.673	224.217	0.804453	0.0944992	Epidermis
191_209	172.658	224.391	0.79877	0.0975782	Epidermis
191_210	173.643	224.564	0.701223	0.154144	Epidermis
191_211	174.628	224.738	0.721059	0.142029	Epidermis
191_212	175.612	224.912	0.841683	0.0748514	Epidermis
191_213	176.597	225.085	0.90393	0.043865	Epidermis
191_214	177.582	225.259	0.696781	0.156904	Epidermis
191_215	178.567	225.433	0.845755	0.0727552	Epidermis
191_216	179.552	225.606	0.615683	0.210643	Epidermis
191_217	180.536	225.78	0.722414	0.141214	Epidermis
191_218	181.521	225.954	0.567326	0.246168	Epidermis
191_219	182.506	226.127	0.614642	0.211378	Epidermis
191_220	183.491	226.301	0.406501	0.390938	Epidermis
191_221	184.476	226.475	0.312038	0.505792	Epidermis
191_222	185.461	226.648	0.440989	0.355572	Epidermis
191_223	186.445	226.822	0.526662	0.278468	Epidermis
191_224	187.43	226.995	0.495287	0.305143	Epidermis
191_225	188.415	227.169	0.948187	0.0231061	Epidermis
191_226	189.4	227.343	0.665798	0.176658	Epidermis
191_227	190.385	227.516	0.771225	0.112819	Epidermis
191_228	191.369	227.69	0.8919	0.0496838	Epidermis
191_229	192.354	227.864	0.573138	0.241741	Epidermis
191_230	193.339	228.037	0.914316	0.0389037	Epidermis
191_231	194.324	228.211	0.140914	0.851047	Cavity
192_175	139.001	219.472	0.139264	0.85616	Cavity
192_176	139.986	219.645	0.218852	0.65985	Epidermis
192_177	140.971	219.819	0.472148	0.325922	Epidermis
192_178	141.955	219.992	0.315598	0.500866	Epidermis
192_179	142.94	220.166	0.642772	0.191943	Epidermis
192_180	143.925	220.34	0.637007	0.195855	Epidermis
192_181	144.91	220.513	0.679063	0.16809	Epidermis
192_182	145.895	220.687	0.903338	0.0441497	Epidermis
192_183	146.879	220.861	0.710885	0.1482	Epidermis
192_184	147.864	221.034	0.640142	0.193724	Epidermis
192_185	148.849	221.208	0.6368	0.195997	Epidermis
192_186	149.834	221.382	0.51039	0.292098	Epidermis
192_187	150.819	221.555	0.789465	0.102667	Epidermis
192_188	151.803	221.729	0.875715	0.0576372	Epidermis
192_189	152.788	221.903	0.624546	0.204435	Epidermis
192_190	153.773	222.076	0.145361	0.837552	Epidermis
192_191	154.758	222.25	0.295234	0.529833	Epidermis
192_192	155.743	222.424	0.0107581	1.96826	Epidermis
192_193	156.727	222.597	0.0284145	1.54646	Epidermis
192_194	157.712	222.771	0.0379096	1.42125	Epidermis
192_195	158.697	222.944	0.207473	0.683039	Epidermis
192_196	159.682	223.118	0.0849433	1.07087	Epidermis
192_197	160.667	223.292	0.0449674	1.3471	Epidermis
192_198	161.651	223.465	0.0835461	1.07807	Epidermis
192_199	162.636	223.639	0.0598812	1.22271	Epidermis
192_200	163.621	223.813	0.0634418	1.19762	Epidermis
192_201	164.606	223.986	0.0968145	1.01406	Epidermis
192_202	165.591	224.16	0.065078	1.18657	Epidermis
192_203	166.576	224.334	0.348907	0.45729	Epidermis
192_204	167.56	224.507	0.434783	0.361728	Epidermis
192_205	168.545	224.681	0.120687	0.918339	Epidermis
192_206	169.53	224.855	0.431717	0.364801	Epidermis
192_207	170.515	225.028	0.142086	0.847448	Epidermis
192_208	171.5	225.202	0.50499	0.296717	Epidermis
192_209	172.484	225.376	0.333687	0.476661	Epidermis
192_210	173.469	225.549	0.416831	0.38004	Epidermis
192_211	174.454	225.723	0.595819	0.224885	Epidermis
192_212	175.439	225.897	0.864636	0.0631666	Epidermis
192_213	176.424	226.07	0.73536	0.1335	Epidermis
192_214	177.408	226.244	0.613096	0.212471	Epidermis
192_215	178.393	226.417	0.593629	0.226485	Epidermis
192_216	179.378	226.591	0.495162	0.305252	Epidermis
192_217	180.363	226.765	0.576559	0.239156	Epidermis
192_218	181.348	226.938	0.61764	0.209264	Epidermis
192_219	182.332	227.112	0.351881	0.453604	Epidermis
192_220	183.317	227.286	0.229629	0.638973	Epidermis
192_221	184.302	227.459	0.282998	0.548217	Epidermis
192_222	185.287	227.633	0.662565	0.178772	Epidermis
192_223	186.272	227.807	0.747016	0.12667	Epidermis
192_224	187.256	227.98	0.241721	0.616686	Epidermis
192_225	188.241	228.154	0.169642	0.770466	Epidermis
192_226	189.226	228.328	0.418996	0.377791	Epidermis
192_227	190.211	228.501	0.387106	0.41217	Epidermis
192_228	191.196	228.675	0.560575	0.251367	Epidermis
192_229	192.181	228.849	0.174078	0.759256	Epidermis
192_230	193.165	229.022	0.765875	0.115842	Epidermis
192_231	194.15	229.196	0.506774	0.295185	Epidermis
192_232	195.135	229.369	0.244663	0.611432	Epidermis
192_233	196.12	229.543	0.385629	0.41383	Epidermis
192_234	197.105	229.717	0.245294	0.610312	Epidermis
192_235	198.089	229.89	0.182964	0.737635	Epidermis
192_236	199.074	230.064	0.182964	0.737635	Epidermis
193_174	137.842	220.283	0.367838	0.434344	Cavity
193_175	138.827	220.456	0.503109	0.298338	Epidermis
193_176	139.812	220.63	0.419697	0.377064	Epidermis
193_177	140.797	220.804	0.423256	0.373397	Epidermis
193_178	141.782	220.977	0.0788555	1.10317	Epidermis
193_179	142.766	221.151	0.241608	0.616889	Epidermis
193_180	143.751	221.325	0.516282	0.287113	Epidermis
193_181	144.736	221.498	0.413111	0.383933	Epidermis
193_182	145.721	221.672	0.647357	0.188856	Epidermis
193_183	146.706	221.846	0.817366	0.0875832	Epidermis
193_184	147.691	222.019	0.797026	0.0985273	Epidermis
193_185	148.675	222.193	0.801647	0.0960169	Epidermis
193_186	149.66	222.366	0.545459	0.263238	Epidermis
193_187	150.645	222.54	0.513059	0.289833	Epidermis
193_188	151.63	222.714	0.266162	0.574854	Epidermis
193_189	152.615	222.887	0.0541953	1.26604	Epidermis
193_190	153.599	223.061	0.0378165	1.42232	Epidermis
193_191	154.584	223.235	0.0726627	1.13869	Epidermis
193_192	155.569	223.408	0.109453	0.960773	Epidermis
193_193	156.554	223.582	0.354475	0.450414	Epidermis
193_194	157.539	223.756	0.499676	0.301312	Epidermis
193_195	158.523	223.929	0.208221	0.681475	Epidermis
193_196	159.508	224.103	0.0498072	1.30271	Epidermis
193_197	160.493	224.277	0.0410628	1.38655	Epidermis
193_198	161.478	224.45	0.0348262	1.45809	Epidermis
193_199	162.463	224.624	0.50988	0.292532	Epidermis
193_200	163.447	224.798	0.286271	0.543223	Epidermis
193_201	164.432	224.971	0.334807	0.475206	Epidermis
193_202	165.417	225.145	0.378969	0.421397	Epidermis
193_203	166.402	225.318	0.101134	0.995102	Epidermis
193_204	167.387	225.492	0.111382	0.953183	Epidermis
193_205	168.371	225.666	0.138048	0.859971	Epidermis
193_206	169.356	225.839	0.0831272	1.08026	Epidermis
193_207	170.341	226.013	0.141078	0.850541	Epidermis
193_208	171.326	226.187	0.158152	0.800926	Epidermis
193_209	172.311	226.36	0.234663	0.629555	Epidermis
193_210	173.296	226.534	0.202068	0.694501	Epidermis
193_211	174.28	226.708	0.171193	0.766514	Epidermis
193_212	175.265	226.881	0.103575	0.984747	Epidermis
193_213	176.25	227.055	0.429009	0.367534	Epidermis
193_214	177.235	227.229	0.307343	0.512377	Epidermis
193_215	178.22	227.402	0.298433	0.525153	Epidermis
193_216	179.204	227.576	0.17284	0.762356	Epidermis
193_217	180.189	227.75	0.290781	0.536434	Epidermis
193_218	181.174	227.923	0.246723	0.607791	Epidermis
193_219	182.159	228.097	0.216961	0.663618	Epidermis
193_220	183.144	228.27	0.205308	0.687594	Epidermis
193_221	184.128	228.444	0.130142	0.885583	Epidermis
193_222	185.113	228.618	0.187423	0.727176	Epidermis
193_223	186.098	228.791	0.0208148	1.68163	Epidermis
193_224	187.083	228.965	0.117399	0.930336	Epidermis
193_225	188.068	229.139	0.19451	0.711058	Epidermis
193_226	189.052	229.312	0.2478	0.605899	Epidermis
193_227	190.037	229.486	0.378471	0.421968	Epidermis
193_228	191.022	229.66	0.326453	0.486179	Epidermis
193_229	192.007	229.833	0.378885	0.421493	Epidermis
193_230	192.992	230.007	0.475993	0.3224	Epidermis
193_231	193.976	230.181	0.394047	0.404452	Epidermis
193_232	194.961	230.354	0.220008	0.657562	Epidermis
193_233	195.946	230.528	0.364479	0.438328	Epidermis
193_234	196.931	230.702	0.212702	0.672229	Epidermis
193_235	197.916	230.875	0.128478	0.891172	Epidermis
193_236	198.901	231.049	0.125531	0.901247	Epidermis
193_237	199.885	231.223	0.125531	0.901247	Epidermis
193_238	200.87	231.396	0.0755769	1.12161	Epidermis
193_239	201.855	231.57	0.0789715	1.10253	Epidermis
193_240	202.84	231.743	0.185235	0.732278	Cavity
194_172	135.699	220.92	0.210009	0.677762	Cavity
194_173	136.684	221.094	0.656993	0.182439	Epidermis
194_174	137.669	221.267	0.909395	0.0412477	Epidermis
194_175	138.654	221.441	0.736773	0.132666	Epidermis
194_176	139.638	221.615	0.445381	0.351268	Epidermis
194_177	140.623	221.788	0.281388	0.550695	Epidermis
194_178	141.608	221.962	0.412163	0.384931	Epidermis
194_179	142.593	222.136	0.268707	0.570722	Epidermis
194_180	143.578	222.309	0.253947	0.595256	Epidermis
194_181	144.562	222.483	0.134344	0.871783	Epidermis
194_182	145.547	222.657	0.244716	0.611337	Epidermis
194_183	146.532	222.83	0.323849	0.489658	Epidermis
194_184	147.517	223.004	0.245243	0.610403	Epidermis
194_185	148.502	223.178	0.362124	0.441142	Epidermis
194_186	149.486	223.351	0.440681	0.355876	Epidermis
194_187	150.471	223.525	0.533154	0.273147	Epidermis
194_188	151.456	223.699	0.742785	0.129137	Epidermis
194_189	152.441	223.872	0.280859	0.551511	Epidermis
194_190	153.426	224.046	0.22232	0.653021	Epidermis
194_191	154.411	224.22	0.266681	0.574008	Epidermis
194_192	155.395	224.393	0.0883939	1.05358	Epidermis
194_193	156.38	224.567	0.126971	0.896294	Epidermis
194_194	157.365	224.74	0.131225	0.881984	Epidermis
194_195	158.35	224.914	0.257409	0.589377	Epidermis
194_196	159.335	225.088	0.175628	0.755406	Epidermis
194_197	160.319	225.261	0.240039	0.619718	Epidermis
194_198	161.304	225.435	0.198776	0.701637	Epidermis
194_199	162.289	225.609	0.220683	0.65623	Epidermis
194_200	163.274	225.782	0.00652353	2.18552	Connective tissue
194_201	164.259	225.956	0.238859	0.621859	Epidermis
194_202	165.243	226.13	0.134338	0.871802	Epidermis
194_203	166.228	226.303	0.0299589	1.52347	Epidermis
194_204	167.213	226.477	0.0865365	1.0628	Epidermis
194_205	168.198	226.651	0.03683	1.4338	Epidermis
194_206	169.183	226.824	0.0311595	1.50641	Epidermis
194_207	170.167	226.998	0.0311595	1.50641	Epidermis
194_208	171.152	227.172	0.0462716	1.33469	Epidermis
194_209	172.137	227.345	0.115883	0.935981	Epidermis
194_210	173.122	227.519	0.267998	0.571869	Epidermis
194_211	174.107	227.692	0.210595	0.676552	Epidermis
194_212	175.091	227.866	0.103843	0.983621	Epidermis
194_213	176.076	228.04	0.271378	0.566426	Epidermis
194_214	177.061	228.213	0.23392	0.630932	Epidermis
194_215	178.046	228.387	0.290923	0.536222	Epidermis
194_216	179.031	228.561	0.213022	0.671576	Epidermis
194_217	180.016	228.734	0.352262	0.453134	Epidermis
194_218	181	228.908	0.297099	0.527098	Epidermis
194_219	181.985	229.082	0.50101	0.300154	Epidermis
194_220	182.97	229.255	0.407715	0.389644	Epidermis
194_221	183.955	229.429	0.430409	0.366119	Epidermis
194_222	184.94	229.603	0.54329	0.264968	Epidermis
194_223	185.924	229.776	0.123234	0.909268	Epidermis
194_224	186.909	229.95	0.0168532	1.77332	Epidermis
194_225	187.894	230.124	0.05169	1.28659	Epidermis
194_226	188.879	230.297	0.00314388	2.50253	Epidermis
194_227	189.864	230.471	0.00736372	2.1329	Epidermis
194_228	190.848	230.644	0.0947717	1.02332	Epidermis
194_229	191.833	230.818	0.0958878	1.01824	Epidermis
194_230	192.818	230.992	0.198513	0.702212	Epidermis
194_231	193.803	231.165	0.155681	0.807764	Epidermis
194_232	194.788	231.339	0.215112	0.667335	Epidermis
194_233	195.772	231.513	0.197835	0.703696	Epidermis
194_234	196.757	231.686	0.211287	0.675127	Epidermis
194_235	197.742	231.86	0.317986	0.497593	Epidermis
194_236	198.727	232.034	0.098596	1.00614	Epidermis
194_237	199.712	232.207	0.067768	1.16898	Epidermis
194_238	200.696	232.381	0.10762	0.968108	Epidermis
194_239	201.681	232.555	0.119546	0.922463	Epidermis
194_240	202.666	232.728	0.094154	1.02616	Epidermis
194_241	203.651	232.902	0.211038	0.67564	Epidermis
194_242	204.636	233.076	0.174366	0.758538	Epidermis
194_243	205.621	233.249	0.433628	0.362883	Epidermis
194_244	206.605	233.423	0.427623	0.368939	Epidermis
194_245	207.59	233.597	0.427623	0.368939	Epidermis
194_246	208.575	233.77	0.361504	0.441887	Epidermis
194_247	209.56	233.944	0.26306	0.579946	Epidermis
194_248	210.545	234.117	0.4631	0.334326	Epidermis
195_167	130.602	221.037	0.253807	0.595496	Cavity
195_168	131.586	221.21	0.691171	0.160415	Epidermis
195_169	132.571	221.384	0.692573	0.159534	Epidermis
195_170	133.556	221.558	0.929014	0.0319775	Epidermis
195_171	134.541	221.731	0.624488	0.204476	Epidermis
195_172	135.526	221.905	0.347584	0.45894	Epidermis
195_173	136.51	222.079	0.57081	0.243508	Epidermis
195_174	137.495	222.252	0.339482	0.469183	Epidermis
195_175	138.48	222.426	0.298692	0.524776	Epidermis
195_176	139.465	222.6	0.555629	0.255215	Epidermis
195_177	140.45	222.773	0.149804	0.824477	Epidermis
195_178	141.434	222.947	0.373937	0.427201	Epidermis
195_179	142.419	223.121	0.157153	0.803677	Epidermis
195_180	143.404	223.294	0.436758	0.359759	Epidermis
195_181	144.389	223.468	0.751707	0.123951	Epidermis
195_182	145.374	223.641	0.708092	0.14991	Epidermis
195_183	146.358	223.815	0.583026	0.234312	Epidermis
195_184	147.343	223.989	0.351355	0.454254	Epidermis
195_185	148.328	224.162	0.323656	0.489916	Epidermis
195_186	149.313	224.336	0.569344	0.244625	Epidermis
195_187	150.298	224.51	0.29363	0.5322	Epidermis
195_188	151.282	224.683	0.0282308	1.54928	Connective tissue
195_189	152.267	224.857	0.0377221	1.4234	Connective tissue
195_190	153.252	225.031	0.0123433	1.90857	Connective tissue
195_191	154.237	225.204	0.0122537	1.91173	Connective tissue
195_192	155.222	225.378	0.00574222	2.24092	Connective tissue
195_193	156.207	225.552	0.00953606	2.02063	Connective tissue
195_194	157.191	225.725	0.00073045	3.13641	Connective tissue
195_195	158.176	225.899	0.00558592	2.25291	Connective tissue
195_196	159.161	226.073	0.00159617	2.79692	Connective tissue
195_197	160.146	226.246	0.00123991	2.90661	Connective tissue
195_198	161.131	226.42	0.00396033	2.40227	Connective tissue
195_199	162.115	226.593	0.00662965	2.17851	Connective tissue
195_200	163.1	226.767	0.0023341	2.63188	Connective tissue
195_201	164.085	226.941	0.0023341	2.63188	Connective tissue
195_202	165.07	227.114	0.000110827	3.95535	Connective tissue
195_203	166.055	227.288	7.34698e-05	4.13389	Connective tissue
195_204	167.039	227.462	0.0073865	2.13156	Connective tissue
195_205	168.024	227.635	0.000798883	3.09752	Connective tissue
195_206	169.009	227.809	0.013877	1.8577	Connective tissue
195_207	169.994	227.983	0.00459545	2.33767	Connective tissue
195_208	170.979	228.156	0.00117772	2.92896	Connective tissue
195_209	171.963	228.33	0.0170716	1.76773	Connective tissue
195_210	172.948	228.504	0.14241	0.846459	Epidermis
195_211	173.933	228.677	0.122106	0.913262	Epidermis
195_212	174.918	228.851	0.0612919	1.2126	Epidermis
195_213	175.903	229.025	0.0653536	1.18473	Epidermis
195_214	176.887	229.198	0.0746409	1.12702	Connective tissue
195_215	177.872	229.372	0.171573	0.76555	Connective tissue
195_216	178.857	229.546	0.170682	0.767812	Connective tissue
195_217	179.842	229.719	0.226342	0.645235	Connective tissue
195_218	180.827	229.893	0.2187	0.660152	Epidermis
195_219	181.812	230.066	0.298038	0.525728	Epidermis
195_220	182.796	230.24	0.243406	0.613669	Epidermis
195_221	183.781	230.414	0.228405	0.641295	Epidermis
195_222	184.766	230.587	0.115932	0.935798	Epidermis
195_223	185.751	230.761	0.307449	0.512227	Epidermis
195_224	186.736	230.935	0.341934	0.466058	Epidermis
195_225	187.72	231.108	0.324398	0.488922	Epidermis
195_226	188.705	231.282	0.204221	0.6899	Epidermis
195_227	189.69	231.456	0.115033	0.939176	Epidermis
195_228	190.675	231.629	0.150602	0.822168	Epidermis
195_229	191.66	231.803	0.248543	0.604598	Epidermis
195_230	192.644	231.977	0.28297	0.54826	Epidermis
195_231	193.629	232.15	0.224435	0.64891	Epidermis
195_232	194.614	232.324	0.184429	0.73417	Epidermis
195_233	195.599	232.498	0.0901031	1.04526	Epidermis
195_234	196.584	232.671	0.289837	0.537846	Epidermis
195_235	197.568	232.845	0.117302	0.930693	Epidermis
195_236	198.553	233.018	0.22765	0.642733	Epidermis
195_237	199.538	233.192	0.409303	0.387955	Epidermis
195_238	200.523	233.366	0.592519	0.227298	Epidermis
195_239	201.508	233.539	0.0525657	1.2793	Epidermis
195_240	202.492	233.713	0.0735634	1.13334	Epidermis
195_241	203.477	233.887	0.197403	0.704647	Epidermis
195_242	204.462	234.06	0.16797	0.774768	Epidermis
195_243	205.447	234.234	0.159744	0.796575	Epidermis
195_244	206.432	234.408	0.427623	0.368939	Epidermis
195_245	207.417	234.581	0.427623	0.368939	Epidermis
195_246	208.401	234.755	0.204255	0.689827	Epidermis
195_247	209.386	234.929	0.0625547	1.20374	Epidermis
195_248	210.371	235.102	0.652151	0.185652	Epidermis
195_249	211.356	235.276	0.435969	0.360544	Epidermis
195_250	212.341	235.45	0.477643	0.320896	Epidermis
196_162	125.504	221.153	0.0704855	1.1519	Cavity
196_163	126.489	221.327	0.569991	0.244132	Epidermis
196_164	127.473	221.501	0.555733	0.255134	Epidermis
196_165	128.458	221.674	0.853135	0.0689822	Epidermis
196_166	129.443	221.848	0.418965	0.377823	Epidermis
196_167	130.428	222.022	0.346933	0.459754	Epidermis
196_168	131.413	222.195	0.557735	0.253572	Epidermis
196_169	132.397	222.369	0.492814	0.307317	Epidermis
196_170	133.382	222.543	0.373646	0.42754	Epidermis
196_171	134.367	222.716	0.426903	0.369671	Epidermis
196_172	135.352	222.89	0.516394	0.287019	Epidermis
196_173	136.337	223.063	0.432114	0.364402	Epidermis
196_174	137.322	223.237	0.601669	0.220642	Epidermis
196_175	138.306	223.411	0.241167	0.617682	Epidermis
196_176	139.291	223.584	0.0977262	1.00999	Epidermis
196_177	140.276	223.758	0.0280492	1.55208	Connective tissue
196_178	141.261	223.932	0.028259	1.54884	Connective tissue
196_179	142.246	224.105	0.0755951	1.12151	Connective tissue
196_180	143.23	224.279	0.02782	1.55564	Connective tissue
196_181	144.215	224.453	0.218795	0.659963	Epidermis
196_182	145.2	224.626	0.128547	0.890938	Epidermis
196_183	146.185	224.8	0.200281	0.698361	Epidermis
196_184	147.17	224.974	0.0394112	1.40438	Connective tissue
196_185	148.154	225.147	0.00206856	2.68433	Connective tissue
196_186	149.139	225.321	0.0142179	1.84716	Connective tissue
196_187	150.124	225.495	0.015084	1.82148	Connective tissue
196_188	151.109	225.668	0.0361319	1.44211	Connective tissue
196_189	152.094	225.842	0.0176504	1.75325	Connective tissue
196_190	153.078	226.015	0.00833296	2.0792	Connective tissue
196_191	154.063	226.189	0.0122878	1.91052	Connective tissue
196_192	155.048	226.363	0.000170797	3.76752	Connective tissue
196_193	156.033	226.536	0.000304336	3.51665	Connective tissue
196_194	157.018	226.71	0.000112629	3.94835	Connective tissue
196_195	158.002	226.884	0.000197214	3.70506	Connective tissue
196_196	158.987	227.057	0.00262205	2.58136	Connective tissue
196_197	159.972	227.231	0.000289474	3.53839	Connective tissue
196_198	160.957	227.405	0.000289474	3.53839	Connective tissue
196_199	161.942	227.578	0.000289474	3.53839	Connective tissue
196_200	162.927	227.752	0.000222477	3.65271	Connective tissue
196_201	163.911	227.926	0.000171836	3.76488	Connective tissue
196_202	164.896	228.099	0.000489885	3.30991	Connective tissue
196_203	165.881	228.273	0.00262514	2.58085	Connective tissue
196_204	166.866	228.447	0.0281381	1.5507	Connective tissue
196_205	167.851	228.62	0.00700141	2.15481	Connective tissue
196_206	168.835	228.794	0.0194882	1.71023	Connective tissue
196_207	169.82	228.967	0.0077404	2.11124	Connective tissue
196_208	170.805	229.141	0.00908864	2.0415	Connective tissue
196_209	171.79	229.315	0.00833094	2.07931	Connective tissue
196_210	172.775	229.488	0.00378662	2.42175	Connective tissue
196_211	173.759	229.662	0.00896663	2.04737	Connective tissue
196_212	174.744	229.836	0.000278425	3.55529	Connective tissue
196_213	175.729	230.009	2.29451e-05	4.63931	Connective tissue
196_214	176.714	230.183	0.000397414	3.40076	Connective tissue
196_215	177.699	230.357	0.000305002	3.5157	Connective tissue
196_216	178.683	230.53	0.00088133	3.05486	Connective tissue
196_217	179.668	230.704	0.00111506	2.9527	Connective tissue
196_218	180.653	230.878	0.0983985	1.00701	Connective tissue
196_219	181.638	231.051	0.00804626	2.09441	Connective tissue
196_220	182.623	231.225	0.0210703	1.67633	Connective tissue
196_221	183.607	231.399	0.0657666	1.18199	Connective tissue
196_222	184.592	231.572	0.00212184	2.67329	Connective tissue
196_223	185.577	231.746	0.0153348	1.81432	Connective tissue
196_224	186.562	231.92	0.295077	0.530064	Connective tissue
196_225	187.547	232.093	0.384912	0.414639	Connective tissue
196_226	188.532	232.267	0.52933	0.276273	Epidermis
196_227	189.516	232.44	0.291574	0.535251	Epidermis
196_228	190.501	232.614	0.229218	0.639751	Epidermis
196_229	191.486	232.788	0.409202	0.388062	Epidermis
196_230	192.471	232.961	0.486674	0.312762	Epidermis
196_231	193.456	233.135	0.228618	0.640889	Epidermis
196_232	194.44	233.309	0.212008	0.673648	Epidermis
196_233	195.425	233.482	0.364472	0.438335	Epidermis
196_234	196.41	233.656	0.115325	0.938076	Epidermis
196_235	197.395	233.83	0.159645	0.796845	Epidermis
196_236	198.38	234.003	0.309976	0.508671	Epidermis
196_237	199.364	234.177	0.251029	0.600276	Epidermis
196_238	200.349	234.351	0.476813	0.321652	Epidermis
196_239	201.334	234.524	0.678513	0.168442	Epidermis
196_240	202.319	234.698	0.450021	0.346768	Epidermis
196_241	203.304	234.872	0.126161	0.899074	Epidermis
196_242	204.288	235.045	0.295982	0.528735	Epidermis
196_243	205.273	235.219	0.134676	0.87071	Epidermis
196_244	206.258	235.392	0.145056	0.838464	Epidermis
196_245	207.243	235.566	0.215006	0.66755	Epidermis
196_246	208.228	235.74	0.182685	0.738296	Epidermis
196_247	209.212	235.913	0.199553	0.699942	Epidermis
196_248	210.197	236.087	0.158425	0.800175	Epidermis
196_249	211.182	236.261	0.281033	0.551243	Epidermis
196_250	212.167	236.434	0.234633	0.629612	Epidermis
196_251	213.152	236.608	0.387953	0.41122	Epidermis
196_252	214.137	236.782	0.387953	0.41122	Epidermis
197_161	124.345	221.964	0.068352	1.16525	Cavity
197_162	125.33	222.138	0.951909	0.0214045	Epidermis
197_163	126.315	222.312	0.870356	0.0603033	Epidermis
197_164	127.3	222.485	0.951909	0.0214045	Epidermis
197_165	128.285	222.659	0.492919	0.307224	Epidermis
197_166	129.269	222.833	0.403145	0.394539	Epidermis
197_167	130.254	223.006	0.296637	0.527775	Epidermis
197_168	131.239	223.18	0.31569	0.50074	Epidermis
197_169	132.224	223.354	0.215425	0.666704	Epidermis
197_170	133.209	223.527	0.220082	0.657415	Epidermis
197_171	134.193	223.701	0.254313	0.594631	Epidermis
197_172	135.178	223.875	0.307349	0.512369	Epidermis
197_173	136.163	224.048	0.264594	0.577421	Epidermis
197_174	137.148	224.222	0.059094	1.22846	Epidermis
197_175	138.133	224.396	0.0348436	1.45788	Connective tissue
197_176	139.117	224.569	0.129302	0.888396	Connective tissue
197_177	140.102	224.743	0.047862	1.32001	Connective tissue
197_178	141.087	224.917	0.0434076	1.36243	Connective tissue
197_179	142.072	225.09	0.0199231	1.70064	Connective tissue
197_180	143.057	225.264	0.00734449	2.13404	Connective tissue
197_181	144.042	225.437	0.0081793	2.08728	Connective tissue
197_182	145.026	225.611	0.000415369	3.38157	Connective tissue
197_183	146.011	225.785	5.66194e-05	4.24703	Connective tissue
197_184	146.996	225.958	0.000607099	3.21674	Connective tissue
197_185	147.981	226.132	0.00117233	2.93095	Connective tissue
197_186	148.966	226.306	8.04682e-05	4.09438	Connective tissue
197_187	149.95	226.479	0.000478456	3.32016	Connective tissue
197_188	150.935	226.653	8.13957e-05	4.0894	Connective tissue
197_189	151.92	226.827	0.000719091	3.14322	Connective tissue
197_190	152.905	227	0.000254411	3.59446	Connective tissue
197_191	153.89	227.174	0.00128797	2.89009	Connective tissue
197_192	154.874	227.348	0.000375789	3.42506	Connective tissue
197_193	155.859	227.521	0.0102865	1.98773	Connective tissue
197_194	156.844	227.695	0.00415632	2.38129	Connective tissue
197_195	157.829	227.869	0.000372732	3.4286	Connective tissue
197_196	158.814	228.042	0.000590324	3.22891	Connective tissue
197_197	159.798	228.216	0.0149216	1.82618	Connective tissue
197_198	160.783	228.389	0.00651972	2.18577	Connective tissue
197_199	161.768	228.563	0.00273045	2.56376	Connective tissue
197_200	162.753	228.737	0.00651972	2.18577	Connective tissue
197_201	163.738	228.91	0.00717076	2.14443	Connective tissue
197_202	164.722	229.084	0.0245026	1.61079	Connective tissue
197_203	165.707	229.258	0.00590379	2.22887	Connective tissue
197_204	166.692	229.431	0.0126136	1.89916	Connective tissue
197_205	167.677	229.605	0.0159724	1.79663	Connective tissue
197_206	168.662	229.779	0.0178427	1.74854	Connective tissue
197_207	169.647	229.952	0.0148345	1.82873	Connective tissue
197_208	170.631	230.126	0.0409088	1.38818	Connective tissue
197_209	171.616	230.3	0.0103754	1.98399	Connective tissue
197_210	172.601	230.473	0.00629415	2.20106	Connective tissue
197_211	173.586	230.647	0.0152843	1.81575	Connective tissue
197_212	174.571	230.821	0.00630404	2.20038	Connective tissue
197_213	175.555	230.994	0.0103206	1.98629	Connective tissue
197_214	176.54	231.168	0.00184103	2.73494	Connective tissue
197_215	177.525	231.341	0.00506294	2.2956	Connective tissue
197_216	178.51	231.515	0.0113961	1.94324	Connective tissue
197_217	179.495	231.689	0.00174575	2.75802	Connective tissue
197_218	180.479	231.862	0.00290967	2.53616	Connective tissue
197_219	181.464	232.036	0.000309474	3.50938	Connective tissue
197_220	182.449	232.21	0.000725251	3.13951	Connective tissue
197_221	183.434	232.383	0.0127778	1.89354	Connective tissue
197_222	184.419	232.557	0.0137082	1.86302	Connective tissue
197_223	185.403	232.731	0.0137082	1.86302	Connective tissue
197_224	186.388	232.904	0.0127778	1.89354	Connective tissue
197_225	187.373	233.078	0.0099105	2.0039	Connective tissue
197_226	188.358	233.252	0.00217915	2.66171	Connective tissue
197_227	189.343	233.425	0.040725	1.39014	Connective tissue
197_228	190.327	233.599	0.376995	0.423664	Connective tissue
197_229	191.312	233.773	0.584869	0.232942	Epidermis
197_230	192.297	233.946	0.436508	0.360008	Epidermis
197_231	193.282	234.12	0.423749	0.372891	Epidermis
197_232	194.267	234.294	0.582587	0.234639	Epidermis
197_233	195.252	234.467	0.389055	0.409989	Epidermis
197_234	196.236	234.641	0.335019	0.474931	Epidermis
197_235	197.221	234.814	0.409548	0.387695	Epidermis
197_236	198.206	234.988	0.233074	0.632505	Epidermis
197_237	199.191	235.162	0.447354	0.349348	Epidermis
197_238	200.176	235.335	0.194698	0.710639	Epidermis
197_239	201.16	235.509	0.586429	0.231785	Epidermis
197_240	202.145	235.683	0.374497	0.426552	Epidermis
197_241	203.13	235.856	0.638486	0.194849	Epidermis
197_242	204.115	236.03	0.718948	0.143302	Epidermis
197_243	205.1	236.204	0.499489	0.301474	Epidermis
197_244	206.084	236.377	0.510366	0.292118	Epidermis
197_245	207.069	236.551	0.476641	0.321809	Epidermis
197_246	208.054	236.725	0.778413	0.10879	Epidermis
197_247	209.039	236.898	0.707621	0.150199	Epidermis
197_248	210.024	237.072	0.445192	0.351453	Epidermis
197_249	211.008	237.246	0.483751	0.315378	Epidermis
197_250	211.993	237.419	0.329852	0.481681	Epidermis
197_251	212.978	237.593	0.328971	0.482843	Epidermis
197_252	213.963	237.766	0.40028	0.397636	Epidermis
197_253	214.948	237.94	0.40028	0.397636	Epidermis
197_254	215.932	238.114	0.287847	0.540838	Epidermis
198_159	122.202	222.602	0.781545	0.107046	Epidermis
198_160	123.187	222.776	0.883917	0.0535885	Epidermis
198_161	124.172	222.949	0.935974	0.0287362	Epidermis
198_162	125.157	223.123	0.958572	0.0183754	Epidermis
198_163	126.141	223.297	0.902542	0.0445324	Epidermis
198_164	127.126	223.47	0.448094	0.348631	Epidermis
198_165	128.111	223.644	0.249679	0.602618	Epidermis
198_166	129.096	223.818	0.268245	0.571468	Epidermis
198_167	130.081	223.991	0.344288	0.463078	Epidermis
198_168	131.065	224.165	0.282349	0.549213	Epidermis
198_169	132.05	224.338	0.0472516	1.32558	Epidermis
198_170	133.035	224.512	0.109363	0.961131	Epidermis
198_171	134.02	224.686	0.16275	0.78848	Epidermis
198_172	135.005	224.859	0.0338345	1.47064	Connective tissue
198_173	135.989	225.033	0.0677057	1.16937	Connective tissue
198_174	136.974	225.207	0.169794	0.770078	Connective tissue
198_175	137.959	225.38	0.0698313	1.15595	Connective tissue
198_176	138.944	225.554	0.0395133	1.40326	Connective tissue
198_177	139.929	225.728	0.000951244	3.02171	Connective tissue
198_178	140.913	225.901	0.00026117	3.58308	Connective tissue
198_179	141.898	226.075	9.43321e-05	4.02534	Connective tissue
198_180	142.883	226.249	0.00406358	2.39109	Connective tissue
198_181	143.868	226.422	7.86388e-05	4.10436	Connective tissue
198_182	144.853	226.596	0.0760528	1.11888	Muscle
198_183	145.837	226.77	0.0210919	1.67588	Muscle
198_184	146.822	226.943	0.136964	0.863393	Muscle
198_185	147.807	227.117	0.126367	0.898365	Muscle
198_186	148.792	227.29	0.0328523	1.48343	Muscle
198_187	149.777	227.464	0.012487	1.90354	Muscle
198_188	150.762	227.638	0.0207438	1.68311	Muscle
198_189	151.746	227.811	0.0145822	1.83618	Muscle
198_190	152.731	227.985	0.0277843	1.5562	Muscle
198_191	153.716	228.159	0.0120902	1.91756	Muscle
198_192	154.701	228.332	0.0030506	2.51561	Muscle
198_193	155.686	228.506	0.0115839	1.93615	Muscle
198_194	156.67	228.68	0.0206012	1.68611	Muscle
198_195	157.655	228.853	0.0204075	1.69021	Muscle
198_196	158.64	229.027	0.0482286	1.3167	Muscle
198_197	159.625	229.201	0.0387398	1.41184	Muscle
198_198	160.61	229.374	0.0130883	1.88312	Muscle
198_199	161.594	229.548	0.00824334	2.0839	Muscle
198_200	162.579	229.722	0.00824334	2.0839	Muscle
198_201	163.564	229.895	0.00451588	2.34526	Muscle
198_202	164.549	230.069	0.0214552	1.66847	Muscle
198_203	165.534	230.243	0.00519958	2.28403	Muscle
198_204	166.518	230.416	0.00609348	2.21513	Muscle
198_205	167.503	230.59	0.0121384	1.91584	Muscle
198_206	168.488	230.763	0.00775695	2.11031	Muscle
198_207	169.473	230.937	0.0048252	2.31648	Muscle
198_208	170.458	231.111	0.00267254	2.57308	Muscle
198_209	171.442	231.284	0.0183151	1.73719	Muscle
198_210	172.427	231.458	0.0843121	1.07411	Muscle
198_211	173.412	231.632	0.0200189	1.69856	Muscle
198_212	174.397	231.805	0.0526278	1.27878	Muscle
198_213	175.382	231.979	0.0682346	1.166	Muscle
198_214	176.367	232.153	0.0335939	1.47374	Muscle
198_215	177.351	232.326	0.0125186	1.90244	Muscle
198_216	178.336	232.5	0.0577788	1.23823	Muscle
198_217	179.321	232.674	0.0220658	1.65628	Muscle
198_218	180.306	232.847	0.0203491	1.69146	Muscle
198_219	181.291	233.021	0.00149584	2.82511	Connective tissue
198_220	182.275	233.195	0.000223104	3.65149	Connective tissue
198_221	183.26	233.368	0.00170411	2.7685	Connective tissue
198_222	184.245	233.542	0.000125516	3.9013	Connective tissue
198_223	185.23	233.715	0.00109848	2.95921	Connective tissue
198_224	186.215	233.889	0.000507125	3.29488	Connective tissue
198_225	187.199	234.063	0.000324051	3.48939	Connective tissue
198_226	188.184	234.236	0.000330084	3.48138	Connective tissue
198_227	189.169	234.41	0.00513286	2.28964	Connective tissue
198_228	190.154	234.584	0.00185424	2.73183	Connective tissue
198_229	191.139	234.757	0.000367592	3.43463	Connective tissue
198_230	192.123	234.931	0.242574	0.615156	Connective tissue
198_231	193.108	235.105	0.175474	0.755788	Connective tissue
198_232	194.093	235.278	0.20977	0.678257	Connective tissue
198_233	195.078	235.452	0.255598	0.592443	Connective tissue
198_234	196.063	235.626	0.171372	0.76606	Connective tissue
198_235	197.047	235.799	0.10617	0.973997	Connective tissue
198_236	198.032	235.973	0.682029	0.166197	Epidermis
198_237	199.017	236.147	0.235576	0.627869	Epidermis
198_238	200.002	236.32	0.33524	0.474645	Epidermis
198_239	200.987	236.494	0.163862	0.785521	Epidermis
198_240	201.972	236.667	0.181513	0.741093	Epidermis
198_241	202.956	236.841	0.153695	0.813342	Epidermis
198_242	203.941	237.015	0.258039	0.588314	Epidermis
198_243	204.926	237.188	0.18236	0.73907	Epidermis
198_244	205.911	237.362	0.331576	0.479417	Epidermis
198_245	206.896	237.536	0.405857	0.391627	Epidermis
198_246	207.88	237.709	0.277769	0.556316	Epidermis
198_247	208.865	237.883	0.442338	0.354246	Epidermis
198_248	209.85	238.057	0.334052	0.476186	Epidermis
198_249	210.835	238.23	0.623423	0.205217	Epidermis
198_250	211.82	238.404	0.763059	0.117442	Epidermis
198_251	212.804	238.578	0.237118	0.625035	Epidermis
198_252	213.789	238.751	0.352573	0.452751	Epidermis
198_253	214.774	238.925	0.689385	0.161538	Epidermis
198_254	215.759	239.099	0.28478	0.545491	Epidermis
198_255	216.744	239.272	0.279229	0.554039	Epidermis
198_256	217.728	239.446	0.0786016	1.10457	Cavity
199_157	120.059	223.24	0.483951	0.315198	Cavity
199_158	121.044	223.413	0.34218	0.465745	Epidermis
199_159	122.028	223.587	0.544824	0.263744	Epidermis
199_160	123.013	223.76	0.754391	0.122404	Epidermis
199_161	123.998	223.934	0.874065	0.0584561	Epidermis
199_162	124.983	224.108	0.455047	0.341943	Epidermis
199_163	125.968	224.281	0.418577	0.378225	Epidermis
199_164	126.952	224.455	0.373374	0.427855	Epidermis
199_165	127.937	224.629	0.153553	0.81374	Epidermis
199_166	128.922	224.802	0.106055	0.974469	Epidermis
199_167	129.907	224.976	0.135267	0.868808	Epidermis
199_168	130.892	225.15	0.140233	0.853151	Connective tissue
199_169	131.877	225.323	0.137568	0.861481	Connective tissue
199_170	132.861	225.497	0.0653191	1.18496	Connective tissue
199_171	133.846	225.671	0.11577	0.936405	Connective tissue
199_172	134.831	225.844	0.0289853	1.53782	Connective tissue
199_173	135.816	226.018	0.107166	0.969942	Connective tissue
199_174	136.801	226.192	0.0106442	1.97289	Connective tissue
199_175	137.785	226.365	0.00114662	2.94058	Connective tissue
199_176	138.77	226.539	0.000174421	3.7584	Connective tissue
199_177	139.755	226.712	4.27426e-06	5.36914	Cavity
199_178	140.74	226.886	0.00029847	3.5251	Connective tissue
199_179	141.725	227.06	0.000753139	3.12312	Muscle
199_180	142.709	227.233	0.0144111	1.8413	Muscle
199_181	143.694	227.407	0.0507183	1.29484	Muscle
199_182	144.679	227.581	0.0784955	1.10516	Muscle
199_183	145.664	227.754	0.0776973	1.10959	Muscle
199_184	146.649	227.928	0.0311607	1.50639	Adipose tissue
199_185	147.633	228.102	0.0135603	1.86773	Adipose tissue
199_186	148.618	228.275	0.0143834	1.84214	Muscle
199_187	149.603	228.449	0.0369534	1.43235	Adipose tissue
199_188	150.588	228.623	0.010926	1.96154	Muscle
199_189	151.573	228.796	0.0131779	1.88015	Muscle
199_190	152.557	228.97	0.0460447	1.33682	Muscle
199_191	153.542	229.144	0.017038	1.76858	Muscle
199_192	154.527	229.317	0.000570619	3.24365	Connective tissue
199_193	155.512	229.491	0.0823828	1.08416	Adipose tissue
199_194	156.497	229.664	0.2548	0.593801	Adipose tissue
199_195	157.482	229.838	0.244279	0.612113	Adipose tissue
199_196	158.466	230.012	0.00167248	2.77664	Muscle
199_197	159.451	230.185	0.00147622	2.83085	Muscle
199_198	160.436	230.359	0.00137331	2.86223	Muscle
199_199	161.421	230.533	0.0236529	1.62612	Muscle
199_200	162.406	230.706	0.0213001	1.67162	Muscle
199_201	163.39	230.88	0.0108917	1.9629	Muscle
199_202	164.375	231.054	0.0124755	1.90394	Muscle
199_203	165.36	231.227	0.0254428	1.59443	Muscle
199_204	166.345	231.401	0.0229108	1.63996	Muscle
199_205	167.33	231.575	0.0247417	1.60657	Muscle
199_206	168.314	231.748	0.0102404	1.98968	Muscle
199_207	169.299	231.922	0.15844	0.800137	Adipose tissue
199_208	170.284	232.096	0.0867994	1.06148	Muscle
199_209	171.269	232.269	0.0787994	1.10348	Muscle
199_210	172.254	232.443	0.030774	1.51182	Muscle
199_211	173.238	232.617	0.172906	0.762189	Adipose tissue
199_212	174.223	232.79	0.0305872	1.51446	Muscle
199_213	175.208	232.964	0.00253927	2.59529	Muscle
199_214	176.193	233.137	0.121779	0.914427	Muscle
199_215	177.178	233.311	0.0478057	1.32052	Muscle
199_216	178.162	233.485	0.123853	0.907092	Muscle
199_217	179.147	233.658	0.164549	0.783704	Muscle
199_218	180.132	233.832	0.00501515	2.29972	Muscle
199_219	181.117	234.006	0.0144335	1.84063	Muscle
199_220	182.102	234.179	0.0419739	1.37702	Muscle
199_221	183.087	234.353	0.0030202	2.51996	Muscle
199_222	184.071	234.527	0.0109911	1.95896	Muscle
199_223	185.056	234.7	0.00740406	2.13053	Muscle
199_224	186.041	234.874	0.0551698	1.2583	Muscle
199_225	187.026	235.048	0.0944541	1.02478	Muscle
199_226	188.011	235.221	0.219188	0.659184	Muscle
199_227	188.995	235.395	0.000376802	3.42389	Connective tissue
199_228	189.98	235.569	0.000159681	3.79675	Connective tissue
199_229	190.965	235.742	4.61794e-05	4.33555	Connective tissue
199_230	191.95	235.916	0.00140354	2.85278	Connective tissue
199_231	192.935	236.089	0.00304828	2.51595	Connective tissue
199_232	193.919	236.263	0.000444993	3.35165	Connective tissue
199_233	194.904	236.437	0.000688931	3.16182	Connective tissue
199_234	195.889	236.61	0.000582392	3.23478	Connective tissue
199_235	196.874	236.784	0.0236971	1.6253	Connective tissue
199_236	197.859	236.958	0.150615	0.822132	Connective tissue
199_237	198.843	237.131	0.366398	0.436047	Epidermis
199_238	199.828	237.305	0.27215	0.565192	Epidermis
199_239	200.813	237.479	0.512635	0.290192	Epidermis
199_240	201.798	237.652	0.470422	0.327513	Epidermis
199_241	202.783	237.826	0.164854	0.7829	Epidermis
199_242	203.767	238	0.0694074	1.15859	Epidermis
199_243	204.752	238.173	0.234898	0.62912	Epidermis
199_244	205.737	238.347	0.396653	0.40159	Epidermis
199_245	206.722	238.521	0.365412	0.437218	Epidermis
199_246	207.707	238.694	0.173984	0.759492	Epidermis
199_247	208.692	238.868	0.174024	0.75939	Epidermis
199_248	209.676	239.041	0.308077	0.511341	Epidermis
199_249	210.661	239.215	0.167188	0.776795	Epidermis
199_250	211.646	239.389	0.354782	0.450038	Epidermis
199_251	212.631	239.562	0.49098	0.308936	Epidermis
199_252	213.616	239.736	0.159688	0.796726	Epidermis
199_253	214.6	239.91	0.0396946	1.40127	Epidermis
199_254	215.585	240.083	0.0880774	1.05514	Epidermis
199_255	216.57	240.257	0.188042	0.725746	Epidermis
199_256	217.555	240.431	0.204336	0.689655	Epidermis
199_257	218.54	240.604	0.132018	0.879367	Epidermis
199_258	219.524	240.778	0.585412	0.232539	Epidermis
200_154	116.931	223.703	0.391786	0.406952	Epidermis
200_155	117.916	223.877	0.432964	0.363549	Epidermis
200_156	118.9	224.051	0.506004	0.295846	Epidermis
200_157	119.885	224.224	0.182103	0.739683	Epidermis
200_158	120.87	224.398	0.0443863	1.35275	Epidermis
200_159	121.855	224.572	0.117632	0.929476	Epidermis
200_160	122.84	224.745	0.0661754	1.1793	Epidermis
200_161	123.824	224.919	0.0910407	1.04076	Epidermis
200_162	124.809	225.093	0.287129	0.541923	Epidermis
200_163	125.794	225.266	0.128707	0.890397	Epidermis
200_164	126.779	225.44	0.278682	0.55489	Epidermis
200_165	127.764	225.613	0.145857	0.836073	Epidermis
200_166	128.748	225.787	0.0934442	1.02945	Connective tissue
200_167	129.733	225.961	0.0208991	1.67987	Connective tissue
200_168	130.718	226.134	0.167232	0.776682	Connective tissue
200_169	131.703	226.308	0.0055256	2.25762	Connective tissue
200_170	132.688	226.482	0.0036982	2.43201	Connective tissue
200_171	133.672	226.655	0.00057511	3.24025	Connective tissue
200_172	134.657	226.829	0.000662915	3.17854	Connective tissue
200_173	135.642	227.003	0.000182061	3.73978	Connective tissue
200_174	136.627	227.176	0.00219007	2.65954	Connective tissue
200_175	137.612	227.35	0.00235329	2.62833	Muscle
200_176	138.597	227.524	0.00896926	2.04724	Muscle
200_177	139.581	227.697	0.00841228	2.07509	Muscle
200_178	140.566	227.871	0.0219071	1.65941	Muscle
200_179	141.551	228.045	0.107788	0.967429	Muscle
200_180	142.536	228.218	0.0434516	1.36199	Muscle
200_181	143.521	228.392	0.00736225	2.13299	Muscle
200_182	144.505	228.566	0.0213036	1.67155	Adipose tissue
200_183	145.49	228.739	0.114156	0.942499	Adipose tissue
200_184	146.475	228.913	0.041992	1.37683	Adipose tissue
200_185	147.46	229.086	0.0369469	1.43242	Adipose tissue
200_186	148.445	229.26	0.0341631	1.46644	Adipose tissue
200_187	149.429	229.434	0.00329527	2.48211	Adipose tissue
200_188	150.414	229.607	0.0277086	1.55738	Adipose tissue
200_189	151.399	229.781	0.0291433	1.53546	Adipose tissue
200_190	152.384	229.955	0.139916	0.854132	Adipose tissue
200_191	153.369	230.128	0.120425	0.919283	Adipose tissue
200_192	154.353	230.302	0.0813073	1.08987	Adipose tissue
200_193	155.338	230.476	0.073103	1.13606	Adipose tissue
200_194	156.323	230.649	0.192171	0.716311	Adipose tissue
200_195	157.308	230.823	0.153365	0.814273	Adipose tissue
200_196	158.293	230.997	0.188475	0.724746	Adipose tissue
200_197	159.277	231.17	0.204995	0.688258	Adipose tissue
200_198	160.262	231.344	0.408332	0.388986	Adipose tissue
200_199	161.247	231.518	0.408332	0.388986	Adipose tissue
200_200	162.232	231.691	0.0570599	1.24367	Adipose tissue
200_201	163.217	231.865	0.207976	0.681986	Adipose tissue
200_202	164.202	232.038	0.0442651	1.35394	Adipose tissue
200_203	165.186	232.212	0.282765	0.548574	Adipose tissue
200_204	166.171	232.386	0.355328	0.44937	Adipose tissue
200_205	167.156	232.559	0.302183	0.519729	Adipose tissue
200_206	168.141	232.733	0.055397	1.25651	Adipose tissue
200_207	169.126	232.907	0.0528159	1.27724	Adipose tissue
200_208	170.11	233.08	0.0205745	1.68667	Adipose tissue
200_209	171.095	233.254	0.0186647	1.72898	Adipose tissue
200_210	172.08	233.428	0.0160522	1.79447	Adipose tissue
200_211	173.065	233.601	0.0371428	1.43013	Adipose tissue
200_212	174.05	233.775	0.0681754	1.16637	Adipose tissue
200_213	175.034	233.949	0.478365	0.320241	Adipose tissue
200_214	176.019	234.122	0.307846	0.511667	Adipose tissue
200_215	177.004	234.296	0.239304	0.621049	Adipose tissue
200_216	177.989	234.47	0.191143	0.718642	Adipose tissue
200_217	178.974	234.643	0.28713	0.541921	Adipose tissue
200_218	179.958	234.817	0.0839104	1.07618	Adipose tissue
200_219	180.943	234.991	0.0839104	1.07618	Adipose tissue
200_220	181.928	235.164	0.00699581	2.15516	Adipose tissue
200_221	182.913	235.338	0.00163782	2.78573	Adipose tissue
200_222	183.898	235.511	0.00141147	2.85033	Adipose tissue
200_223	184.882	235.685	0.000461444	3.33588	Adipose tissue
200_224	185.867	235.859	0.000509459	3.29289	Adipose tissue
200_225	186.852	236.032	0.040725	1.39014	Muscle
200_226	187.837	236.206	0.0519731	1.28422	Muscle
200_227	188.822	236.38	0.00349935	2.45601	Muscle
200_228	189.807	236.553	0.0030795	2.51152	Muscle
200_229	190.791	236.727	0.000126855	3.89669	Connective tissue
200_230	191.776	236.901	6.31799e-05	4.19942	Connective tissue
200_231	192.761	237.074	0.00131791	2.88011	Connective tissue
200_232	193.746	237.248	0.00116211	2.93475	Connective tissue
200_233	194.731	237.422	0.013067	1.88382	Connective tissue
200_234	195.715	237.595	0.0168498	1.7734	Connective tissue
200_235	196.7	237.769	0.00555899	2.255	Connective tissue
200_236	197.685	237.943	0.00290411	2.53699	Connective tissue
200_237	198.67	238.116	0.0159196	1.79807	Connective tissue
200_238	199.655	238.29	0.0842924	1.07421	Connective tissue
200_239	200.639	238.463	0.115509	0.937384	Connective tissue
200_240	201.624	238.637	0.0629509	1.201	Connective tissue
200_241	202.609	238.811	0.107401	0.968992	Epidermis
200_242	203.594	238.984	0.220003	0.657572	Epidermis
200_243	204.579	239.158	0.40276	0.394953	Epidermis
200_244	205.563	239.332	0.200495	0.697897	Epidermis
200_245	206.548	239.505	0.0557485	1.25377	Epidermis
200_246	207.533	239.679	0.105607	0.976308	Epidermis
200_247	208.518	239.853	0.0832868	1.07942	Epidermis
200_248	209.503	240.026	0.446173	0.350497	Epidermis
200_249	210.487	240.2	0.426256	0.37033	Epidermis
200_250	211.472	240.374	0.156762	0.804758	Epidermis
200_251	212.457	240.547	0.180846	0.742691	Epidermis
200_252	213.442	240.721	0.336704	0.472752	Epidermis
200_253	214.427	240.895	0.619138	0.208213	Epidermis
200_254	215.412	241.068	0.268997	0.570252	Epidermis
200_255	216.396	241.242	0.0685018	1.1643	Epidermis
200_256	217.381	241.415	0.106638	0.972087	Epidermis
200_257	218.366	241.589	0.120172	0.920195	Epidermis
200_258	219.351	241.763	0.0896393	1.0475	Epidermis
200_259	220.336	241.936	0.171555	0.765598	Epidermis
200_260	221.32	242.11	0.108455	0.964749	Cavity
201_152	114.787	224.341	0.165226	0.781922	Cavity
201_153	115.772	224.515	0.342889	0.464847	Epidermis
201_154	116.757	224.688	0.490367	0.309478	Epidermis
201_155	117.742	224.862	0.211902	0.673866	Epidermis
201_156	118.727	225.035	0.125628	0.900914	Epidermis
201_157	119.712	225.209	0.292688	0.533595	Epidermis
201_158	120.696	225.383	0.249631	0.602702	Epidermis
201_159	121.681	225.556	0.287396	0.54152	Epidermis
201_160	122.666	225.73	0.481112	0.317754	Epidermis
201_161	123.651	225.904	0.281149	0.551064	Epidermis
201_162	124.636	226.077	0.0111307	1.95348	Connective tissue
201_163	125.62	226.251	0.0266014	1.5751	Connective tissue
201_164	126.605	226.425	0.0172511	1.76318	Connective tissue
201_165	127.59	226.598	0.00920093	2.03617	Connective tissue
201_166	128.575	226.772	0.0032472	2.48849	Connective tissue
201_167	129.56	226.946	0.00597279	2.22382	Connective tissue
201_168	130.544	227.119	0.0151344	1.82003	Connective tissue
201_169	131.529	227.293	0.000865205	3.06288	Connective tissue
201_170	132.514	227.467	0.000163881	3.78547	Connective tissue
201_171	133.499	227.64	0.000883464	3.05381	Connective tissue
201_172	134.484	227.814	0.000383151	3.41663	Connective tissue
201_173	135.468	227.987	0.00141274	2.84994	Connective tissue
201_174	136.453	228.161	0.0471086	1.3269	Muscle
201_175	137.438	228.335	0.0194051	1.71208	Muscle
201_176	138.423	228.508	0.017711	1.75176	Muscle
201_177	139.408	228.682	0.0261533	1.58247	Muscle
201_178	140.392	228.856	0.0209062	1.67973	Muscle
201_179	141.377	229.029	0.0200539	1.6978	Muscle
201_180	142.362	229.203	0.104526	0.980776	Adipose tissue
201_181	143.347	229.377	0.00610364	2.21441	Adipose tissue
201_182	144.332	229.55	0.0486505	1.31291	Adipose tissue
201_183	145.317	229.724	0.0188825	1.72394	Adipose tissue
201_184	146.301	229.898	0.0527563	1.27773	Adipose tissue
201_185	147.286	230.071	0.0529532	1.27611	Adipose tissue
201_186	148.271	230.245	0.105562	0.976491	Adipose tissue
201_187	149.256	230.419	0.158563	0.799798	Adipose tissue
201_188	150.241	230.592	0.0295132	1.52998	Adipose tissue
201_189	151.225	230.766	0.00552694	2.25752	Adipose tissue
201_190	152.21	230.94	0.0268642	1.57083	Adipose tissue
201_191	153.195	231.113	0.0601533	1.22074	Adipose tissue
201_192	154.18	231.287	0.111603	0.952324	Adipose tissue
201_193	155.165	231.46	0.0141077	1.85054	Adipose tissue
201_194	156.149	231.634	0.0339487	1.46918	Adipose tissue
201_195	157.134	231.808	0.035705	1.44727	Adipose tissue
201_196	158.119	231.981	0.0288515	1.53983	Adipose tissue
201_197	159.104	232.155	0.00459783	2.33745	Adipose tissue
201_198	160.089	232.329	0.0343068	1.46462	Adipose tissue
201_199	161.073	232.502	0.00776166	2.11005	Adipose tissue
201_200	162.058	232.676	0.0288585	1.53973	Adipose tissue
201_201	163.043	232.85	0.0131603	1.88073	Adipose tissue
201_202	164.028	233.023	0.0386117	1.41328	Adipose tissue
201_203	165.013	233.197	0.0557689	1.25361	Adipose tissue
201_204	165.997	233.371	0.0397064	1.40114	Adipose tissue
201_205	166.982	233.544	0.0502378	1.29897	Adipose tissue
201_206	167.967	233.718	0.0230588	1.63716	Adipose tissue
201_207	168.952	233.892	0.00999965	2.00002	Adipose tissue
201_208	169.937	234.065	0.0178048	1.74946	Adipose tissue
201_209	170.922	234.239	0.0832624	1.07955	Cartilage primordium
201_210	171.906	234.412	0.421055	0.375661	Cartilage primordium
201_211	172.891	234.586	0.107745	0.967604	Cartilage primordium
201_212	173.876	234.76	0.107745	0.967604	Cartilage primordium
201_213	174.861	234.933	0.00219166	2.65923	Adipose tissue
201_214	175.846	235.107	0.196128	0.70746	Cartilage primordium
201_215	176.83	235.281	0.00657247	2.18227	Adipose tissue
201_216	177.815	235.454	0.00803495	2.09502	Adipose tissue
201_217	178.8	235.628	0.00226666	2.64461	Adipose tissue
201_218	179.785	235.802	0.00194211	2.71173	Adipose tissue
201_219	180.77	235.975	0.00236642	2.62591	Adipose tissue
201_220	181.754	236.149	0.00150377	2.82282	Adipose tissue
201_221	182.739	236.323	0.00295509	2.52943	Adipose tissue
201_222	183.724	236.496	0.00971372	2.01261	Adipose tissue
201_223	184.709	236.67	0.0911155	1.04041	Adipose tissue
201_224	185.694	236.844	0.113613	0.944573	Adipose tissue
201_225	186.678	237.017	0.0359772	1.44397	Adipose tissue
201_226	187.663	237.191	0.0088394	2.05358	Adipose tissue
201_227	188.648	237.364	0.00753024	2.12319	Adipose tissue
201_228	189.633	237.538	0.00689662	2.16136	Adipose tissue
201_229	190.618	237.712	0.00499419	2.30153	Adipose tissue
201_230	191.602	237.885	0.00296806	2.52753	Muscle
201_231	192.587	238.059	0.00296806	2.52753	Muscle
201_232	193.572	238.233	0.0208672	1.68054	Muscle
201_233	194.557	238.406	0.00178987	2.74718	Muscle
201_234	195.542	238.58	0.00245755	2.6095	Muscle
201_235	196.527	238.754	0.00126786	2.89693	Muscle
201_236	197.511	238.927	0.0641095	1.19308	Muscle
201_237	198.496	239.101	0.0827479	1.08224	Muscle
201_238	199.481	239.275	0.0110747	1.95567	Connective tissue
201_239	200.466	239.448	0.0388919	1.41014	Connective tissue
201_240	201.451	239.622	0.016785	1.77508	Connective tissue
201_241	202.435	239.796	0.0129629	1.8873	Connective tissue
201_242	203.42	239.969	0.0182213	1.73942	Connective tissue
201_243	204.405	240.143	0.077596	1.11016	Connective tissue
201_244	205.39	240.317	0.510936	0.291633	Epidermis
201_245	206.375	240.49	0.0827645	1.08216	Connective tissue
201_246	207.359	240.664	0.0577559	1.2384	Connective tissue
201_247	208.344	240.837	0.499755	0.301243	Epidermis
201_248	209.329	241.011	0.196846	0.705874	Epidermis
201_249	210.314	241.185	0.266032	0.575066	Epidermis
201_250	211.299	241.358	0.214613	0.668344	Epidermis
201_251	212.283	241.532	0.286715	0.542549	Epidermis
201_252	213.268	241.706	0.16546	0.781306	Epidermis
201_253	214.253	241.879	0.328101	0.483992	Epidermis
201_254	215.238	242.053	0.531584	0.274428	Epidermis
201_255	216.223	242.227	0.209575	0.67866	Epidermis
201_256	217.208	242.4	0.0755644	1.12168	Epidermis
201_257	218.192	242.574	0.0129348	1.88824	Epidermis
201_258	219.177	242.748	0.0381401	1.41862	Epidermis
201_259	220.162	242.921	0.0355701	1.44892	Epidermis
201_260	221.147	243.095	0.21701	0.663521	Epidermis
201_261	222.132	243.269	0.173902	0.759696	Epidermis
201_262	223.116	243.442	0.0759804	1.1193	Cavity
202_150	112.644	224.978	0.206437	0.685213	Cavity
202_151	113.629	225.152	0.43432	0.36219	Epidermis
202_152	114.614	225.326	0.65553	0.183408	Epidermis
202_153	115.599	225.499	0.493108	0.307058	Epidermis
202_154	116.583	225.673	0.162139	0.790112	Epidermis
202_155	117.568	225.847	0.160698	0.79399	Epidermis
202_156	118.553	226.02	0.323369	0.490301	Epidermis
202_157	119.538	226.194	0.207355	0.683285	Epidermis
202_158	120.523	226.368	0.332649	0.478014	Epidermis
202_159	121.508	226.541	0.0337291	1.472	Connective tissue
202_160	122.492	226.715	0.0282652	1.54875	Connective tissue
202_161	123.477	226.889	0.0464609	1.33291	Connective tissue
202_162	124.462	227.062	0.0101131	1.99512	Connective tissue
202_163	125.447	227.236	0.0736604	1.13277	Connective tissue
202_164	126.432	227.409	0.00232154	2.63422	Connective tissue
202_165	127.416	227.583	0.00984389	2.00683	Connective tissue
202_166	128.401	227.757	0.00183694	2.73591	Connective tissue
202_167	129.386	227.93	0.000900306	3.04561	Connective tissue
202_168	130.371	228.104	0.00418527	2.37828	Connective tissue
202_169	131.356	228.278	0.000152607	3.81643	Connective tissue
202_170	132.34	228.451	0.00474227	2.32401	Muscle
202_171	133.325	228.625	0.0158639	1.79959	Muscle
202_172	134.31	228.799	0.00128183	2.89217	Connective tissue
202_173	135.295	228.972	0.000465062	3.33249	Connective tissue
202_174	136.28	229.146	0.012209	1.91332	Muscle
202_175	137.264	229.32	0.0114454	1.94137	Muscle
202_176	138.249	229.493	0.0919303	1.03654	Adipose tissue
202_177	139.234	229.667	0.144714	0.839489	Adipose tissue
202_178	140.219	229.841	0.0238852	1.62187	Adipose tissue
202_179	141.204	230.014	0.0679604	1.16774	Adipose tissue
202_180	142.188	230.188	0.0189388	1.72265	Adipose tissue
202_181	143.173	230.361	0.172932	0.762126	Adipose tissue
202_182	144.158	230.535	0.0333194	1.4773	Adipose tissue
202_183	145.143	230.709	0.023083	1.63671	Adipose tissue
202_184	146.128	230.882	0.0447839	1.34888	Adipose tissue
202_185	147.113	231.056	0.0364589	1.4382	Adipose tissue
202_186	148.097	231.23	0.0248479	1.60471	Adipose tissue
202_187	149.082	231.403	0.0185257	1.73223	Adipose tissue
202_188	150.067	231.577	0.0122421	1.91215	Adipose tissue
202_189	151.052	231.751	0.0310124	1.50846	Adipose tissue
202_190	152.037	231.924	0.0310124	1.50846	Adipose tissue
202_191	153.021	232.098	0.000783355	3.10604	Adipose tissue
202_192	154.006	232.272	0.00129099	2.88908	Adipose tissue
202_193	154.991	232.445	0.000731591	3.13573	Adipose tissue
202_194	155.976	232.619	0.00382334	2.41756	Adipose tissue
202_195	156.961	232.793	0.0395048	1.40335	Cartilage primordium
202_196	157.945	232.966	0.0352867	1.45239	Cartilage primordium
202_197	158.93	233.14	0.00357621	2.44658	Cartilage primordium
202_198	159.915	233.314	0.000413469	3.38356	Cartilage primordium
202_199	160.9	233.487	0.00896091	2.04765	Cartilage primordium
202_200	161.885	233.661	0.000934332	3.0295	Cartilage primordium
202_201	162.869	233.834	0.00681317	2.16665	Cartilage primordium
202_202	163.854	234.008	0.0408393	1.38892	Cartilage primordium
202_203	164.839	234.182	0.0743365	1.1288	Cartilage primordium
202_204	165.824	234.355	0.103131	0.986613	Cartilage primordium
202_205	166.809	234.529	0.0448085	1.34864	Cartilage primordium
202_206	167.793	234.703	0.0249673	1.60263	Cartilage primordium
202_207	168.778	234.876	0.0066368	2.17804	Cartilage primordium
202_208	169.763	235.05	9.8317e-05	4.00737	Cavity
202_209	170.748	235.224	9.8317e-05	4.00737	Cavity
202_210	171.733	235.397	0.0512108	1.29064	Cartilage primordium
202_211	172.718	235.571	0.0111871	1.95128	Cartilage primordium
202_212	173.702	235.745	0.0462298	1.33508	Cartilage primordium
202_213	174.687	235.918	0.00699889	2.15497	Cartilage primordium
202_214	175.672	236.092	0.0156522	1.80543	Cartilage primordium
202_215	176.657	236.266	0.0129033	1.8893	Cartilage primordium
202_216	177.642	236.439	0.00711729	2.14769	Cartilage primordium
202_217	178.626	236.613	0.0107928	1.96686	Cartilage primordium
202_218	179.611	236.786	0.00221237	2.65514	Cartilage primordium
202_219	180.596	236.96	0.0175851	1.75485	Cartilage primordium
202_220	181.581	237.134	0.00427924	2.36863	Cartilage primordium
202_221	182.566	237.307	0.0143194	1.84407	Cartilage primordium
202_222	183.55	237.481	0.00372872	2.42844	Cartilage primordium
202_223	184.535	237.655	0.000517046	3.28647	Adipose tissue
202_224	185.52	237.828	0.00151596	2.81931	Adipose tissue
202_225	186.505	238.002	0.00151596	2.81931	Adipose tissue
202_226	187.49	238.176	0.00151596	2.81931	Adipose tissue
202_227	188.474	238.349	0.00151596	2.81931	Adipose tissue
202_228	189.459	238.523	0.00060335	3.21943	Adipose tissue
202_229	190.444	238.697	0.0291293	1.53567	Adipose tissue
202_230	191.429	238.87	0.0718199	1.14376	Adipose tissue
202_231	192.414	239.044	0.0071888	2.14334	Adipose tissue
202_232	193.398	239.218	0.0189998	1.72125	Adipose tissue
202_233	194.383	239.391	0.000137686	3.86111	Adipose tissue
202_234	195.368	239.565	0.00459178	2.33802	Muscle
202_235	196.353	239.738	0.00356169	2.44834	Muscle
202_236	197.338	239.912	0.000629871	3.20075	Muscle
202_237	198.323	240.086	0.00179451	2.74606	Muscle
202_238	199.307	240.259	0.0390209	1.4087	Muscle
202_239	200.292	240.433	0.01549	1.80995	Muscle
202_240	201.277	240.607	0.0211628	1.67443	Connective tissue
202_241	202.262	240.78	0.048264	1.31638	Connective tissue
202_242	203.247	240.954	0.00875986	2.0575	Connective tissue
202_243	204.231	241.128	0.0117322	1.93062	Connective tissue
202_244	205.216	241.301	0.000529963	3.27575	Connective tissue
202_245	206.201	241.475	0.00206282	2.68554	Connective tissue
202_246	207.186	241.649	0.00635557	2.19685	Connective tissue
202_247	208.171	241.822	0.00992884	2.0031	Connective tissue
202_248	209.155	241.996	0.426805	0.36977	Epidermis
202_249	210.14	242.17	0.278689	0.55488	Epidermis
202_250	211.125	242.343	0.288156	0.540372	Epidermis
202_251	212.11	242.517	0.137147	0.862814	Epidermis
202_252	213.095	242.691	0.0226529	1.64488	Epidermis
202_253	214.079	242.864	0.063787	1.19527	Epidermis
202_254	215.064	243.038	0.228926	0.640306	Epidermis
202_255	216.049	243.211	0.172164	0.764059	Epidermis
202_256	217.034	243.385	0.195571	0.708696	Epidermis
202_257	218.019	243.559	0.410032	0.387183	Epidermis
202_258	219.003	243.732	0.101005	0.995657	Epidermis
202_259	219.988	243.906	0.0622462	1.20589	Epidermis
202_260	220.973	244.08	0.0524049	1.28063	Epidermis
202_261	221.958	244.253	0.114877	0.939766	Epidermis
202_262	222.943	244.427	0.166552	0.77845	Epidermis
202_263	223.928	244.601	0.220474	0.656642	Epidermis
202_264	224.912	244.774	0.102459	0.98945	Cavity
203_147	109.516	225.442	0.370387	0.431344	Cavity
203_148	110.501	225.616	0.344096	0.463321	Epidermis
203_149	111.486	225.79	0.280562	0.551971	Epidermis
203_150	112.471	225.963	0.342889	0.464847	Epidermis
203_151	113.455	226.137	0.382086	0.417839	Epidermis
203_152	114.44	226.31	0.272477	0.56467	Epidermis
203_153	115.425	226.484	0.0948141	1.02313	Epidermis
203_154	116.41	226.658	0.253685	0.595706	Epidermis
203_155	117.395	226.831	0.316324	0.499868	Epidermis
203_156	118.379	227.005	0.315552	0.500929	Epidermis
203_157	119.364	227.179	0.0360631	1.44294	Connective tissue
203_158	120.349	227.352	0.0627958	1.20207	Connective tissue
203_159	121.334	227.526	0.0103021	1.98707	Connective tissue
203_160	122.319	227.7	0.00244389	2.61192	Connective tissue
203_161	123.303	227.873	0.00211811	2.67405	Connective tissue
203_162	124.288	228.047	0.000153067	3.81512	Connective tissue
203_163	125.273	228.221	0.00501522	2.29971	Connective tissue
203_164	126.258	228.394	0.00418997	2.37779	Connective tissue
203_165	127.243	228.568	0.00734005	2.1343	Connective tissue
203_166	128.228	228.742	0.00634782	2.19738	Muscle
203_167	129.212	228.915	0.104979	0.978897	Muscle
203_168	130.197	229.089	0.0870948	1.06001	Muscle
203_169	131.182	229.263	0.0213686	1.67022	Muscle
203_170	132.167	229.436	0.00308815	2.5103	Muscle
203_171	133.152	229.61	0.0161043	1.79306	Muscle
203_172	134.136	229.783	0.0250531	1.60114	Adipose tissue
203_173	135.121	229.957	0.0105018	1.97874	Adipose tissue
203_174	136.106	230.131	0.074969	1.12512	Adipose tissue
203_175	137.091	230.304	0.0827	1.08249	Adipose tissue
203_176	138.076	230.478	0.0914304	1.03891	Adipose tissue
203_177	139.06	230.652	0.026542	1.57607	Adipose tissue
203_178	140.045	230.825	0.00794658	2.09982	Adipose tissue
203_179	141.03	230.999	0.0418378	1.37843	Adipose tissue
203_180	142.015	231.173	0.161484	0.791869	Adipose tissue
203_181	143	231.346	0.0569782	1.24429	Adipose tissue
203_182	143.984	231.52	0.00429939	2.36659	Adipose tissue
203_183	144.969	231.694	0.0189765	1.72178	Adipose tissue
203_184	145.954	231.867	0.000319218	3.49591	Adipose tissue
203_185	146.939	232.041	0.00371599	2.42993	Adipose tissue
203_186	147.924	232.215	0.0181738	1.74056	Adipose tissue
203_187	148.908	232.388	0.00231473	2.6355	Adipose tissue
203_188	149.893	232.562	0.000149868	3.82429	Adipose tissue
203_189	150.878	232.735	0.0013481	2.87028	Adipose tissue
203_190	151.863	232.909	0.000418228	3.37859	Adipose tissue
203_191	152.848	233.083	0.00105842	2.97534	Cartilage primordium
203_192	153.833	233.256	0.000833642	3.07902	Cartilage primordium
203_193	154.817	233.43	0.000473323	3.32484	Cartilage primordium
203_194	155.802	233.604	0.000177757	3.75017	Cartilage primordium
203_195	156.787	233.777	0.000252435	3.59785	Cartilage primordium
203_196	157.772	233.951	0.00172879	2.76226	Cartilage primordium
203_197	158.757	234.125	0.000258388	3.58773	Cartilage primordium
203_198	159.741	234.298	0.000390514	3.40836	Cartilage primordium
203_199	160.726	234.472	0.00702013	2.15366	Cartilage primordium
203_200	161.711	234.646	0.0167545	1.77587	Cartilage primordium
203_201	162.696	234.819	3.66993e-05	4.43534	Cavity
203_202	163.681	234.993	0.0238848	1.62188	Submandibular gland
203_203	164.665	235.167	0.1964	0.706859	Adipose tissue
203_204	165.65	235.34	0.238085	0.623268	Adipose tissue
203_205	166.635	235.514	3.66993e-05	4.43534	Cavity
203_206	167.62	235.687	0.0516667	1.28679	Adipose tissue
203_207	168.605	235.861	0.0196138	1.70744	Adipose tissue
203_208	169.589	236.035	0.000132878	3.87655	Cavity
203_209	170.574	236.208	0.000132878	3.87655	Cavity
203_210	171.559	236.382	0.0257852	1.58863	Adipose tissue
203_211	172.544	236.556	0.0442707	1.35388	Adipose tissue
203_212	173.529	236.729	0.027006	1.56854	Adipose tissue
203_213	174.513	236.903	0.0724565	1.13992	Adipose tissue
203_214	175.498	237.077	0.0300875	1.52161	Adipose tissue
203_215	176.483	237.25	0.0262377	1.58107	Adipose tissue
203_216	177.468	237.424	0.0205402	1.6874	Adipose tissue
203_217	178.453	237.598	1.0748e-05	4.96867	Cavity
203_218	179.438	237.771	0.00632505	2.19894	Cartilage primordium
203_219	180.422	237.945	0.0108966	1.96271	Cartilage primordium
203_220	181.407	238.119	0.00654203	2.18429	Cartilage primordium
203_221	182.392	238.292	0.0180552	1.7434	Cartilage primordium
203_222	183.377	238.466	0.00625613	2.20369	Cartilage primordium
203_223	184.362	238.64	0.0131174	1.88215	Cartilage primordium
203_224	185.346	238.813	0.0125961	1.89976	Cartilage primordium
203_225	186.331	238.987	0.020732	1.68336	Cartilage primordium
203_226	187.316	239.16	0.0108281	1.96545	Cartilage primordium
203_227	188.301	239.334	0.00653121	2.18501	Cartilage primordium
203_228	189.286	239.508	0.00225996	2.6459	Cartilage primordium
203_229	190.27	239.681	0.000233097	3.63246	Adipose tissue
203_230	191.255	239.855	0.00151596	2.81931	Adipose tissue
203_231	192.24	240.029	0.00295824	2.52897	Adipose tissue
203_232	193.225	240.202	0.000593355	3.22669	Adipose tissue
203_233	194.21	240.376	0.00333597	2.47678	Adipose tissue
203_234	195.194	240.55	0.0112558	1.94862	Adipose tissue
203_235	196.179	240.723	0.00983143	2.00738	Adipose tissue
203_236	197.164	240.897	0.00983143	2.00738	Adipose tissue
203_237	198.149	241.071	0.00980828	2.00841	Adipose tissue
203_238	199.134	241.244	0.0258043	1.58831	Adipose tissue
203_239	200.118	241.418	0.00601429	2.22082	Adipose tissue
203_240	201.103	241.592	0.000643911	3.19117	Muscle
203_241	202.088	241.765	0.00310099	2.5085	Muscle
203_242	203.073	241.939	0.0104795	1.97966	Muscle
203_243	204.058	242.112	0.00976318	2.01041	Connective tissue
203_244	205.043	242.286	0.00475652	2.32271	Connective tissue
203_245	206.027	242.46	0.00085202	3.06955	Connective tissue
203_246	207.012	242.633	0.00255966	2.59182	Connective tissue
203_247	207.997	242.807	0.0143395	1.84347	Connective tissue
203_248	208.982	242.981	0.0084715	2.07204	Connective tissue
203_249	209.967	243.154	0.0715247	1.14554	Connective tissue
203_250	210.951	243.328	0.244303	0.612071	Epidermis
203_251	211.936	243.502	0.238842	0.621889	Epidermis
203_252	212.921	243.675	0.218561	0.660428	Epidermis
203_253	213.906	243.849	0.384445	0.415166	Epidermis
203_254	214.891	244.023	0.0992383	1.00332	Epidermis
203_255	215.875	244.196	0.015744	1.80288	Epidermis
203_256	216.86	244.37	0.0179543	1.74583	Epidermis
203_257	217.845	244.544	0.0283405	1.54759	Epidermis
203_258	218.83	244.717	0.254923	0.59359	Epidermis
203_259	219.815	244.891	0.281149	0.551064	Epidermis
203_260	220.799	245.065	0.0962114	1.01677	Epidermis
203_261	221.784	245.238	0.015642	1.80571	Epidermis
203_262	222.769	245.412	0.090235	1.04463	Epidermis
203_263	223.754	245.585	0.104917	0.979156	Epidermis
203_264	224.739	245.759	0.162187	0.789984	Epidermis
203_265	225.723	245.933	0.204283	0.689767	Epidermis
203_266	226.708	246.106	0.133815	0.873495	Cavity
204_145	107.373	226.08	0.160628	0.794179	Cavity
204_146	108.358	226.253	0.268549	0.570977	Epidermis
204_147	109.343	226.427	0.105115	0.978336	Epidermis
204_148	110.327	226.601	0.518577	0.285186	Epidermis
204_149	111.312	226.774	0.348263	0.458093	Epidermis
204_150	112.297	226.948	0.422686	0.373982	Epidermis
204_151	113.282	227.122	0.250704	0.600838	Epidermis
204_152	114.267	227.295	0.0476828	1.32164	Epidermis
204_153	115.251	227.469	0.389016	0.410033	Epidermis
204_154	116.236	227.643	0.519592	0.284338	Epidermis
204_155	117.221	227.816	0.0522885	1.28159	Connective tissue
204_156	118.206	227.99	0.0403635	1.39401	Connective tissue
204_157	119.191	228.164	0.00336006	2.47365	Connective tissue
204_158	120.175	228.337	0.0111127	1.95418	Connective tissue
204_159	121.16	228.511	0.0071711	2.14441	Connective tissue
204_160	122.145	228.684	0.00306354	2.51378	Connective tissue
204_161	123.13	228.858	8.14963e-05	4.08886	Connective tissue
204_162	124.115	229.032	0.088614	1.0525	Muscle
204_163	125.099	229.205	0.0481935	1.31701	Muscle
204_164	126.084	229.379	0.0636647	1.1961	Muscle
204_165	127.069	229.553	0.0495759	1.30473	Muscle
204_166	128.054	229.726	0.076199	1.11805	Muscle
204_167	129.039	229.9	0.0435063	1.36145	Muscle
204_168	130.023	230.074	0.0170029	1.76948	Muscle
204_169	131.008	230.247	0.0731612	1.13572	Adipose tissue
204_170	131.993	230.421	0.123209	0.909357	Adipose tissue
204_171	132.978	230.595	0.0334374	1.47577	Adipose tissue
204_172	133.963	230.768	0.0242215	1.6158	Adipose tissue
204_173	134.948	230.942	0.0346749	1.45998	Adipose tissue
204_174	135.932	231.116	0.0251187	1.6	Adipose tissue
204_175	136.917	231.289	0.0534746	1.27185	Adipose tissue
204_176	137.902	231.463	0.218325	0.660897	Adipose tissue
204_177	138.887	231.637	0.0435089	1.36142	Adipose tissue
204_178	139.872	231.81	0.0216339	1.66486	Adipose tissue
204_179	140.856	231.984	0.113673	0.944343	Adipose tissue
204_180	141.841	232.157	0.11709	0.93148	Adipose tissue
204_181	142.826	232.331	0.0788146	1.10339	Adipose tissue
204_182	143.811	232.505	0.000129554	3.88755	Adipose tissue
204_183	144.796	232.678	0.00186831	2.72855	Adipose tissue
204_184	145.78	232.852	0.00109465	2.96073	Adipose tissue
204_185	146.765	233.026	0.00941901	2.02599	Cartilage primordium
204_186	147.75	233.199	0.00941901	2.02599	Cartilage primordium
204_187	148.735	233.373	0.0208913	1.68003	Cartilage primordium
204_188	149.72	233.547	0.0198029	1.70327	Cartilage primordium
204_189	150.704	233.72	0.0283632	1.54724	Cartilage primordium
204_190	151.689	233.894	0.103443	0.985299	Adipose tissue
204_191	152.674	234.068	1.94091e-05	4.712	Cartilage primordium
204_192	153.659	234.241	0.000123984	3.90664	Cartilage primordium
204_193	154.644	234.415	0.000516464	3.28696	Cartilage primordium
204_194	155.628	234.589	0.000516464	3.28696	Cartilage primordium
204_195	156.613	234.762	0.000378784	3.42161	Cartilage primordium
204_196	157.598	234.936	0.000217738	3.66207	Cartilage primordium
204_197	158.583	235.109	0.235484	0.628038	Adipose tissue
204_198	159.568	235.283	0.117567	0.929715	Adipose tissue
204_199	160.553	235.457	0.390869	0.407969	Adipose tissue
204_200	161.537	235.63	0.00627874	2.20213	Adipose tissue
204_201	162.522	235.804	0.0138467	1.85865	Adipose tissue
204_202	163.507	235.978	0.0977344	1.00995	Adipose tissue
204_203	164.492	236.151	0.0213223	1.67117	Adipose tissue
204_204	165.477	236.325	0.00201471	2.69579	Adipose tissue
204_205	166.461	236.499	0.000374048	3.42707	Adipose tissue
204_206	167.446	236.672	0.000578526	3.23768	Adipose tissue
204_207	168.431	236.846	0.0211517	1.67465	Adipose tissue
204_208	169.416	237.02	0.000557411	3.25382	Adipose tissue
204_209	170.401	237.193	0.000426464	3.37012	Adipose tissue
204_210	171.385	237.367	0.00159528	2.79716	Adipose tissue
204_211	172.37	237.541	0.00352227	2.45318	Adipose tissue
204_212	173.355	237.714	0.000497243	3.30343	Adipose tissue
204_213	174.34	237.888	0.000341379	3.46676	Adipose tissue
204_214	175.325	238.061	0.000253358	3.59626	Adipose tissue
204_215	176.309	238.235	0.000887006	3.05207	Adipose tissue
204_216	177.294	238.409	1.3428e-06	5.87199	Adipose tissue
204_217	178.279	238.582	0.00605599	2.21782	Adipose tissue
204_218	179.264	238.756	4.58903e-05	4.33828	Cavity
204_219	180.249	238.93	4.58903e-05	4.33828	Cavity
204_220	181.233	239.103	0.00665096	2.17712	Connective tissue
204_221	182.218	239.277	0.00301424	2.52082	Connective tissue
204_222	183.203	239.451	0.000793782	3.1003	Adipose tissue
204_223	184.188	239.624	0.00112675	2.94817	Cartilage primordium
204_224	185.173	239.798	0.00906071	2.04284	Cartilage primordium
204_225	186.158	239.972	0.00340119	2.46837	Cartilage primordium
204_226	187.142	240.145	0.0111302	1.9535	Cartilage primordium
204_227	188.127	240.319	0.00459122	2.33807	Cartilage primordium
204_228	189.112	240.493	0.00909074	2.0414	Cartilage primordium
204_229	190.097	240.666	0.000922954	3.03482	Cartilage primordium
204_230	191.082	240.84	0.00407686	2.38967	Cartilage primordium
204_231	192.066	241.014	0.012521	1.90236	Cartilage primordium
204_232	193.051	241.187	0.00479385	2.31932	Cartilage primordium
204_233	194.036	241.361	0.00727908	2.13792	Cartilage primordium
204_234	195.021	241.534	0.00101885	2.99189	Adipose tissue
204_235	196.006	241.708	0.00172193	2.76399	Adipose tissue
204_236	196.99	241.882	0.0010848	2.96465	Adipose tissue
204_237	197.975	242.055	0.00077275	3.11196	Adipose tissue
204_238	198.96	242.229	0.0101984	1.99147	Adipose tissue
204_239	199.945	242.403	0.0168376	1.77372	Adipose tissue
204_240	200.93	242.576	0.000772613	3.11204	Adipose tissue
204_241	201.914	242.75	0.000339312	3.4694	Muscle
204_242	202.899	242.924	0.000590249	3.22896	Muscle
204_243	203.884	243.097	0.00524521	2.28024	Muscle
204_244	204.869	243.271	0.0297909	1.52592	Muscle
204_245	205.854	243.445	0.0395771	1.40256	Connective tissue
204_246	206.838	243.618	0.00671784	2.17277	Connective tissue
204_247	207.823	243.792	0.00771828	2.11248	Connective tissue
204_248	208.808	243.966	0.00220263	2.65706	Connective tissue
204_249	209.793	244.139	0.00201105	2.69658	Connective tissue
204_250	210.778	244.313	0.0240393	1.61908	Connective tissue
204_251	211.763	244.486	0.61668	0.20994	Epidermis
204_252	212.747	244.66	0.274327	0.561732	Epidermis
204_253	213.732	244.834	0.632138	0.199188	Epidermis
204_254	214.717	245.007	0.11821	0.927345	Epidermis
204_255	215.702	245.181	0.106137	0.974133	Epidermis
204_256	216.687	245.355	0.0934855	1.02926	Epidermis
204_257	217.671	245.528	0.05742	1.24094	Epidermis
204_258	218.656	245.702	0.240958	0.618058	Epidermis
204_259	219.641	245.876	0.30841	0.510872	Epidermis
204_260	220.626	246.049	0.225699	0.646471	Epidermis
204_261	221.611	246.223	0.324931	0.488209	Epidermis
204_262	222.595	246.397	0.0278848	1.55463	Epidermis
204_263	223.58	246.57	0.140513	0.852285	Epidermis
204_264	224.565	246.744	0.162187	0.789984	Epidermis
204_265	225.55	246.918	0.0671138	1.17319	Epidermis
204_266	226.535	247.091	0.145885	0.835989	Epidermis
204_267	227.519	247.265	0.191223	0.718459	Epidermis
204_268	228.504	247.438	0.231945	0.634615	Cavity
205_144	106.214	226.891	0.258189	0.588063	Cavity
205_145	107.199	227.065	0.381577	0.418418	Epidermis
205_146	108.184	227.238	0.203161	0.69216	Epidermis
205_147	109.169	227.412	0.27183	0.565702	Epidermis
205_148	110.154	227.586	0.41503	0.381921	Epidermis
205_149	111.138	227.759	0.204171	0.690007	Epidermis
205_150	112.123	227.933	0.114215	0.942278	Epidermis
205_151	113.108	228.106	0.407758	0.389597	Epidermis
205_152	114.093	228.28	0.429782	0.366752	Epidermis
205_153	115.078	228.454	0.0376358	1.4244	Connective tissue
205_154	116.063	228.627	0.0297952	1.52585	Connective tissue
205_155	117.047	228.801	0.0322394	1.49161	Connective tissue
205_156	118.032	228.975	0.00292078	2.5345	Connective tissue
205_157	119.017	229.148	0.0249451	1.60301	Connective tissue
205_158	120.002	229.322	0.00257128	2.58985	Connective tissue
205_159	120.987	229.496	0.00633812	2.19804	Connective tissue
205_160	121.971	229.669	0.0229765	1.63872	Connective tissue
205_161	122.956	229.843	0.00607836	2.21621	Connective tissue
205_162	123.941	230.017	0.130675	0.883808	Muscle
205_163	124.926	230.19	0.102596	0.988871	Muscle
205_164	125.911	230.364	0.0287059	1.54203	Muscle
205_165	126.895	230.538	0.00562517	2.24986	Muscle
205_166	127.88	230.711	0.0523155	1.28137	Adipose tissue
205_167	128.865	230.885	0.0182957	1.73765	Adipose tissue
205_168	129.85	231.058	0.0564354	1.24845	Adipose tissue
205_169	130.835	231.232	0.0396259	1.40202	Adipose tissue
205_170	131.819	231.406	0.0119375	1.92309	Adipose tissue
205_171	132.804	231.579	0.0578281	1.23786	Adipose tissue
205_172	133.789	231.753	0.000147872	3.83011	Jaw and tooth
205_173	134.774	231.927	8.04816e-05	4.0943	Jaw and tooth
205_174	135.759	232.1	0.0144164	1.84114	Submandibular gland
205_175	136.743	232.274	8.04816e-05	4.0943	Jaw and tooth
205_176	137.728	232.448	0.0730809	1.1362	Submandibular gland
205_177	138.713	232.621	5.51375e-05	4.25855	Jaw and tooth
205_178	139.698	232.795	0.000971808	3.01242	Jaw and tooth
205_179	140.683	232.969	0.000545461	3.26324	Jaw and tooth
205_180	141.668	233.142	0.00731951	2.13552	Adipose tissue
205_181	142.652	233.316	0.00129372	2.88816	Adipose tissue
205_182	143.637	233.49	0.0101765	1.9924	Cartilage primordium
205_183	144.622	233.663	0.0111299	1.95351	Cartilage primordium
205_184	145.607	233.837	0.0177474	1.75087	Cartilage primordium
205_185	146.592	234.011	0.0136045	1.86632	Adipose tissue
205_186	147.576	234.184	0.0136045	1.86632	Adipose tissue
205_187	148.561	234.358	0.0197098	1.70532	Adipose tissue
205_188	149.546	234.531	0.00498424	2.3024	Connective tissue
205_189	150.531	234.705	0.00335108	2.47481	Connective tissue
205_190	151.516	234.879	0.00499433	2.30152	Connective tissue
205_191	152.5	235.052	0.0286734	1.54252	Cartilage primordium
205_192	153.485	235.226	0.0050024	2.30082	Cartilage primordium
205_193	154.47	235.4	4.16492e-05	4.38039	Cartilage primordium
205_194	155.455	235.573	0.000132002	3.87942	Cartilage primordium
205_195	156.44	235.747	0.000217738	3.66207	Cartilage primordium
205_196	157.424	235.921	0.234808	0.629287	Adipose tissue
205_197	158.409	236.094	0.330796	0.48044	Adipose tissue
205_198	159.394	236.268	0.0136056	1.86628	Adipose tissue
205_199	160.379	236.442	0.0109588	1.96024	Adipose tissue
205_200	161.364	236.615	0.00113744	2.94407	Adipose tissue
205_201	162.348	236.789	0.00262938	2.58015	Adipose tissue
205_202	163.333	236.963	0.000314159	3.50285	Adipose tissue
205_203	164.318	237.136	0.0292516	1.53385	Connective tissue
205_204	165.303	237.31	0.00436577	2.35994	Adipose tissue
205_205	166.288	237.483	0.000600381	3.22157	Adipose tissue
205_206	167.273	237.657	0.000352992	3.45223	Adipose tissue
205_207	168.257	237.831	0.0197293	1.70489	Connective tissue
205_208	169.242	238.004	0.0169001	1.77211	Adipose tissue
205_209	170.227	238.178	0.00883795	2.05365	Adipose tissue
205_210	171.212	238.352	0.000315981	3.50034	Adipose tissue
205_211	172.197	238.525	0.114866	0.939809	Connective tissue
205_212	173.181	238.699	0.0107239	1.96965	Connective tissue
205_213	174.166	238.873	0.134875	0.870069	Connective tissue
205_214	175.151	239.046	0.0694316	1.15844	Connective tissue
205_215	176.136	239.22	0.0255087	1.59331	Connective tissue
205_216	177.121	239.394	0.0190878	1.71925	Connective tissue
205_217	178.105	239.567	0.00197826	2.70372	Connective tissue
205_218	179.09	239.741	0.0347302	1.45929	Connective tissue
205_219	180.075	239.915	0.0214355	1.66887	Connective tissue
205_220	181.06	240.088	0.00036755	3.43468	Adipose tissue
205_221	182.045	240.262	0.00329822	2.48172	Adipose tissue
205_222	183.029	240.435	0.00384942	2.4146	Connective tissue
205_223	184.014	240.609	0.000121018	3.91715	Cavity
205_224	184.999	240.783	0.0141081	1.85053	Adipose tissue
205_225	185.984	240.956	0.01714	1.76599	Cartilage primordium
205_226	186.969	241.13	0.0243573	1.61337	Cartilage primordium
205_227	187.953	241.304	0.000288609	3.53969	Cavity
205_228	188.938	241.477	0.035487	1.44993	Cartilage primordium
205_229	189.923	241.651	0.0102296	1.99014	Cartilage primordium
205_230	190.908	241.825	0.0329854	1.48168	Cartilage primordium
205_231	191.893	241.998	0.0102296	1.99014	Cartilage primordium
205_232	192.878	242.172	0.0102296	1.99014	Cartilage primordium
205_233	193.862	242.346	0.00559415	2.25227	Cartilage primordium
205_234	194.847	242.519	0.0334735	1.4753	Cartilage primordium
205_235	195.832	242.693	0.00537863	2.26933	Cartilage primordium
205_236	196.817	242.867	0.0181863	1.74026	Cartilage primordium
205_237	197.802	243.04	0.0241533	1.61702	Cartilage primordium
205_238	198.786	243.214	0.00863846	2.06356	Cartilage primordium
205_239	199.771	243.388	0.00120719	2.91822	Cartilage primordium
205_240	200.756	243.561	0.0613807	1.21197	Adipose tissue
205_241	201.741	243.735	0.109383	0.961051	Adipose tissue
205_242	202.726	243.908	0.0107135	1.97007	Adipose tissue
205_243	203.71	244.082	0.00105341	2.9774	Adipose tissue
205_244	204.695	244.256	0.000239591	3.62053	Muscle
205_245	205.68	244.429	0.000514225	3.28885	Muscle
205_246	206.665	244.603	0.0122474	1.91196	Muscle
205_247	207.65	244.777	0.0296637	1.52777	Connective tissue
205_248	208.634	244.95	0.0447203	1.3495	Connective tissue
205_249	209.619	245.124	0.000506354	3.29555	Connective tissue
205_250	210.604	245.298	0.000160026	3.79581	Connective tissue
205_251	211.589	245.471	0.00166424	2.77878	Connective tissue
205_252	212.574	245.645	0.0366057	1.43645	Connective tissue
205_253	213.558	245.819	0.0322022	1.49211	Connective tissue
205_254	214.543	245.992	0.0150679	1.82195	Connective tissue
205_255	215.528	246.166	0.443057	0.35354	Epidermis
205_256	216.513	246.34	0.183979	0.735233	Epidermis
205_257	217.498	246.513	0.234542	0.629779	Epidermis
205_258	218.483	246.687	0.106629	0.972127	Epidermis
205_259	219.467	246.86	0.0555894	1.25501	Epidermis
205_260	220.452	247.034	0.214778	0.66801	Epidermis
205_261	221.437	247.208	0.24364	0.613252	Epidermis
205_262	222.422	247.381	0.481401	0.317493	Epidermis
205_263	223.407	247.555	0.420373	0.376365	Epidermis
205_264	224.391	247.729	0.136675	0.864312	Epidermis
205_265	225.376	247.902	0.100713	0.996916	Epidermis
205_266	226.361	248.076	0.107549	0.968394	Epidermis
205_267	227.346	248.25	0.162187	0.789984	Epidermis
205_268	228.331	248.423	0.204355	0.689615	Epidermis
205_269	229.315	248.597	0.123174	0.909481	Epidermis
205_270	230.3	248.771	0.190122	0.720967	Cavity
206_142	104.071	227.528	0.36516	0.437517	Cavity
206_143	105.056	227.702	0.219444	0.658675	Epidermis
206_144	106.041	227.876	0.161116	0.792861	Epidermis
206_145	107.026	228.049	0.192889	0.714692	Epidermis
206_146	108.01	228.223	0.172163	0.764061	Epidermis
206_147	108.995	228.397	0.227307	0.643388	Epidermis
206_148	109.98	228.57	0.297856	0.525993	Epidermis
206_149	110.965	228.744	0.264863	0.576979	Epidermis
206_150	111.95	228.918	0.522507	0.281908	Epidermis
206_151	112.934	229.091	0.0259495	1.58587	Connective tissue
206_152	113.919	229.265	0.0908094	1.04187	Connective tissue
206_153	114.904	229.439	0.0138056	1.85994	Connective tissue
206_154	115.889	229.612	0.011097	1.95479	Connective tissue
206_155	116.874	229.786	0.0150271	1.82313	Connective tissue
206_156	117.858	229.96	0.0319063	1.49612	Connective tissue
206_157	118.843	230.133	0.0555848	1.25504	Connective tissue
206_158	119.828	230.307	0.0695894	1.15746	Connective tissue
206_159	120.813	230.48	0.086772	1.06162	Muscle
206_160	121.798	230.654	0.0996883	1.00136	Muscle
206_161	122.783	230.828	0.018358	1.73618	Muscle
206_162	123.767	231.001	0.000652012	3.18574	Muscle
206_163	124.752	231.175	0.142864	0.845078	Adipose tissue
206_164	125.737	231.349	0.0420578	1.37615	Adipose tissue
206_165	126.722	231.522	0.0039628	2.402	Adipose tissue
206_166	127.707	231.696	0.082183	1.08522	Adipose tissue
206_167	128.691	231.87	0.142373	0.846571	Adipose tissue
206_168	129.676	232.043	0.0524749	1.28005	Adipose tissue
206_169	130.661	232.217	0.0125916	1.89992	Connective tissue
206_170	131.646	232.391	3.7348e-05	4.42773	Jaw and tooth
206_171	132.631	232.564	0.0146532	1.83407	Adipose tissue
206_172	133.615	232.738	0.000116434	3.93392	Cavity
206_173	134.6	232.912	0.000423366	3.37328	Cavity
206_174	135.585	233.085	3.28159e-05	4.48392	Cavity
206_175	136.57	233.259	0.00275067	2.56056	Connective tissue
206_176	137.555	233.432	0.00100521	2.99774	Connective tissue
206_177	138.539	233.606	0.000760005	3.11918	Connective tissue
206_178	139.524	233.78	0.000214678	3.66821	Connective tissue
206_179	140.509	233.953	0.00025502	3.59343	Jaw and tooth
206_180	141.494	234.127	0.00018998	3.72129	Jaw and tooth
206_181	142.479	234.301	0.000107896	3.967	Connective tissue
206_182	143.463	234.474	0.000305441	3.51507	Cavity
206_183	144.448	234.648	0.000198789	3.70161	Cavity
206_184	145.433	234.822	0.00111572	2.95245	Connective tissue
206_185	146.418	234.995	0.00143274	2.84383	Connective tissue
206_186	147.403	235.169	0.00265317	2.57623	Connective tissue
206_187	148.388	235.343	0.00224157	2.64945	Muscle
206_188	149.372	235.516	4.6881e-05	4.329	Connective tissue
206_189	150.357	235.69	0.00163442	2.78664	Connective tissue
206_190	151.342	235.864	0.00769964	2.11353	Connective tissue
206_191	152.327	236.037	0.00193025	2.71439	Connective tissue
206_192	153.312	236.211	0.00145428	2.83735	Cartilage primordium
206_193	154.296	236.384	0.00027498	3.5607	Cartilage primordium
206_194	155.281	236.558	0.00018175	3.74053	Cartilage primordium
206_195	156.266	236.732	0.527603	0.277693	Adipose tissue
206_196	157.251	236.905	0.0711032	1.14811	Adipose tissue
206_197	158.236	237.079	0.0155153	1.80924	Adipose tissue
206_198	159.22	237.253	0.0210684	1.67637	Adipose tissue
206_199	160.205	237.426	0.0021994	2.6577	Adipose tissue
206_200	161.19	237.6	0.00126947	2.89638	Adipose tissue
206_201	162.175	237.774	0.000470097	3.32781	Adipose tissue
206_202	163.16	237.947	7.26531e-05	4.13875	Adipose tissue
206_203	164.144	238.121	0.00219739	2.65809	Adipose tissue
206_204	165.129	238.295	0.00139181	2.85642	Adipose tissue
206_205	166.114	238.468	0.0210068	1.67764	Connective tissue
206_206	167.099	238.642	0.0515042	1.28816	Connective tissue
206_207	168.084	238.816	0.0453161	1.34375	Cartilage primordium
206_208	169.068	238.989	0.00543255	2.265	Cartilage primordium
206_209	170.053	239.163	0.012247	1.91197	Cartilage primordium
206_210	171.038	239.337	0.0211063	1.67559	Connective tissue
206_211	172.023	239.51	0.0024528	2.61034	Connective tissue
206_212	173.008	239.684	0.000785229	3.105	Connective tissue
206_213	173.993	239.857	0.0100643	1.99722	Muscle
206_214	174.977	240.031	0.0728786	1.1374	Muscle
206_215	175.962	240.205	0.064995	1.18712	Muscle
206_216	176.947	240.378	0.0401233	1.3966	Muscle
206_217	177.932	240.552	0.035857	1.44543	Muscle
206_218	178.917	240.726	0.00693173	2.15916	Muscle
206_219	179.901	240.899	0.0453052	1.34385	Connective tissue
206_220	180.886	241.073	0.0130775	1.88348	Connective tissue
206_221	181.871	241.247	0.00600648	2.22138	Connective tissue
206_222	182.856	241.42	0.0231977	1.63456	Connective tissue
206_223	183.841	241.594	0.0136315	1.86546	Connective tissue
206_224	184.825	241.768	0.0111037	1.95453	Connective tissue
206_225	185.81	241.941	0.00868198	2.06138	Connective tissue
206_226	186.795	242.115	0.00566969	2.24644	Connective tissue
206_227	187.78	242.289	0.00213176	2.67126	Cavity
206_228	188.765	242.462	0.00887785	2.05169	Cartilage primordium
206_229	189.749	242.636	0.00390439	2.40845	Cartilage primordium
206_230	190.734	242.809	0.0018647	2.72939	Cartilage primordium
206_231	191.719	242.983	0.0130965	1.88285	Cartilage primordium
206_232	192.704	243.157	0.0130965	1.88285	Cartilage primordium
206_233	193.689	243.33	0.0130965	1.88285	Cartilage primordium
206_234	194.673	243.504	0.020621	1.68569	Cartilage primordium
206_235	195.658	243.678	0.000344257	3.46312	Cavity
206_236	196.643	243.851	0.00391094	2.40772	Cartilage primordium
206_237	197.628	244.025	0.00551137	2.25874	Cartilage primordium
206_238	198.613	244.199	0.00252535	2.59768	Cartilage primordium
206_239	199.598	244.372	0.00197094	2.70533	Cartilage primordium
206_240	200.582	244.546	0.00104847	2.97945	Cartilage primordium
206_241	201.567	244.72	0.00153232	2.81465	Cartilage primordium
206_242	202.552	244.893	0.00168224	2.77411	Cartilage primordium
206_243	203.537	245.067	0.123537	0.908203	Adipose tissue
206_244	204.522	245.241	0.038234	1.41755	Adipose tissue
206_245	205.506	245.414	0.0579116	1.23723	Adipose tissue
206_246	206.491	245.588	0.00773841	2.11135	Adipose tissue
206_247	207.476	245.761	0.00298805	2.52461	Muscle
206_248	208.461	245.935	0.000677944	3.16881	Muscle
206_249	209.446	246.109	0.00101531	2.9934	Muscle
206_250	210.43	246.282	0.000423193	3.37346	Muscle
206_251	211.415	246.456	0.0486564	1.31286	Connective tissue
206_252	212.4	246.63	0.0973217	1.01179	Connective tissue
206_253	213.385	246.803	0.0140897	1.8511	Connective tissue
206_254	214.37	246.977	0.0198972	1.70121	Connective tissue
206_255	215.354	247.151	0.00599083	2.22251	Connective tissue
206_256	216.339	247.324	0.024942	1.60307	Connective tissue
206_257	217.324	247.498	0.37392	0.427221	Epidermis
206_258	218.309	247.672	0.349331	0.456763	Epidermis
206_259	219.294	247.845	0.0844901	1.07319	Epidermis
206_260	220.278	248.019	0.0633378	1.19834	Epidermis
206_261	221.263	248.193	0.143644	0.842713	Epidermis
206_262	222.248	248.366	0.121258	0.916289	Epidermis
206_263	223.233	248.54	0.339565	0.469077	Epidermis
206_264	224.218	248.714	0.676908	0.169471	Epidermis
206_265	225.203	248.887	0.448313	0.348419	Epidermis
206_266	226.187	249.061	0.329109	0.48266	Epidermis
206_267	227.172	249.234	0.169273	0.771412	Epidermis
206_268	228.157	249.408	0.0232668	1.63326	Epidermis
206_269	229.142	249.582	0.157517	0.802672	Epidermis
206_270	230.127	249.755	0.258427	0.587662	Epidermis
206_271	231.111	249.929	0.510128	0.292321	Epidermis
206_272	232.096	250.103	0.515897	0.287437	Epidermis
206_273	233.081	250.276	0.2433	0.613857	Cavity
207_140	101.928	228.166	0.0790488	1.1021	Cavity
207_141	102.913	228.34	0.187581	0.726811	Epidermis
207_142	103.898	228.513	0.106429	0.97294	Epidermis
207_143	104.882	228.687	0.0193171	1.71406	Epidermis
207_144	105.867	228.861	0.505012	0.296698	Epidermis
207_145	106.852	229.034	0.500643	0.300472	Epidermis
207_146	107.837	229.208	0.443487	0.353119	Epidermis
207_147	108.822	229.381	0.639029	0.194479	Epidermis
207_148	109.806	229.555	0.529107	0.276457	Epidermis
207_149	110.791	229.729	0.0771923	1.11243	Connective tissue
207_150	111.776	229.902	0.0141582	1.84899	Connective tissue
207_151	112.761	230.076	0.00987019	2.00567	Connective tissue
207_152	113.746	230.25	0.122923	0.910367	Connective tissue
207_153	114.73	230.423	0.0085757	2.06673	Connective tissue
207_154	115.715	230.597	0.0196164	1.70738	Connective tissue
207_155	116.7	230.771	0.0265564	1.57583	Connective tissue
207_156	117.685	230.944	0.0752948	1.12323	Muscle
207_157	118.67	231.118	0.116076	0.935258	Muscle
207_158	119.654	231.292	0.0533164	1.27314	Muscle
207_159	120.639	231.465	0.0339965	1.46857	Muscle
207_160	121.624	231.639	0.000285525	3.54436	Muscle
207_161	122.609	231.813	0.0049826	2.30254	Adipose tissue
207_162	123.594	231.986	0.00930526	2.03127	Adipose tissue
207_163	124.578	232.16	0.00953805	2.02054	Adipose tissue
207_164	125.563	232.334	0.0181115	1.74204	Adipose tissue
207_165	126.548	232.507	0.184533	0.733926	Adipose tissue
207_166	127.533	232.681	0.10697	0.970738	Adipose tissue
207_167	128.518	232.854	0.0488995	1.3107	Adipose tissue
207_168	129.503	233.028	0.124919	0.903372	Adipose tissue
207_169	130.487	233.202	0.000817146	3.0877	Connective tissue
207_170	131.472	233.375	0.00812434	2.09021	Connective tissue
207_171	132.457	233.549	0.00712638	2.14713	Connective tissue
207_172	133.442	233.723	0.000253059	3.59678	Muscle
207_173	134.427	233.896	0.000321069	3.4934	Muscle
207_174	135.411	234.07	0.000909913	3.041	Muscle
207_175	136.396	234.244	0.000283782	3.54702	Muscle
207_176	137.381	234.417	0.000456297	3.34075	Connective tissue
207_177	138.366	234.591	0.0039473	2.4037	Connective tissue
207_178	139.351	234.765	0.0605837	1.21764	Cartilage primordium
207_179	140.335	234.938	0.113744	0.944072	Adipose tissue
207_180	141.32	235.112	0.00016312	3.78749	Connective tissue
207_181	142.305	235.286	0.00016312	3.78749	Connective tissue
207_182	143.29	235.459	0.00016312	3.78749	Connective tissue
207_183	144.275	235.633	0.000202412	3.69376	Connective tissue
207_184	145.259	235.806	7.91014e-05	4.10182	Connective tissue
207_185	146.244	235.98	4.20694e-05	4.37603	Connective tissue
207_186	147.229	236.154	0.00421294	2.37541	Muscle
207_187	148.214	236.327	0.00166356	2.77896	Muscle
207_188	149.199	236.501	0.0286851	1.54234	Muscle
207_189	150.183	236.675	0.0415855	1.38106	Muscle
207_190	151.168	236.848	0.000222084	3.65348	Connective tissue
207_191	152.153	237.022	0.00116113	2.93512	Cartilage primordium
207_192	153.138	237.196	0.000248863	3.60404	Cartilage primordium
207_193	154.123	237.369	0.00149519	2.8253	Cartilage primordium
207_194	155.108	237.543	0.000227763	3.64252	Cartilage primordium
207_195	156.092	237.717	7.11432e-05	4.14787	Cavity
207_196	157.077	237.89	0.00428447	2.3681	Adipose tissue
207_197	158.062	238.064	0.0110927	1.95496	Adipose tissue
207_198	159.047	238.238	0.0226161	1.64558	Adipose tissue
207_199	160.032	238.411	0.00322877	2.49096	Adipose tissue
207_200	161.016	238.585	9.34567e-05	4.02939	Adipose tissue
207_201	162.001	238.758	0.000128636	3.89064	Adipose tissue
207_202	162.986	238.932	0.049491	1.30547	Connective tissue
207_203	163.971	239.106	6.85223e-05	4.16417	Adipose tissue
207_204	164.956	239.279	2.61637e-05	4.5823	Adipose tissue
207_205	165.94	239.453	0.0652069	1.18571	Connective tissue
207_206	166.925	239.627	0.0257553	1.58913	Cartilage primordium
207_207	167.91	239.8	0.00460674	2.33661	Cartilage primordium
207_208	168.895	239.974	0.00744481	2.12815	Cartilage primordium
207_209	169.88	240.148	0.0154705	1.8105	Cartilage primordium
207_210	170.864	240.321	0.000694211	3.15851	Connective tissue
207_211	171.849	240.495	0.00059024	3.22897	Connective tissue
207_212	172.834	240.669	0.000372746	3.42859	Connective tissue
207_213	173.819	240.842	0.00349468	2.45659	Connective tissue
207_214	174.804	241.016	0.000649265	3.18758	Connective tissue
207_215	175.788	241.19	0.16405	0.785025	Muscle
207_216	176.773	241.363	0.145086	0.838375	Muscle
207_217	177.758	241.537	0.204985	0.688278	Muscle
207_218	178.743	241.711	0.0871026	1.05997	Muscle
207_219	179.728	241.884	0.0812213	1.09033	Muscle
207_220	180.713	242.058	0.0401658	1.39614	Muscle
207_221	181.697	242.231	0.0167865	1.77504	Muscle
207_222	182.682	242.405	0.0195902	1.70796	Muscle
207_223	183.667	242.579	0.00190024	2.72119	Muscle
207_224	184.652	242.752	0.00556227	2.25475	Muscle
207_225	185.637	242.926	0.00253891	2.59535	Connective tissue
207_226	186.621	243.1	0.00233207	2.63226	Connective tissue
207_227	187.606	243.273	0.0122018	1.91357	Connective tissue
207_228	188.591	243.447	0.0487201	1.31229	Adipose tissue
207_229	189.576	243.621	0.000598673	3.22281	Adipose tissue
207_230	190.561	243.794	0.00201109	2.69657	Cartilage primordium
207_231	191.545	243.968	0.0054966	2.25991	Cartilage primordium
207_232	192.53	244.142	0.00108868	2.9631	Cartilage primordium
207_233	193.515	244.315	0.00332794	2.47782	Cartilage primordium
207_234	194.5	244.489	0.00887785	2.05169	Cartilage primordium
207_235	195.485	244.663	0.0288906	1.53924	Connective tissue
207_236	196.469	244.836	0.046137	1.33595	Connective tissue
207_237	197.454	245.01	0.0137477	1.86177	Connective tissue
207_238	198.439	245.183	0.0050525	2.29649	Connective tissue
207_239	199.424	245.357	0.0148245	1.82902	Connective tissue
207_240	200.409	245.531	0.027227	1.565	Connective tissue
207_241	201.393	245.704	0.22097	0.655667	Connective tissue
207_242	202.378	245.878	0.000597113	3.22394	Cartilage primordium
207_243	203.363	246.052	0.00133471	2.87461	Cartilage primordium
207_244	204.348	246.225	0.00210424	2.6769	Cartilage primordium
207_245	205.333	246.399	0.00343658	2.46387	Cartilage primordium
207_246	206.318	246.573	0.0310049	1.50857	Adipose tissue
207_247	207.302	246.746	0.162305	0.789667	Adipose tissue
207_248	208.287	246.92	0.0750416	1.1247	Adipose tissue
207_249	209.272	247.094	0.00444487	2.35214	Adipose tissue
207_250	210.257	247.267	0.0347311	1.45928	Muscle
207_251	211.242	247.441	0.00762467	2.11778	Muscle
207_252	212.226	247.615	0.0120699	1.9183	Muscle
207_253	213.211	247.788	0.0152479	1.81679	Muscle
207_254	214.196	247.962	0.060881	1.21552	Muscle
207_255	215.181	248.135	0.0126213	1.89889	Connective tissue
207_256	216.166	248.309	0.0281915	1.54988	Connective tissue
207_257	217.15	248.483	0.0137545	1.86156	Connective tissue
207_258	218.135	248.656	0.0968887	1.01373	Epidermis
207_259	219.12	248.83	0.0623977	1.20483	Epidermis
207_260	220.105	249.004	0.0988878	1.00486	Epidermis
207_261	221.09	249.177	0.141223	0.850095	Epidermis
207_262	222.074	249.351	0.0671066	1.17323	Epidermis
207_263	223.059	249.525	0.0700864	1.15437	Epidermis
207_264	224.044	249.698	0.669768	0.174076	Epidermis
207_265	225.029	249.872	0.608101	0.216024	Epidermis
207_266	226.014	250.046	0.261193	0.583038	Epidermis
207_267	226.998	250.219	0.350752	0.455	Epidermis
207_268	227.983	250.393	0.0535923	1.2709	Epidermis
207_269	228.968	250.567	0.115635	0.93691	Epidermis
207_270	229.953	250.74	0.0684021	1.16493	Epidermis
207_271	230.938	250.914	0.263977	0.578434	Epidermis
207_272	231.923	251.088	0.261219	0.582995	Epidermis
207_273	232.907	251.261	0.179417	0.746136	Epidermis
207_274	233.892	251.435	0.0470355	1.32757	Epidermis
207_275	234.877	251.608	0.358253	0.44581	Cavity
208_139	100.769	228.977	0.154959	0.809782	Cavity
208_140	101.754	229.151	0.288997	0.539107	Epidermis
208_141	102.739	229.324	0.279553	0.553535	Epidermis
208_142	103.724	229.498	0.0426162	1.37043	Epidermis
208_143	104.709	229.672	0.289974	0.537641	Epidermis
208_144	105.693	229.845	0.498573	0.302272	Epidermis
208_145	106.678	230.019	0.35434	0.450579	Epidermis
208_146	107.663	230.193	0.418065	0.378757	Epidermis
208_147	108.648	230.366	0.521783	0.28251	Epidermis
208_148	109.633	230.54	0.0884417	1.05334	Connective tissue
208_149	110.618	230.714	0.0181738	1.74055	Connective tissue
208_150	111.602	230.887	0.0244586	1.61157	Connective tissue
208_151	112.587	231.061	0.00598869	2.22267	Connective tissue
208_152	113.572	231.235	0.0498504	1.30233	Connective tissue
208_153	114.557	231.408	0.0271942	1.56552	Connective tissue
208_154	115.542	231.582	0.0692137	1.15981	Muscle
208_155	116.526	231.755	0.0356704	1.44769	Muscle
208_156	117.511	231.929	0.244058	0.612507	Muscle
208_157	118.496	232.103	0.0695562	1.15766	Muscle
208_158	119.481	232.276	0.0473343	1.32482	Muscle
208_159	120.466	232.45	0.0581665	1.23533	Adipose tissue
208_160	121.45	232.624	0.00767599	2.11487	Adipose tissue
208_161	122.435	232.797	5.80391e-05	4.23628	Adipose tissue
208_162	123.42	232.971	0.00191174	2.71857	Adipose tissue
208_163	124.405	233.145	0.0326295	1.48639	Adipose tissue
208_164	125.39	233.318	0.0551364	1.25856	Adipose tissue
208_165	126.374	233.492	0.0686933	1.16309	Adipose tissue
208_166	127.359	233.666	0.0697688	1.15634	Adipose tissue
208_167	128.344	233.839	0.0255276	1.59299	Adipose tissue
208_168	129.329	234.013	0.00876407	2.05729	Muscle
208_169	130.314	234.187	0.000993304	3.00292	Muscle
208_170	131.298	234.36	8.55085e-05	4.06799	Muscle
208_171	132.283	234.534	0.00126506	2.89789	Muscle
208_172	133.268	234.707	0.000133857	3.87336	Muscle
208_173	134.253	234.881	0.000909913	3.041	Muscle
208_174	135.238	235.055	0.0025394	2.59527	Muscle
208_175	136.223	235.228	0.000193889	3.71245	Connective tissue
208_176	137.207	235.402	0.000262774	3.58042	Connective tissue
208_177	138.192	235.576	0.00139958	2.854	Connective tissue
208_178	139.177	235.749	7.86067e-05	4.10454	Cavity
208_179	140.162	235.923	3.10235e-05	4.50831	Cavity
208_180	141.147	236.097	0.00016312	3.78749	Connective tissue
208_181	142.131	236.27	0.00016312	3.78749	Connective tissue
208_182	143.116	236.444	6.00967e-05	4.22115	Connective tissue
208_183	144.101	236.618	0.000422027	3.37466	Connective tissue
208_184	145.086	236.791	0.000197956	3.70343	Connective tissue
208_185	146.071	236.965	0.000880181	3.05543	Connective tissue
208_186	147.055	237.139	0.00222191	2.65327	Connective tissue
208_187	148.04	237.312	0.0099992	2.00003	Connective tissue
208_188	149.025	237.486	0.0211101	1.67551	Muscle
208_189	150.01	237.66	0.000240916	3.61813	Connective tissue
208_190	150.995	237.833	0.000707803	3.15009	Connective tissue
208_191	151.979	238.007	0.017107	1.76683	Cartilage primordium
208_192	152.964	238.18	0.000400855	3.39701	Cartilage primordium
208_193	153.949	238.354	0.00127839	2.89334	Cartilage primordium
208_194	154.934	238.528	7.03149e-05	4.15295	Cartilage primordium
208_195	155.919	238.701	0.313083	0.50434	Adipose tissue
208_196	156.903	238.875	0.00428447	2.3681	Adipose tissue
208_197	157.888	239.049	0.00515929	2.28741	Adipose tissue
208_198	158.873	239.222	0.0212357	1.67293	Adipose tissue
208_199	159.858	239.396	0.0024204	2.61611	Adipose tissue
208_200	160.843	239.57	0.020136	1.69603	Connective tissue
208_201	161.828	239.743	0.059836	1.22304	Connective tissue
208_202	162.812	239.917	0.049491	1.30547	Connective tissue
208_203	163.797	240.091	0.049491	1.30547	Connective tissue
208_204	164.782	240.264	0.000111983	3.95085	Cavity
208_205	165.767	240.438	0.000349695	3.45631	Adipose tissue
208_206	166.752	240.612	0.00580235	2.2364	Connective tissue
208_207	167.736	240.785	0.000516682	3.28678	Connective tissue
208_208	168.721	240.959	0.00891725	2.04977	Connective tissue
208_209	169.706	241.132	0.0270535	1.56778	Muscle
208_210	170.691	241.306	0.000342475	3.46537	Connective tissue
208_211	171.676	241.48	0.000106742	3.97166	Connective tissue
208_212	172.66	241.653	0.00151895	2.81846	Connective tissue
208_213	173.645	241.827	0.00258066	2.58827	Connective tissue
208_214	174.63	242.001	0.000168674	3.77295	Connective tissue
208_215	175.615	242.174	0.101383	0.994035	Muscle
208_216	176.6	242.348	0.331145	0.479981	Muscle
208_217	177.584	242.522	0.0644567	1.19073	Muscle
208_218	178.569	242.695	0.138242	0.859361	Muscle
208_219	179.554	242.869	0.0619487	1.20797	Muscle
208_220	180.539	243.043	0.0601275	1.22093	Muscle
208_221	181.524	243.216	0.069413	1.15856	Muscle
208_222	182.509	243.39	0.0407112	1.39029	Muscle
208_223	183.493	243.564	0.150201	0.823328	Muscle
208_224	184.478	243.737	0.0620436	1.2073	Muscle
208_225	185.463	243.911	0.0342134	1.4658	Muscle
208_226	186.448	244.085	0.0191402	1.71805	Muscle
208_227	187.433	244.258	0.0212024	1.67362	Muscle
208_228	188.417	244.432	0.0147039	1.83257	Muscle
208_229	189.402	244.605	0.0186661	1.72895	Connective tissue
208_230	190.387	244.779	0.00406138	2.39133	Connective tissue
208_231	191.372	244.953	0.0198138	1.70303	Connective tissue
208_232	192.357	245.126	4.9658e-05	4.30401	Adipose tissue
208_233	193.341	245.3	0.00185489	2.73168	Cartilage primordium
208_234	194.326	245.474	0.0199965	1.69905	Cartilage primordium
208_235	195.311	245.647	0.0223096	1.65151	Connective tissue
208_236	196.296	245.821	0.00143914	2.8419	Muscle
208_237	197.281	245.995	0.00221737	2.65416	Muscle
208_238	198.265	246.168	0.00183745	2.73579	Muscle
208_239	199.25	246.342	0.0125995	1.89965	Connective tissue
208_240	200.235	246.516	0.00382217	2.41769	Connective tissue
208_241	201.22	246.689	0.0812592	1.09013	Connective tissue
208_242	202.205	246.863	0.16749	0.776012	Connective tissue
208_243	203.189	247.037	0.22097	0.655667	Connective tissue
208_244	204.174	247.21	0.234011	0.630764	Connective tissue
208_245	205.159	247.384	0.000639881	3.1939	Cartilage primordium
208_246	206.144	247.557	0.050084	1.3003	Cartilage primordium
208_247	207.129	247.731	0.000285342	3.54463	Cartilage primordium
208_248	208.114	247.905	0.00430658	2.36587	Cartilage primordium
208_249	209.098	248.078	0.0169292	1.77136	Cartilage primordium
208_250	210.083	248.252	0.0122028	1.91354	Adipose tissue
208_251	211.068	248.426	0.00222788	2.65211	Adipose tissue
208_252	212.053	248.599	0.02697	1.56912	Muscle
208_253	213.038	248.773	0.02697	1.56912	Muscle
208_254	214.022	248.947	0.024997	1.60211	Muscle
208_255	215.007	249.12	0.0105412	1.97711	Muscle
208_256	215.992	249.294	0.00701633	2.15389	Muscle
208_257	216.977	249.468	0.0751754	1.12392	Connective tissue
208_258	217.962	249.641	0.0116091	1.9352	Connective tissue
208_259	218.946	249.815	0.0303861	1.51733	Connective tissue
208_260	219.931	249.989	0.081196	1.09047	Epidermis
208_261	220.916	250.162	0.0899756	1.04588	Epidermis
208_262	221.901	250.336	0.0607458	1.21648	Epidermis
208_263	222.886	250.509	0.200414	0.698071	Epidermis
208_264	223.87	250.683	0.0457756	1.33937	Epidermis
208_265	224.855	250.857	0.252767	0.597279	Epidermis
208_266	225.84	251.03	0.351103	0.454565	Epidermis
208_267	226.825	251.204	0.773482	0.11155	Epidermis
208_268	227.81	251.378	0.538713	0.268643	Epidermis
208_269	228.794	251.551	0.255427	0.592734	Epidermis
208_270	229.779	251.725	0.0456823	1.34025	Epidermis
208_271	230.764	251.899	0.215432	0.666689	Epidermis
208_272	231.749	252.072	0.208169	0.681584	Epidermis
208_273	232.734	252.246	0.269686	0.569142	Epidermis
208_274	233.719	252.42	0.0464562	1.33296	Epidermis
208_275	234.703	252.593	0.0464562	1.33296	Epidermis
208_276	235.688	252.767	0.265753	0.575522	Cavity
209_137	98.6262	229.615	0.179388	0.746207	Cavity
209_138	99.611	229.788	0.728956	0.137299	Epidermis
209_139	100.596	229.962	0.756404	0.121246	Epidermis
209_140	101.581	230.136	0.284971	0.5452	Epidermis
209_141	102.565	230.309	0.617571	0.209313	Epidermis
209_142	103.55	230.483	0.521549	0.282705	Epidermis
209_143	104.535	230.657	0.403154	0.394529	Epidermis
209_144	105.52	230.83	0.260444	0.584286	Epidermis
209_145	106.505	231.004	0.501376	0.299837	Epidermis
209_146	107.489	231.177	0.409339	0.387917	Epidermis
209_147	108.474	231.351	0.0887858	1.05166	Connective tissue
209_148	109.459	231.525	0.0121595	1.91508	Connective tissue
209_149	110.444	231.698	0.00576443	2.23924	Connective tissue
209_150	111.429	231.872	0.0219289	1.65898	Connective tissue
209_151	112.414	232.046	0.0423932	1.3727	Muscle
209_152	113.398	232.219	0.0214678	1.66821	Muscle
209_153	114.383	232.393	0.0946302	1.02397	Muscle
209_154	115.368	232.567	0.0239172	1.62129	Muscle
209_155	116.353	232.74	0.0277801	1.55627	Muscle
209_156	117.338	232.914	0.000386222	3.41316	Muscle
209_157	118.322	233.088	0.00387845	2.41134	Muscle
209_158	119.307	233.261	0.00307601	2.51201	Adipose tissue
209_159	120.292	233.435	0.000128154	3.89227	Adipose tissue
209_160	121.277	233.609	0.000606036	3.2175	Adipose tissue
209_161	122.262	233.782	0.0076991	2.11356	Adipose tissue
209_162	123.246	233.956	0.0126779	1.89695	Adipose tissue
209_163	124.231	234.129	0.0191756	1.71725	Adipose tissue
209_164	125.216	234.303	0.0236136	1.62684	Adipose tissue
209_165	126.201	234.477	0.00352296	2.45309	Adipose tissue
209_166	127.186	234.65	0.0287363	1.54157	Adipose tissue
209_167	128.17	234.824	0.0584166	1.23346	Muscle
209_168	129.155	234.998	0.0415057	1.38189	Muscle
209_169	130.14	235.171	0.00371811	2.42968	Muscle
209_170	131.125	235.345	0.00292477	2.53391	Muscle
209_171	132.11	235.519	0.00144757	2.83936	Muscle
209_172	133.094	235.692	0.00216291	2.66496	Connective tissue
209_173	134.079	235.866	0.000234171	3.63047	Connective tissue
209_174	135.064	236.04	0.000200782	3.69727	Connective tissue
209_175	136.049	236.213	0.000234164	3.63048	Connective tissue
209_176	137.034	236.387	0.000615595	3.21071	Connective tissue
209_177	138.019	236.561	0.000360781	3.44276	Connective tissue
209_178	139.003	236.734	0.000494976	3.30542	Connective tissue
209_179	139.988	236.908	0.00193092	2.71424	Connective tissue
209_180	140.973	237.081	0.000579788	3.23673	Connective tissue
209_181	141.958	237.255	0.0142345	1.84666	Connective tissue
209_182	142.943	237.429	0.0343823	1.46367	Connective tissue
209_183	143.927	237.602	0.000484017	3.31514	Cavity
209_184	144.912	237.776	0.000307347	3.51237	Connective tissue
209_185	145.897	237.95	0.00214416	2.66874	Connective tissue
209_186	146.882	238.123	0.000125494	3.90138	Muscle
209_187	147.867	238.297	0.000964499	3.0157	Muscle
209_188	148.851	238.471	0.000503016	3.29842	Connective tissue
209_189	149.836	238.644	0.00176777	2.75257	Connective tissue
209_190	150.821	238.818	0.00219935	2.65771	Connective tissue
209_191	151.806	238.992	0.0742055	1.12956	Muscle
209_192	152.791	239.165	0.017107	1.76683	Cartilage primordium
209_193	153.775	239.339	0.00918688	2.03683	Cartilage primordium
209_194	154.76	239.513	0.00590123	2.22906	Cartilage primordium
209_195	155.745	239.686	0.066324	1.17833	Cartilage primordium
209_196	156.73	239.86	0.0929345	1.03182	Adipose tissue
209_197	157.715	240.034	0.00278789	2.55472	Adipose tissue
209_198	158.699	240.207	0.0121176	1.91658	Adipose tissue
209_199	159.684	240.381	0.010864	1.96401	Adipose tissue
209_200	160.669	240.554	2.12173e-05	4.67331	Adipose tissue
209_201	161.654	240.728	1.41466e-05	4.84935	Adipose tissue
209_202	162.639	240.902	0.049491	1.30547	Connective tissue
209_203	163.624	241.075	0.049491	1.30547	Connective tissue
209_204	164.608	241.249	0.0252615	1.59754	Connective tissue
209_205	165.593	241.423	0.0172416	1.76342	Connective tissue
209_206	166.578	241.596	0.00812256	2.09031	Connective tissue
209_207	167.563	241.77	0.000132461	3.87791	Cavity
209_208	168.548	241.944	0.00133464	2.87464	Cavity
209_209	169.532	242.117	0.000485017	3.31424	Connective tissue
209_210	170.517	242.291	0.00231047	2.6363	Muscle
209_211	171.502	242.465	0.00968096	2.01408	Muscle
209_212	172.487	242.638	0.0170731	1.76769	Muscle
209_213	173.472	242.812	0.0786843	1.10411	Muscle
209_214	174.456	242.986	0.0557522	1.25374	Muscle
209_215	175.441	243.159	0.0804082	1.0947	Muscle
209_216	176.426	243.333	0.152164	0.817688	Muscle
209_217	177.411	243.506	0.0820742	1.08579	Muscle
209_218	178.396	243.68	0.0939452	1.02713	Muscle
209_219	179.38	243.854	0.0844112	1.0736	Muscle
209_220	180.365	244.027	0.052097	1.28319	Muscle
209_221	181.35	244.201	0.0360811	1.44272	Muscle
209_222	182.335	244.375	0.0318122	1.49741	Muscle
209_223	183.32	244.548	0.023716	1.62496	Muscle
209_224	184.304	244.722	0.156545	0.80536	Muscle
209_225	185.289	244.896	0.0943635	1.0252	Muscle
209_226	186.274	245.069	0.108319	0.965297	Muscle
209_227	187.259	245.243	0.183223	0.73702	Muscle
209_228	188.244	245.417	0.0364666	1.4381	Muscle
209_229	189.229	245.59	0.0239641	1.62044	Muscle
209_230	190.213	245.764	0.020181	1.69506	Muscle
209_231	191.198	245.938	0.0155556	1.80811	Connective tissue
209_232	192.183	246.111	0.0117388	1.93038	Connective tissue
209_233	193.168	246.285	0.00401743	2.39605	Adipose tissue
209_234	194.153	246.458	0.000583622	3.23387	Adipose tissue
209_235	195.137	246.632	0.00576388	2.23929	Cartilage primordium
209_236	196.122	246.806	0.00357544	2.44667	Cartilage primordium
209_237	197.107	246.979	0.0313475	1.5038	Connective tissue
209_238	198.092	247.153	0.00183745	2.73579	Muscle
209_239	199.077	247.327	0.000497075	3.30358	Muscle
209_240	200.061	247.5	0.0430872	1.36565	Connective tissue
209_241	201.046	247.674	0.0167876	1.77501	Connective tissue
209_242	202.031	247.848	0.00684282	2.16476	Connective tissue
209_243	203.016	248.021	0.00250584	2.60105	Connective tissue
209_244	204.001	248.195	0.0449305	1.34746	Connective tissue
209_245	204.985	248.369	0.0143267	1.84385	Connective tissue
209_246	205.97	248.542	0.00116409	2.93401	Cavity
209_247	206.955	248.716	0.000191865	3.717	Cartilage primordium
209_248	207.94	248.89	4.092e-05	4.38806	Cartilage primordium
209_249	208.925	249.063	0.00076073	3.11877	Cartilage primordium
209_250	209.909	249.237	0.0344962	1.46223	Cartilage primordium
209_251	210.894	249.411	0.0467667	1.33006	Adipose tissue
209_252	211.879	249.584	0.0118218	1.92732	Adipose tissue
209_253	212.864	249.758	0.00437308	2.35921	Adipose tissue
209_254	213.849	249.931	0.0262303	1.5812	Muscle
209_255	214.834	250.105	0.0183138	1.73722	Muscle
209_256	215.818	250.279	0.0456168	1.34088	Muscle
209_257	216.803	250.452	0.0456168	1.34088	Muscle
209_258	217.788	250.626	0.0225278	1.64728	Connective tissue
209_259	218.773	250.8	0.0124943	1.90329	Connective tissue
209_260	219.758	250.973	0.144136	0.841228	Connective tissue
209_261	220.742	251.147	0.207069	0.683884	Epidermis
209_262	221.727	251.321	0.0913154	1.03946	Epidermis
209_263	222.712	251.494	0.104851	0.979429	Epidermis
209_264	223.697	251.668	0.102274	0.990235	Epidermis
209_265	224.682	251.842	0.0520714	1.2834	Epidermis
209_266	225.666	252.015	0.0884005	1.05355	Epidermis
209_267	226.651	252.189	0.106159	0.974044	Epidermis
209_268	227.636	252.363	0.560497	0.251426	Epidermis
209_269	228.621	252.536	0.823551	0.0843095	Epidermis
[truncated: 119,769 more rows]

## Sheet: Table S5
Table S5. Comprehensive GeneEnrich functional enrichment of migraine-associated genes across prioritized tissues and QTL layers
resource	gene_set	total_number_genes	number_significant_genes	fraction_significant_genes	hypergeometric_pval	empirical_pval	number_permutations	significant_genes	Trait	Tissue	QTL_type
GO_MF	TRANSFERASE_ACTIVITY_TRANSFERRING_GLYCOSYL_GROUPS	57	21	0.37	6.56e-07	0	100000	B3GNT8;GBGT1;GALNT15;GALNT1;GALNT8;ABO;GCNT4;TMTC4;GBA2;GBA;PARP9;POFUT1;B3GAT1;B3GAT2;PIGV;PNP;XXYLT1;PIGZ;PARP8;ST3GAL6;GLT8D1	Migraine	Artery_Aorta	eQTL
GO_MF	TRANSFERASE_ACTIVITY_TRANSFERRING_HEXOSYL_GROUPS	42	15	0.36	4.15e-05	2e-05	100000	B3GNT8;GBGT1;GALNT15;GALNT1;GALNT8;ABO;GCNT4;TMTC4;GBA2;GBA;POFUT1;B3GAT1;B3GAT2;PIGV;PIGZ	Migraine	Artery_Aorta	eQTL
GO_MF	UDP_GLYCOSYLTRANSFERASE_ACTIVITY	25	10	0.4	0.000282	0.00029	100000	B3GNT8;GBGT1;GALNT15;GALNT1;GALNT8;ABO;GCNT4;B3GAT1;B3GAT2;XXYLT1	Migraine	Artery_Aorta	eQTL
GO_MF	ACETYLGALACTOSAMINYLTRANSFERASE_ACTIVITY	11	6	0.55	0.00069	0.00074	100000	B3GNT8;GBGT1;GALNT15;GALNT1;GALNT8;ABO	Migraine	Artery_Aorta	eQTL
GO_MF	HYDROLASE_ACTIVITY_HYDROLYZING_O_GLYCOSYL_COMPOUNDS	13	6	0.46	0.00209	0.00201	100000	GBA2;GBA;NAGA;HPSE2;HYAL3;NAGLU	Migraine	Artery_Aorta	eQTL
GO_MF	FLAVIN_ADENINE_DINUCLEOTIDE_BINDING	18	6	0.33	0.0135	0.0128	10000	ACAD9;IVD;ACOX2;NQO2;QSOX1;NDOR1	Migraine	Artery_Aorta	eQTL
GO_MF	O_ACYLTRANSFERASE_ACTIVITY	13	5	0.38	0.0125	0.0131	10000	LPCAT3;LCAT;AGPAT5;LRAT;MBOAT4	Migraine	Artery_Aorta	eQTL
GO_MF	TRANSFERASE_ACTIVITY_TRANSFERRING_ALKYL_OR_ARYL_OTHER_THAN_METHYL_GROUPS	14	5	0.36	0.0176	0.025	1000	TRIT1;GSTP1;GSTK1;NUS1;HMBS	Migraine	Artery_Aorta	eQTL
GO_MF	CALCIUM_ION_TRANSMEMBRANE_TRANSPORTER_ACTIVITY	27	7	0.26	0.0319	0.035	1000	ANXA9;SLC24A3;ATP2B1;TRPC4;ANXA2;CATSPER2;CACNB3	Migraine	Artery_Aorta	eQTL
GO_MF	MITOGEN_ACTIVATED_PROTEIN_KINASE_BINDING	12	4	0.33	0.0428	0.037	1000	ABL1;MAPKAPK5;MAPKAPK3;NBR1	Migraine	Artery_Aorta	eQTL
GO_MF	CYSTEINE_TYPE_PEPTIDASE_ACTIVITY	39	9	0.23	0.0328	0.039	1000	ATXN3;USP8;CAPN12;MINDY1;CTSS;USP12;RCE1;DESI1;SENP8	Migraine	Artery_Aorta	eQTL
GO_MF	SH3_DOMAIN_BINDING	28	7	0.25	0.0384	0.047	1000	ABL1;AFAP1;USP8;ARHGAP27;RAPGEF1;OSTF1;ELMO3	Migraine	Artery_Aorta	eQTL
GO_MF	CELL_CELL_ADHESION_MEDIATOR_ACTIVITY	12	4	0.33	0.0428	0.047	1000	CNN3;TMOD3;ANXA2;DSCAML1	Migraine	Artery_Aorta	eQTL
GO_MF	PROTEOGLYCAN_BINDING	13	4	0.31	0.0563	0.049	1000	LRP1;FBLN7;CTSS;HPSE2	Migraine	Artery_Aorta	eQTL
GO_MF	RIBONUCLEOTIDE_BINDING	477	64	0.13	0.124	0.053	1000	PIK3CD;PDE4A;RECQL4;ERCC3;MYO7B;ABL1;MYO18B;ABCC8;TGFBR1;ACAD9;AK4;NEK9;CENPE;CDK8;TOR1A;ULK2;AATK;MAP3K2;LANCL2;DDX31;MORC2;MAPKAPK5;AARSD1;MAP3K14;RAPGEF3;ADCK2;NME6;WNK1;AURKC;ATP8B4;NPR2;INSRR;DARS2;MAPK9;PSKH1;HELLS;FYN;MAPKAPK3;TSSK6;DMPK;SMC4;DDX17;TTF2;MAP2K4;STK24;RPS6KL1;HLTF;ATP2B1;FGFR2;TRIT1;FER;MX1;ARL3;RHOBTB1;RAP1A;NDOR1;RAB40C;RASL10A;RAB24;TUFM;GFM1;TUBA1C;SPAG1;NOA1	Migraine	Artery_Aorta	eQTL
GO_MF	EXOPEPTIDASE_ACTIVITY	23	6	0.26	0.0445	0.053	1000	JMJD7;DPP3;NAALADL1;MINDY1;AGBL2;RCE1	Migraine	Artery_Aorta	eQTL
GO_MF	CELL_ADHESION_MEDIATOR_ACTIVITY	13	4	0.31	0.0563	0.064	1000	CNN3;TMOD3;ANXA2;DSCAML1	Migraine	Artery_Aorta	eQTL
GO_MF	OXIDOREDUCTASE_ACTIVITY_ACTING_ON_THE_CH_CH_GROUP_OF_DONORS	13	4	0.31	0.0563	0.064	1000	ACAA1;ACAD9;IVD;ACOX2	Migraine	Artery_Aorta	eQTL
GO_MF	HYDROLASE_ACTIVITY_ACTING_ON_GLYCOSYL_BONDS	24	6	0.25	0.0537	0.065	1000	GBA2;GBA;NAGA;HPSE2;HYAL3;NAGLU	Migraine	Artery_Aorta	eQTL
GO_MF	SULFUR_COMPOUND_BINDING	72	13	0.18	0.0723	0.067	1000	LIPC;ACAD9;FGFR2;PTCH1;LRP1;GSTP1;THBS3;LTBP2;FBLN7;MDK;SERPINC1;LXN;HPSE2	Migraine	Artery_Aorta	eQTL
GO_MF	CHLORIDE_TRANSMEMBRANE_TRANSPORTER_ACTIVITY	21	5	0.24	0.0903	0.068	1000	SLC26A8;SLC12A8;SLC22A3;ANO2;ANO7	Migraine	Artery_Aorta	eQTL
GO_MF	CYSTEINE_TYPE_ENDOPEPTIDASE_ACTIVITY	19	5	0.26	0.0626	0.075	1000	USP8;CAPN12;CTSS;USP12;RCE1	Migraine	Artery_Aorta	eQTL
GO_MF	PROTEIN_SERINE_THREONINE_TYROSINE_KINASE_ACTIVITY	21	5	0.24	0.0903	0.079	1000	MAPKAPK5;AURKC;MAPK9;MAPKAPK3;MAP2K4	Migraine	Artery_Aorta	eQTL
GO_MF	PROTEIN_KINASE_ACTIVITY	170	26	0.15	0.09	0.082	1000	ABL1;TGFBR1;NEK9;CDK8;ULK2;AATK;MAP3K2;MAPKAPK5;MAP3K14;ADCK2;WNK1;AURKC;NPR2;INSRR;MAPK9;PSKH1;FYN;MAPKAPK3;TSSK6;DMPK;MAP2K4;STK24;RPS6KL1;FGFR2;FER;PRAG1	Migraine	Artery_Aorta	eQTL
GO_MF	PALMITOYLTRANSFERASE_ACTIVITY	10	3	0.3	0.103	0.088	1000	LRAT;SPTSSB;SPTSSA	Migraine	Artery_Aorta	eQTL
GO_MF	SNAP_RECEPTOR_ACTIVITY	15	4	0.27	0.0891	0.096	1000	TSNARE1;SNAP29;USE1;STX19	Migraine	Artery_Aorta	eQTL
GO_MF	SNARE_BINDING	34	7	0.21	0.0949	0.101	1000	PICALM;ABL1;SYP;TSNARE1;SNAP29;STX19;SYPL2	Migraine	Artery_Aorta	eQTL
GO_MF	BETA_CATENIN_BINDING	28	6	0.21	0.101	0.107	1000	TRPC4;ESR1;BTRC;DVL3;TCF7L1;CBY1	Migraine	Artery_Aorta	eQTL
GO_MF	ADENYL_NUCLEOTIDE_BINDING	387	51	0.13	0.194	0.108	1000	PIK3CD;PDE4A;RECQL4;ERCC3;MYO7B;ABL1;MYO18B;ABCC8;TGFBR1;ACAD9;AK4;NEK9;CENPE;CDK8;TOR1A;ULK2;AATK;MAP3K2;LANCL2;DDX31;MORC2;MAPKAPK5;AARSD1;MAP3K14;RAPGEF3;ADCK2;NME6;WNK1;AURKC;ATP8B4;NPR2;INSRR;DARS2;MAPK9;PSKH1;HELLS;FYN;MAPKAPK3;TSSK6;DMPK;SMC4;DDX17;TTF2;MAP2K4;STK24;RPS6KL1;HLTF;ATP2B1;FGFR2;TRIT1;FER	Migraine	Artery_Aorta	eQTL
GO_MF	CARBOXYLIC_ESTER_HYDROLASE_ACTIVITY	28	6	0.21	0.101	0.11	1000	LIPC;LCAT;ABHD6;AARSD1;DTD2;PLA2G4B	Migraine	Artery_Aorta	eQTL
GO_MF	TRANSFERASE_ACTIVITY_TRANSFERRING_PHOSPHORUS_CONTAINING_GROUPS	232	33	0.14	0.133	0.111	1000	PIK3CD;ABL1;TGFBR1;AK4;NEK9;CDK8;ULK2;AATK;MAP3K2;MAPKAPK5;MAP3K14;ADCK2;NME6;WNK1;AURKC;NPR2;INSRR;MAPK9;PSKH1;FYN;MAPKAPK3;TSSK6;DMPK;MAP2K4;STK24;RPS6KL1;FGFR2;FER;POLI;POLK;MED20;POLR3D;PRAG1	Migraine	Artery_Aorta	eQTL
GO_MF	PHOSPHATASE_REGULATOR_ACTIVITY	22	5	0.23	0.106	0.112	1000	PHACTR1;DMPK;PPP3R1;ZEB2;PPP4R2	Migraine	Artery_Aorta	eQTL
GO_MF	PROTEIN_SERINE_KINASE_ACTIVITY	71	12	0.17	0.121	0.112	1000	NEK9;ULK2;AATK;MAPKAPK5;WNK1;AURKC;PSKH1;MAPKAPK3;TSSK6;DMPK;STK24;RPS6KL1	Migraine	Artery_Aorta	eQTL
GO_MF	ATPASE_BINDING	23	5	0.22	0.123	0.115	1000	ATP1B1;ESR1;TMTC4;SNU13;ATXN3	Migraine	Artery_Aorta	eQTL
GO_MF	MANGANESE_ION_BINDING	16	4	0.25	0.108	0.117	1000	GALNT1;ABO;ABL1;XXYLT1	Migraine	Artery_Aorta	eQTL
GO_MF	ALCOHOL_BINDING	22	5	0.23	0.106	0.117	1000	TRPC4;LRAT;RBP5;SYP;PTCH1	Migraine	Artery_Aorta	eQTL
GO_MF	TRANSCRIPTION_COACTIVATOR_BINDING	11	3	0.27	0.129	0.122	1000	CCNT2;ESR1;MED25	Migraine	Artery_Aorta	eQTL
GO_MF	NUCLEOTIDYLTRANSFERASE_ACTIVITY	23	5	0.22	0.123	0.134	1000	ABL1;POLI;POLK;MED20;POLR3D	Migraine	Artery_Aorta	eQTL
GO_MF	CARBOXYPEPTIDASE_ACTIVITY	11	3	0.27	0.129	0.135	1000	NAALADL1;MINDY1;AGBL2	Migraine	Artery_Aorta	eQTL
GO_MF	OXIDOREDUCTASE_ACTIVITY_ACTING_ON_A_SULFUR_GROUP_OF_DONORS	11	3	0.27	0.129	0.138	1000	GLRX3;QSOX1;SUOX	Migraine	Artery_Aorta	eQTL
GO_MF	CATALYTIC_ACTIVITY_ACTING_ON_A_TRNA	25	5	0.2	0.161	0.141	1000	AARSD1;DARS2;TRIT1;DTD2;TRMT5	Migraine	Artery_Aorta	eQTL
GO_MF	INORGANIC_ANION_TRANSMEMBRANE_TRANSPORTER_ACTIVITY	31	6	0.19	0.147	0.142	1000	SLC26A8;SLC12A8;SLC22A3;ANO2;ANO7;MFSD5	Migraine	Artery_Aorta	eQTL
GO_MF	KINASE_ACTIVITY	206	29	0.14	0.165	0.143	1000	PIK3CD;ABL1;TGFBR1;AK4;NEK9;CDK8;ULK2;AATK;MAP3K2;MAPKAPK5;MAP3K14;ADCK2;NME6;WNK1;AURKC;NPR2;INSRR;MAPK9;PSKH1;FYN;MAPKAPK3;TSSK6;DMPK;MAP2K4;STK24;RPS6KL1;FGFR2;FER;PRAG1	Migraine	Artery_Aorta	eQTL
GO_MF	RETINOIC_ACID_RECEPTOR_BINDING	12	3	0.25	0.158	0.143	1000	ACTN4;NSD1;MED25	Migraine	Artery_Aorta	eQTL
GO_MF	SNRNA_BINDING	17	4	0.24	0.129	0.148	1000	HEXIM1;CCNT2;SNU13;PRPF4	Migraine	Artery_Aorta	eQTL
GO_MF	UBIQUITIN_LIKE_PROTEIN_BINDING	25	5	0.2	0.161	0.15	1000	DCUN1D4;NBR1;VPS28;WDR48;ASCC2	Migraine	Artery_Aorta	eQTL
GO_MF	MAGNESIUM_ION_BINDING	45	8	0.18	0.149	0.152	1000	ABL1;MORC2;ATP8B4;TSSK6;ENDOV;ARL3;EYA2;XXYLT1	Migraine	Artery_Aorta	eQTL
GO_MF	OXIDOREDUCTASE_ACTIVITY	160	23	0.14	0.172	0.153	1000	BBOX1;JMJD7;ACAA1;ACAD9;IVD;ACOX2;ALDH2;NQO2;GSTP1;SESN3;GSTK1;CYP2C8;CYP19A1;RNLS;PHYHD1;GLRX3;NDUFA2;UQCR10;QSOX1;NDOR1;SUOX;PGD;CYBRD1	Migraine	Artery_Aorta	eQTL
GO_MF	MODIFICATION_DEPENDENT_PROTEIN_BINDING	39	7	0.18	0.165	0.156	1000	JMJD7;MINDY1;BRD3;GLYR1;PSME4;SGF29;ANKRD13D	Migraine	Artery_Aorta	eQTL
GO_MF	MOLECULAR_CARRIER_ACTIVITY	19	4	0.21	0.175	0.16	1000	EMC1;EMC9;EMC6;XPO4	Migraine	Artery_Aorta	eQTL
GO_MF	HELICASE_ACTIVITY	45	8	0.18	0.149	0.162	1000	RECQL4;ERCC3;DDX31;HELLS;DDX17;TTF2;HLTF;DSCC1	Migraine	Artery_Aorta	eQTL
GO_MF	CALCIUM_DEPENDENT_PHOSPHOLIPID_BINDING	12	3	0.25	0.158	0.164	1000	ANXA9;ANXA2;PLA2G4B	Migraine	Artery_Aorta	eQTL
GO_MF	GUANYL_NUCLEOTIDE_BINDING	100	15	0.15	0.188	0.172	1000	AK4;LANCL2;NPR2;MX1;ARL3;RHOBTB1;RAP1A;RAB40C;RASL10A;RAB24;TUFM;GFM1;TUBA1C;SPAG1;NOA1	Migraine	Artery_Aorta	eQTL
GO_MF	UBIQUITIN_BINDING	19	4	0.21	0.175	0.178	1000	NBR1;VPS28;WDR48;ASCC2	Migraine	Artery_Aorta	eQTL
GO_MF	PROTEIN_SERINE_THREONINE_KINASE_ACTIVITY	131	19	0.15	0.19	0.187	1000	TGFBR1;NEK9;CDK8;ULK2;AATK;MAP3K2;MAPKAPK5;MAP3K14;ADCK2;WNK1;AURKC;MAPK9;PSKH1;MAPKAPK3;TSSK6;DMPK;MAP2K4;STK24;RPS6KL1	Migraine	Artery_Aorta	eQTL
GO_MF	HEPARIN_BINDING	54	9	0.17	0.175	0.188	1000	LIPC;FGFR2;PTCH1;THBS3;LTBP2;FBLN7;MDK;SERPINC1;LXN	Migraine	Artery_Aorta	eQTL
GO_MF	NAD_BINDING	13	3	0.23	0.189	0.188	1000	ALDH2;RNLS;GLYR1	Migraine	Artery_Aorta	eQTL
GO_MF	MONOOXYGENASE_ACTIVITY	20	4	0.2	0.2	0.211	1000	JMJD7;CYP2C8;CYP19A1;NDOR1	Migraine	Artery_Aorta	eQTL
GO_MF	PROTEIN_TYROSINE_KINASE_ACTIVITY	42	7	0.17	0.215	0.214	1000	ABL1;AATK;INSRR;FYN;MAP2K4;FGFR2;FER	Migraine	Artery_Aorta	eQTL
GO_MF	PHOSPHATIDYLINOSITOL_BISPHOSPHATE_BINDING	20	4	0.2	0.2	0.216	1000	PICALM;ANXA9;ANXA2;WIPI2	Migraine	Artery_Aorta	eQTL
GO_MF	OXIDOREDUCTASE_ACTIVITY_ACTING_ON_PEROXIDE_AS_ACCEPTOR	14	3	0.21	0.221	0.218	1000	GSTP1;SESN3;GSTK1	Migraine	Artery_Aorta	eQTL
GO_MF	METAL_CLUSTER_BINDING	14	3	0.21	0.221	0.218	1000	CISD2;CISD1;GLRX3	Migraine	Artery_Aorta	eQTL
GO_MF	SYNTAXIN_BINDING	21	4	0.19	0.226	0.224	1000	ABL1;SYP;SNAP29;SYPL2	Migraine	Artery_Aorta	eQTL
GO_MF	SINGLE_STRANDED_DNA_BINDING	36	6	0.17	0.241	0.227	1000	SMC4;PCBP2;RAD52;WDR48;SSBP2;SSBP4	Migraine	Artery_Aorta	eQTL
GO_MF	GTPASE_BINDING	65	10	0.15	0.225	0.232	1000	PICALM;DVL3;ERC1;SRGAP2;RABGAP1L;YBX1;FGD6;RAP1A;AP3M1;TRIP11	Migraine	Artery_Aorta	eQTL
GO_MF	PHOSPHATIDYLINOSITOL_4_5_BISPHOSPHATE_BINDING	14	3	0.21	0.221	0.232	1000	PICALM;ANXA9;ANXA2	Migraine	Artery_Aorta	eQTL
GO_MF	ION_GATED_CHANNEL_ACTIVITY	14	3	0.21	0.221	0.248	1000	ANO2;ANO7;CATSPER2	Migraine	Artery_Aorta	eQTL
GO_MF	NON_MEMBRANE_SPANNING_PROTEIN_TYROSINE_KINASE_ACTIVITY	15	3	0.2	0.253	0.248	1000	ABL1;FYN;FER	Migraine	Artery_Aorta	eQTL
GO_MF	ANION_CHANNEL_ACTIVITY	16	3	0.19	0.287	0.259	1000	SLC26A8;ANO2;ANO7	Migraine	Artery_Aorta	eQTL
GO_MF	TRANSLATION_REGULATOR_ACTIVITY_NUCLEIC_ACID_BINDING	29	5	0.17	0.248	0.259	1000	TUFM;GFM1;EIF2D;CELF1;EIF4E3	Migraine	Artery_Aorta	eQTL
GO_MF	TRANSFERASE_ACTIVITY_TRANSFERRING_ACYL_GROUPS	60	9	0.15	0.266	0.26	1000	LPCAT3;LCAT;ACAA1;AGPAT5;LRAT;SPTSSB;SPTSSA;TGM1;MBOAT4	Migraine	Artery_Aorta	eQTL
GO_MF	PROTEASE_BINDING	45	7	0.16	0.271	0.263	1000	ANXA9;LRP1;DVL3;ANXA2;CD28;SERPINC1;DERL3	Migraine	Artery_Aorta	eQTL
GO_MF	DNA_DEPENDENT_ATPASE_ACTIVITY	16	3	0.19	0.287	0.265	1000	TTF2;HLTF;DSCC1	Migraine	Artery_Aorta	eQTL
GO_MF	SH2_DOMAIN_BINDING	16	3	0.19	0.287	0.267	1000	ABL1;AFAP1;SYP	Migraine	Artery_Aorta	eQTL
GO_MF	P53_BINDING	22	4	0.18	0.253	0.267	1000	MAPKAPK5;TRIAP1;RFWD3;ZNF385B	Migraine	Artery_Aorta	eQTL
GO_MF	GLYCOSAMINOGLYCAN_BINDING	70	10	0.14	0.301	0.282	1000	LIPC;FGFR2;PTCH1;THBS3;LTBP2;FBLN7;MDK;SERPINC1;LXN;HAPLN4	Migraine	Artery_Aorta	eQTL
GO_MF	MOLECULAR_ADAPTOR_ACTIVITY	93	13	0.14	0.291	0.287	1000	ATP1B1;BTRC;TRADD;INSC;DISC1;PPP4R2;TSNARE1;SNAP29;PSMG1;CDC42SE2;USE1;SPSB2;STX19	Migraine	Artery_Aorta	eQTL
GO_MF	LIGAND_ACTIVATED_TRANSCRIPTION_FACTOR_ACTIVITY	17	3	0.18	0.321	0.298	1000	ESR1;NR2C1;NR2E3	Migraine	Artery_Aorta	eQTL
GO_MF	PHOSPHATASE_ACTIVITY	63	9	0.14	0.316	0.3	1000	PPP3R1;CDC25A;PPP1CC;MTMR3;EYA2;LPIN3;SGPP1;NT5C2;INPP5B	Migraine	Artery_Aorta	eQTL
GO_MF	TRANSLATION_FACTOR_ACTIVITY_RNA_BINDING	24	4	0.17	0.308	0.304	1000	TUFM;GFM1;EIF2D;EIF4E3	Migraine	Artery_Aorta	eQTL
GO_MF	CALCIUM_CHANNEL_REGULATOR_ACTIVITY	10	2	0.2	0.331	0.308	1000	INAFM2;CACNB3	Migraine	Artery_Aorta	eQTL
GO_MF	TUMOR_NECROSIS_FACTOR_RECEPTOR_SUPERFAMILY_BINDING	17	3	0.18	0.321	0.315	1000	TNFSF12;NGF;TRADD	Migraine	Artery_Aorta	eQTL
GO_MF	DAMAGED_DNA_BINDING	24	4	0.17	0.308	0.317	1000	RECQL4;ERCC3;POLI;POLK	Migraine	Artery_Aorta	eQTL
GO_MF	MONOCARBOXYLIC_ACID_BINDING	17	3	0.18	0.321	0.324	1000	ACOX2;LRAT;GSTP1	Migraine	Artery_Aorta	eQTL
GO_MF	STEROID_BINDING	18	3	0.17	0.355	0.331	1000	SYP;PTCH1;ESR1	Migraine	Artery_Aorta	eQTL
GO_MF	PHOSPHOTRANSFERASE_ACTIVITY_PHOSPHATE_GROUP_AS_ACCEPTOR	10	2	0.2	0.331	0.337	1000	AK4;NME6	Migraine	Artery_Aorta	eQTL
GO_MF	CYCLIC_NUCLEOTIDE_BINDING	10	2	0.2	0.331	0.337	1000	PDE4A;RAPGEF3	Migraine	Artery_Aorta	eQTL
GO_MF	CALCIUM_DEPENDENT_PROTEIN_KINASE_ACTIVITY	10	2	0.2	0.331	0.339	1000	MAPKAPK5;MAPKAPK3	Migraine	Artery_Aorta	eQTL
GO_MF	IDENTICAL_PROTEIN_BINDING	498	58	0.12	0.547	0.341	1000	CISD2;CISD1;BBOX1;HEXIM1;CAP2;KLHL2;ACTN4;SPTBN5;IVD;ACOX2;TOR1A;MORC2;NPR2;DARS2;FYN;FGFR2;ADRA2C;SYP;NQO2;EPDR1;NAALADL1;SPPL2A;ESR1;ROBO1;CBY1;SP1;ANXA2;S100A16;TPI1;KCNE2;DSCAML1;CLDN7;CEBPG;MLX;NR2C1;CD28;DESI1;TRADD;HOOK3;MX1;KNSTRN;GLRX3;TPSAB1;SERPINC1;SRGAP2;FRS3;NAGA;TGM1;SMG9;GRIPAP1;GLIPR2;GIPC2;TM6SF2;TIAF1;HNRNPH1;PRAG1;RAD52;PNP	Migraine	Artery_Aorta	eQTL
GO_MF	ISOPRENOID_BINDING	10	2	0.2	0.331	0.343	1000	LRAT;RBP5	Migraine	Artery_Aorta	eQTL
GO_MF	POLY_PYRIMIDINE_TRACT_BINDING	11	2	0.18	0.376	0.343	1000	HNRNPH1;PABPC4	Migraine	Artery_Aorta	eQTL
GO_MF	PROTEIN_TYROSINE_KINASE_ACTIVATOR_ACTIVITY	10	2	0.2	0.331	0.346	1000	NRG1;GHRL	Migraine	Artery_Aorta	eQTL
GO_MF	TRANSFERASE_ACTIVITY_TRANSFERRING_ONE_CARBON_GROUPS	58	8	0.14	0.369	0.347	1000	NSD1;TRMT5;PRDM11;PRDM5;COQ5;PRMT7;HEMK1;SMYD4	Migraine	Artery_Aorta	eQTL
GO_MF	CALMODULIN_DEPENDENT_PROTEIN_KINASE_ACTIVITY	10	2	0.2	0.331	0.347	1000	MAPKAPK5;MAPKAPK3	Migraine	Artery_Aorta	eQTL
GO_MF	PROTEIN_C_TERMINUS_BINDING	47	7	0.15	0.31	0.352	1000	ERCC3;ABL1;SPTBN5;ATP1B1;SP1;PIAS4;PPP1CC	Migraine	Artery_Aorta	eQTL
GO_MF	MODIFIED_AMINO_ACID_BINDING	18	3	0.17	0.355	0.352	1000	ANXA9;GSTP1;ANXA2	Migraine	Artery_Aorta	eQTL
GO_MF	METHYLATED_HISTONE_BINDING	18	3	0.17	0.355	0.353	1000	JMJD7;GLYR1;SGF29	Migraine	Artery_Aorta	eQTL
GO_MF	TRIGLYCERIDE_LIPASE_ACTIVITY	10	2	0.2	0.331	0.355	1000	LIPC;LCAT	Migraine	Artery_Aorta	eQTL
GO_MF	ATPASE_COUPLED_ION_TRANSMEMBRANE_TRANSPORTER_ACTIVITY	11	2	0.18	0.376	0.356	1000	ABCC8;ATP2B1	Migraine	Artery_Aorta	eQTL
GO_MF	STEROID_HYDROXYLASE_ACTIVITY	10	2	0.2	0.331	0.358	1000	CYP2C8;CYP19A1	Migraine	Artery_Aorta	eQTL
GO_MF	OXIDOREDUCTASE_ACTIVITY_ACTING_ON_NAD_P_H	18	3	0.17	0.355	0.359	1000	NQO2;RNLS;NDUFA2	Migraine	Artery_Aorta	eQTL
GO_MF	HISTONE_BINDING	66	9	0.14	0.368	0.36	1000	JMJD7;BRD3;GLYR1;SBNO1;NAP1L1;PARP9;PSME4;SGF29;PRMT7	Migraine	Artery_Aorta	eQTL
GO_MF	ELECTRON_TRANSFER_ACTIVITY	33	5	0.15	0.343	0.361	1000	ALDH2;NQO2;CYP19A1;NDUFA2;UQCR10	Migraine	Artery_Aorta	eQTL
GO_MF	PHOSPHOLIPID_TRANSPORTER_ACTIVITY	11	2	0.18	0.376	0.363	1000	ANO7;TRIAP1	Migraine	Artery_Aorta	eQTL
GO_MF	2_OXOGLUTARATE_DEPENDENT_DIOXYGENASE_ACTIVITY	11	2	0.18	0.376	0.37	1000	BBOX1;JMJD7	Migraine	Artery_Aorta	eQTL
GO_MF	HYDROLASE_ACTIVITY_ACTING_ON_ACID_ANHYDRIDES	226	28	0.12	0.406	0.371	1000	RECQL4;ERCC3;MYO7B;MYO18B;ABCC8;CENPE;TOR1A;DDX31;MORC2;ATP8B4;HELLS;DDX17;TTF2;HLTF;ATP2B1;DSCC1;MX1;ARL3;NUDT4;RHOBTB1;RAP1A;RAB40C;RASL10A;RAB24;TUFM;GFM1;TUBA1C;ENTPD5	Migraine	Artery_Aorta	eQTL
GO_MF	STEROL_BINDING	12	2	0.17	0.419	0.372	1000	SYP;PTCH1	Migraine	Artery_Aorta	eQTL
GO_MF	CARBOHYDRATE_DERIVATIVE_TRANSMEMBRANE_TRANSPORTER_ACTIVITY	11	2	0.18	0.376	0.375	1000	SLC35C1;SLC35B4	Migraine	Artery_Aorta	eQTL
GO_MF	OXIDOREDUCTASE_ACTIVITY_ACTING_ON_PAIRED_DONORS_WITH_INCORPORATION_OR_REDUCTION_OF_MOLECULAR_OXYGEN	34	5	0.15	0.368	0.376	1000	BBOX1;JMJD7;CYP2C8;CYP19A1;NDOR1	Migraine	Artery_Aorta	eQTL
GO_MF	PROTEIN_MACROMOLECULE_ADAPTOR_ACTIVITY	80	11	0.14	0.333	0.379	1000	ATP1B1;BTRC;TRADD;INSC;PPP4R2;TSNARE1;SNAP29;CDC42SE2;USE1;SPSB2;STX19	Migraine	Artery_Aorta	eQTL
GO_MF	NAD_P_H_DEHYDROGENASE_QUINONE_ACTIVITY	11	2	0.18	0.376	0.379	1000	NQO2;NDUFA2	Migraine	Artery_Aorta	eQTL
GO_MF	LIPASE_ACTIVITY	26	4	0.15	0.364	0.379	1000	LIPC;LCAT;ABHD6;PLA2G4B	Migraine	Artery_Aorta	eQTL
GO_MF	GLUTAMATE_RECEPTOR_BINDING	11	2	0.18	0.376	0.381	1000	FYN;SHISA7	Migraine	Artery_Aorta	eQTL
GO_MF	DNA_SECONDARY_STRUCTURE_BINDING	11	2	0.18	0.376	0.384	1000	RECQL4;ABL1	Migraine	Artery_Aorta	eQTL
GO_MF	COLLAGEN_BINDING	18	3	0.17	0.355	0.384	1000	MRC2;CTSS;GP6	Migraine	Artery_Aorta	eQTL
GO_MF	LIPOPROTEIN_PARTICLE_RECEPTOR_BINDING	11	2	0.18	0.376	0.385	1000	PICALM;LRP1	Migraine	Artery_Aorta	eQTL
GO_MF	PHOSPHORIC_ESTER_HYDROLASE_ACTIVITY	79	10	0.13	0.449	0.402	1000	PDE4A;PPP3R1;CDC25A;PPP1CC;MTMR3;EYA2;LPIN3;SGPP1;NT5C2;INPP5B	Migraine	Artery_Aorta	eQTL
GO_MF	GDP_BINDING	20	3	0.15	0.421	0.405	1000	ARL3;RAP1A;RAB40C	Migraine	Artery_Aorta	eQTL
GO_MF	PRE_MRNA_BINDING	11	2	0.18	0.376	0.407	1000	ERI1;CELF1	Migraine	Artery_Aorta	eQTL
GO_MF	PHOSPHATIDYLINOSITOL_3_PHOSPHATE_BINDING	11	2	0.18	0.376	0.407	1000	LANCL2;WIPI2	Migraine	Artery_Aorta	eQTL
GO_MF	KINASE_ACTIVATOR_ACTIVITY	34	5	0.15	0.368	0.407	1000	CCNT2;WNK1;NRG1;GHRL;GPRC5D	Migraine	Artery_Aorta	eQTL
GO_MF	PROTEIN_HOMODIMERIZATION_ACTIVITY	171	21	0.12	0.445	0.419	1000	CISD2;ACTN4;ACOX2;MORC2;DARS2;FGFR2;ADRA2C;NQO2;NAALADL1;SPPL2A;CBY1;SP1;S100A16;TPI1;DSCAML1;MLX;NR2C1;KNSTRN;SRGAP2;NAGA;GLIPR2	Migraine	Artery_Aorta	eQTL
GO_MF	HYDROLASE_ACTIVITY_ACTING_ON_ESTER_BONDS	164	20	0.12	0.461	0.422	1000	LIPC;LCAT;PDE4A;RAD9B;ERI1;ABHD6;AARSD1;PPP3R1;DTD2;ARSG;PLA2G4B;ENDOV;CDC25A;PPP1CC;MTMR3;EYA2;LPIN3;SGPP1;NT5C2;INPP5B	Migraine	Artery_Aorta	eQTL
GO_MF	CALCIUM_ION_BINDING	169	21	0.12	0.422	0.423	1000	ANXA9;ACTN4;PPP3R1;LRP1;EPDR1;NAALADL1;ANXA2;CAPN12;PLA2G4B;S100A16;PCDHGB2;THBS3;LTBP2;SCUBE2;NINL;DMP1;FBLN7;NPNT;CLSTN3;PCDHGB4;SUSD1	Migraine	Artery_Aorta	eQTL
GO_MF	ION_CHANNEL_REGULATOR_ACTIVITY	28	4	0.14	0.42	0.426	1000	WNK1;INAFM2;CACNB3;KCNE2	Migraine	Artery_Aorta	eQTL
GO_MF	POTASSIUM_CHANNEL_REGULATOR_ACTIVITY	12	2	0.17	0.419	0.428	1000	WNK1;KCNE2	Migraine	Artery_Aorta	eQTL
GO_MF	ION_CHANNEL_BINDING	28	4	0.14	0.42	0.429	1000	ACTN4;ABCC8;FYN;KCNE2	Migraine	Artery_Aorta	eQTL
GO_MF	RNA_POLYMERASE_BINDING	20	3	0.15	0.421	0.429	1000	CCNT2;WAC;RRN3	Migraine	Artery_Aorta	eQTL
GO_MF	PHOSPHOLIPASE_ACTIVITY	20	3	0.15	0.421	0.43	1000	LIPC;ABHD6;PLA2G4B	Migraine	Artery_Aorta	eQTL
GO_MF	DNA_HELICASE_ACTIVITY	20	3	0.15	0.421	0.432	1000	RECQL4;ERCC3;DSCC1	Migraine	Artery_Aorta	eQTL
GO_MF	GUANYL_NUCLEOTIDE_EXCHANGE_FACTOR_ACTIVITY	52	7	0.13	0.41	0.444	1000	RAPGEF3;FGD6;RAP1A;BCAR3;RAB3IP;RAPGEF1;ARHGEF4	Migraine	Artery_Aorta	eQTL
GO_MF	METALLOEXOPEPTIDASE_ACTIVITY	13	2	0.15	0.461	0.446	1000	DPP3;AGBL2	Migraine	Artery_Aorta	eQTL
GO_MF	TRANSMEMBRANE_RECEPTOR_PROTEIN_KINASE_ACTIVITY	21	3	0.14	0.454	0.447	1000	TGFBR1;INSRR;FGFR2	Migraine	Artery_Aorta	eQTL
GO_MF	PROTEIN_PHOSPHORYLATED_AMINO_ACID_BINDING	21	3	0.14	0.454	0.448	1000	ABL1;BTRC;BCAR3	Migraine	Artery_Aorta	eQTL
GO_MF	TRANSMEMBRANE_RECEPTOR_PROTEIN_TYROSINE_KINASE_ACTIVITY	13	2	0.15	0.461	0.448	1000	INSRR;FGFR2	Migraine	Artery_Aorta	eQTL
GO_MF	PROTEIN_DOMAIN_SPECIFIC_BINDING	194	23	0.12	0.511	0.452	1000	ABL1;AFAP1;RAPGEF3;FYN;ATP2B1;SYP;PPP3R1;ROBO1;SP1;USP8;ERC1;CLDN7;TRADD;INSC;ATN1;ARHGAP27;PPP1CC;RAPGEF1;ARHGEF4;ICA1L;OSTF1;ELMO3;PMEPA1	Migraine	Artery_Aorta	eQTL
GO_MF	ATPASE_ACTIVITY	120	15	0.12	0.437	0.453	1000	RECQL4;ERCC3;MYO7B;ABCC8;CENPE;TOR1A;DDX31;MORC2;ATP8B4;HELLS;DDX17;TTF2;HLTF;ATP2B1;DSCC1	Migraine	Artery_Aorta	eQTL
GO_MF	SERINE_TYPE_ENDOPEPTIDASE_INHIBITOR_ACTIVITY	21	3	0.14	0.454	0.456	1000	ANXA2;SERPINC1;WFDC1	Migraine	Artery_Aorta	eQTL
GO_MF	NUCLEOBASE_CONTAINING_COMPOUND_KINASE_ACTIVITY	13	2	0.15	0.461	0.46	1000	AK4;NME6	Migraine	Artery_Aorta	eQTL
GO_MF	PROTEIN_KINASE_C_BINDING	12	2	0.17	0.419	0.461	1000	ABL1;GLRX3	Migraine	Artery_Aorta	eQTL
GO_MF	OXIDOREDUCTASE_ACTIVITY_ACTING_ON_NAD_P_H_QUINONE_OR_SIMILAR_COMPOUND_AS_ACCEPTOR	13	2	0.15	0.461	0.465	1000	NQO2;NDUFA2	Migraine	Artery_Aorta	eQTL
GO_MF	CHEMOREPELLENT_ACTIVITY	13	2	0.15	0.461	0.468	1000	NRG1;SEMA3F	Migraine	Artery_Aorta	eQTL
GO_MF	CARBOXYLIC_ACID_BINDING	38	5	0.13	0.465	0.469	1000	ACOX2;LRAT;EPDR1;GSTP1;SESN3	Migraine	Artery_Aorta	eQTL
GO_MF	ENZYME_REGULATOR_ACTIVITY	338	39	0.12	0.572	0.472	1000	TBC1D22B;HEXIM1;CCNT2;ANXA9;PHACTR1;MAP3K14;RAPGEF3;WNK1;DMPK;PPP3R1;GSTP1;ATP1B1;DNAJB6;ESR1;BTRC;ANXA2;AZIN1;NRG1;ZEB2;NGF;PARP9;SERPINC1;WFDC1;LXN;RALGAPA1;SRGAP2;ARHGAP27;GHRL;GPRC5D;PSME4;SRGAP3;RABGAP1L;FGD6;RAP1A;BCAR3;PPP4R2;RAB3IP;RAPGEF1;ARHGEF4	Migraine	Artery_Aorta	eQTL
GO_MF	PROTEIN_N_TERMINUS_BINDING	30	4	0.13	0.474	0.473	1000	ERCC3;ACTN4;PPP1CC;SGF29	Migraine	Artery_Aorta	eQTL
GO_MF	PHOSPHATIDYLSERINE_BINDING	13	2	0.15	0.461	0.479	1000	ANXA9;ANXA2	Migraine	Artery_Aorta	eQTL
GO_MF	PROTEIN_SERINE_THREONINE_PHOSPHATASE_ACTIVITY	23	3	0.13	0.517	0.481	1000	PPP3R1;PPP1CC;MTMR3	Migraine	Artery_Aorta	eQTL
GO_MF	CATALYTIC_ACTIVITY_ACTING_ON_RNA	91	11	0.12	0.506	0.482	1000	ERI1;DDX31;AARSD1;DARS2;DDX17;TRIT1;DTD2;TRMT5;ENDOV;MED20;POLR3D	Migraine	Artery_Aorta	eQTL
GO_MF	TUMOR_NECROSIS_FACTOR_RECEPTOR_BINDING	13	2	0.15	0.461	0.484	1000	TNFSF12;TRADD	Migraine	Artery_Aorta	eQTL
GO_MF	OMEGA_PEPTIDASE_ACTIVITY	30	4	0.13	0.474	0.485	1000	ATXN3;USP8;MINDY1;USP12	Migraine	Artery_Aorta	eQTL
GO_MF	ESTROGEN_RECEPTOR_BINDING	14	2	0.14	0.501	0.489	1000	NSD1;ESR1	Migraine	Artery_Aorta	eQTL
GO_MF	TAU_PROTEIN_BINDING	14	2	0.14	0.501	0.498	1000	PICALM;FYN	Migraine	Artery_Aorta	eQTL
GO_MF	EXTRACELLULAR_MATRIX_BINDING	14	2	0.14	0.501	0.498	1000	DMP1;CTSS	Migraine	Artery_Aorta	eQTL
GO_MF	SCAVENGER_RECEPTOR_ACTIVITY	14	2	0.14	0.501	0.5	1000	LRP1;HHIPL1	Migraine	Artery_Aorta	eQTL
GO_MF	TRANSFERASE_ACTIVITY_TRANSFERRING_SULFUR_CONTAINING_GROUPS	14	2	0.14	0.501	0.503	1000	ACAA1;SUGCT	Migraine	Artery_Aorta	eQTL
GO_MF	CHANNEL_REGULATOR_ACTIVITY	32	4	0.12	0.527	0.506	1000	WNK1;INAFM2;CACNB3;KCNE2	Migraine	Artery_Aorta	eQTL
GO_MF	3_5_EXONUCLEASE_ACTIVITY	14	2	0.14	0.501	0.507	1000	RAD9B;ERI1	Migraine	Artery_Aorta	eQTL
GO_MF	TRANSLATION_REGULATOR_ACTIVITY	39	5	0.13	0.489	0.514	1000	TUFM;GFM1;EIF2D;CELF1;EIF4E3	Migraine	Artery_Aorta	eQTL
GO_MF	ATPASE_REGULATOR_ACTIVITY	14	2	0.14	0.501	0.517	1000	ATP1B1;DNAJB6	Migraine	Artery_Aorta	eQTL
GO_MF	ACTIN_BINDING	119	14	0.12	0.538	0.521	1000	CAP2;ADD3;KLHL2;MYO7B;ACTN4;ABL1;CNN3;AFAP1;MYOZ2;TMOD3;MYO18B;LASP1;SPTBN5;PHACTR1	Migraine	Artery_Aorta	eQTL
GO_MF	MICROTUBULE_BINDING	73	9	0.12	0.49	0.522	1000	CNN3;CENPE;HOOK3;JAKMIP3;HAUS6;SAXO1;MX1;ARL3;KNSTRN	Migraine	Artery_Aorta	eQTL
GO_MF	PHOSPHATIDYLINOSITOL_3_KINASE_BINDING	14	2	0.14	0.501	0.522	1000	INSRR;FYN	Migraine	Artery_Aorta	eQTL
GO_MF	RNA_POLYMERASE_II_TRANSCRIPTION_FACTOR_BINDING	15	2	0.13	0.539	0.526	1000	ATN1;PIAS4	Migraine	Artery_Aorta	eQTL
GO_MF	DIOXYGENASE_ACTIVITY	24	3	0.12	0.546	0.526	1000	BBOX1;JMJD7;PHYHD1	Migraine	Artery_Aorta	eQTL
GO_MF	TRNA_BINDING	15	2	0.13	0.539	0.528	1000	DARS2;DTD2	Migraine	Artery_Aorta	eQTL
GO_MF	REPRESSING_TRANSCRIPTION_FACTOR_BINDING	24	3	0.12	0.546	0.529	1000	SP1;PRDM5;TLE6	Migraine	Artery_Aorta	eQTL
GO_MF	HORMONE_RECEPTOR_BINDING	51	6	0.12	0.562	0.532	1000	ACTN4;FYN;NSD1;ESR1;MED25;GNRH2	Migraine	Artery_Aorta	eQTL
GO_MF	SINGLE_STRANDED_RNA_BINDING	24	3	0.12	0.546	0.532	1000	ENDOV;HNRNPH1;PABPC4	Migraine	Artery_Aorta	eQTL
GO_MF	ENZYME_BINDING	585	64	0.11	0.76	0.537	1000	PICALM;CCNT2;ANXA9;CAP2;ABL1;MYOZ2;PHACTR1;NEK9;MAP3K2;MAPKAPK5;WNK1;FYN;MAPKAPK3;MAP2K4;HLTF;FER;PPP3R1;LRP1;GSTP1;ATP1B1;ESR1;TMTC4;SNU13;ATXN3;WAC;DVL3;SP1;ANXA2;ERC1;CACNB3;TPI1;NRG1;CDC25A;NR2C1;CD28;RRN3;DCUN1D4;TRADD;JAKMIP3;GLRX3;PARP9;PIAS4;CDK2AP1;SERPINC1;SRGAP2;RABGAP1L;YBX1;DERL3;RHOBTB1;PCBP2;MC1R;PPP1CC;FGD6;RAP1A;LIMS1;NBR1;BCAR3;CCDC50;AP3M1;TRIP11;SV2A;NBEAL1;MTMR3;SGF29	Migraine	Artery_Aorta	eQTL
GO_MF	RNA_POLYMERASE_CORE_ENZYME_BINDING	15	2	0.13	0.539	0.538	1000	WAC;RRN3	Migraine	Artery_Aorta	eQTL
GO_MF	CYCLIN_DEPENDENT_PROTEIN_SERINE_THREONINE_KINASE_REGULATOR_ACTIVITY	15	2	0.13	0.539	0.541	1000	HEXIM1;CCNT2	Migraine	Artery_Aorta	eQTL
GO_MF	GTPASE_ACTIVITY	85	10	0.12	0.546	0.546	1000	MX1;ARL3;RHOBTB1;RAP1A;RAB40C;RASL10A;RAB24;TUFM;GFM1;TUBA1C	Migraine	Artery_Aorta	eQTL
GO_MF	DNA_BINDING_TRANSCRIPTION_REPRESSOR_ACTIVITY	95	11	0.12	0.566	0.547	1000	ZEB2;BCL6B;SP5;NFATC3;IFI16;MLX;THAP11;PRDM5;NR2C1;ZNF529;ZNF559	Migraine	Artery_Aorta	eQTL
GO_MF	PROTEIN_SELF_ASSOCIATION	15	2	0.13	0.539	0.548	1000	SPTBN5;SYP	Migraine	Artery_Aorta	eQTL
GO_MF	CHAPERONE_BINDING	33	4	0.12	0.552	0.55	1000	DNAJB6;TBCA;CDC25A;DNAJB7	Migraine	Artery_Aorta	eQTL
GO_MF	PEPTIDASE_ACTIVITY	160	18	0.11	0.613	0.557	1000	JMJD7;DPP3;NAALADL1;SPPL2A;NAPSA;ATXN3;USP8;CAPN12;MINDY1;AGBL2;CTSS;USP12;RCE1;DESI1;SENP8;TPSAB1;ADAMTS9;FGL2	Migraine	Artery_Aorta	eQTL
GO_MF	PHOSPHOPROTEIN_PHOSPHATASE_ACTIVITY	42	5	0.12	0.557	0.557	1000	PPP3R1;CDC25A;PPP1CC;MTMR3;EYA2	Migraine	Artery_Aorta	eQTL
GO_MF	HYDROLASE_ACTIVITY_ACTING_ON_CARBON_NITROGEN_BUT_NOT_PEPTIDE_BONDS	24	3	0.12	0.546	0.562	1000	ADAL;VNN2;ALLC	Migraine	Artery_Aorta	eQTL
GO_MF	CALCIUM_DEPENDENT_PROTEIN_BINDING	16	2	0.12	0.575	0.562	1000	ANXA2;S100A16	Migraine	Artery_Aorta	eQTL
GO_MF	PROTEIN_DIMERIZATION_ACTIVITY	245	28	0.11	0.59	0.563	1000	CISD2;ACTN4;ACOX2;MORC2;DARS2;FGFR2;ADRA2C;NQO2;NAALADL1;ANO2;ANO7;SPPL2A;ATP1B1;BTRC;CBY1;SP1;S100A16;TPI1;DSCAML1;MYCL;MLX;NR2C1;KNSTRN;SIM2;RALGAPA1;SRGAP2;NAGA;GLIPR2	Migraine	Artery_Aorta	eQTL
GO_MF	PHOSPHATASE_BINDING	59	7	0.12	0.547	0.564	1000	MYOZ2;PHACTR1;WNK1;FER;PPP3R1;PPP1CC;MTMR3	Migraine	Artery_Aorta	eQTL
GO_MF	CALMODULIN_BINDING	50	6	0.12	0.541	0.571	1000	ADD3;CNN3;MAPKAPK5;MAPKAPK3;ATP2B1;PPP3R1	Migraine	Artery_Aorta	eQTL
GO_MF	ISOMERASE_ACTIVITY	34	4	0.12	0.577	0.571	1000	TPI1;QSOX1;ECH1;TRUB2	Migraine	Artery_Aorta	eQTL
GO_MF	CHROMATIN_DNA_BINDING	26	3	0.12	0.603	0.576	1000	ACTN4;TOX2;SBNO1	Migraine	Artery_Aorta	eQTL
GO_MF	PHOSPHATIDYLINOSITOL_PHOSPHATE_BINDING	42	5	0.12	0.557	0.576	1000	PICALM;ANXA9;LANCL2;ANXA2;WIPI2	Migraine	Artery_Aorta	eQTL
GO_MF	ANION_TRANSMEMBRANE_TRANSPORTER_ACTIVITY	97	11	0.11	0.595	0.578	1000	SLC26A8;SLC12A8;SLC24A3;SLC22A3;SLC35C1;ANO2;ANO7;HPX;SLC25A45;MFSD5;SLC35B4	Migraine	Artery_Aorta	eQTL
GO_MF	CATALYTIC_ACTIVITY_ACTING_ON_DNA	51	6	0.12	0.562	0.578	1000	RECQL4;ERCC3;DSCC1;POLI;ENDOV;POLK	Migraine	Artery_Aorta	eQTL
GO_MF	TRANSLATION_INITIATION_FACTOR_ACTIVITY	16	2	0.12	0.575	0.585	1000	EIF2D;EIF4E3	Migraine	Artery_Aorta	eQTL
GO_MF	METAL_ION_TRANSMEMBRANE_TRANSPORTER_ACTIVITY	98	11	0.11	0.61	0.588	1000	ANXA9;SLC12A8;SLC24A3;SLC22A3;ABCC8;ATP2B1;TRPC4;ANXA2;CATSPER2;CACNB3;KCNE2	Migraine	Artery_Aorta	eQTL
GO_MF	TRANSCRIPTION_COREPRESSOR_ACTIVITY	61	7	0.11	0.584	0.588	1000	NSD1;TLE6;PARP9;ATN1;PIAS4;TCF25;PBXIP1	Migraine	Artery_Aorta	eQTL
GO_MF	CHROMATIN_BINDING	143	16	0.11	0.62	0.593	1000	CCNT2;ACTN4;MORC2;HELLS;SMC4;NSD1;ESR1;WAC;POLR3D;BRD3;GLYR1;TOX2;PRDM11;SBNO1;NOC3L;NAP1L1	Migraine	Artery_Aorta	eQTL
GO_MF	CYTOSKELETAL_PROTEIN_BINDING	258	29	0.11	0.629	0.607	1000	PICALM;CAP2;ADD3;KLHL2;MYO7B;ACTN4;ABL1;CNN3;AFAP1;MYOZ2;TMOD3;MYO18B;LASP1;SPTBN5;PHACTR1;CENPE;TOR1A;FYN;TBCA;ANXA2;HOOK3;JAKMIP3;HAUS6;SAXO1;MX1;ARL3;KNSTRN;TRAK1;DISC1	Migraine	Artery_Aorta	eQTL
GO_MF	PHOSPHOTYROSINE_RESIDUE_BINDING	17	2	0.12	0.609	0.609	1000	ABL1;BCAR3	Migraine	Artery_Aorta	eQTL
GO_MF	AMYLOID_BETA_BINDING	26	3	0.12	0.603	0.61	1000	PICALM;PFDN1;LRP1	Migraine	Artery_Aorta	eQTL
GO_MF	TRANSITION_METAL_ION_BINDING	282	31	0.11	0.683	0.61	1000	BBOX1;GALNT1;ABO;ABL1;MORC2;TTF2;HLTF;TRIT1;NQO2;DPP3;NAALADL1;NSD1;CYP2C8;CYP19A1;ESR1;AGBL2;THAP11;NR2C1;NR2E3;PIAS4;ADAMTS9;LIMS1;NBR1;XXYLT1;SUOX;ZNF385B;SF3A3;RNF146;TRIM35;SCAPER;ZNF385C	Migraine	Artery_Aorta	eQTL
GO_MF	UBIQUITIN_LIKE_PROTEIN_TRANSFERASE_ACTIVITY	109	12	0.11	0.638	0.612	1000	HLTF;BTRC;MED20;PIAS4;RFWD3;RNF212;RNF146;TRIM35;RNF149;HECTD4;WDSUB1;RMND5B	Migraine	Artery_Aorta	eQTL
GO_MF	ANTIPORTER_ACTIVITY	27	3	0.11	0.629	0.613	1000	SLC26A8;SLC24A3;SLC35C1	Migraine	Artery_Aorta	eQTL
GO_MF	AMIDE_BINDING	80	9	0.11	0.606	0.614	1000	PICALM;ACAD9;NPR2;PFDN1;PPP3R1;LRP1;NQO2;EPDR1;GSTP1	Migraine	Artery_Aorta	eQTL
GO_MF	NUCLEAR_RECEPTOR_BINDING	26	3	0.12	0.603	0.617	1000	NSD1;ESR1;MED25	Migraine	Artery_Aorta	eQTL
GO_MF	VOLTAGE_GATED_CATION_CHANNEL_ACTIVITY	28	3	0.11	0.654	0.623	1000	ABCC8;CACNB3;KCNE2	Migraine	Artery_Aorta	eQTL
GO_MF	SOLUTE_CATION_SYMPORTER_ACTIVITY	17	2	0.12	0.609	0.624	1000	SLC12A8;SLC22A3	Migraine	Artery_Aorta	eQTL
GO_MF	DRUG_BINDING	17	2	0.12	0.609	0.626	1000	PPP3R1;GSTP1	Migraine	Artery_Aorta	eQTL
GO_MF	PHOSPHOPROTEIN_BINDING	27	3	0.11	0.629	0.628	1000	ABL1;BTRC;BCAR3	Migraine	Artery_Aorta	eQTL
GO_MF	TUBULIN_BINDING	99	11	0.11	0.624	0.628	1000	CNN3;CENPE;FYN;TBCA;HOOK3;JAKMIP3;HAUS6;SAXO1;MX1;ARL3;KNSTRN	Migraine	Artery_Aorta	eQTL
GO_MF	ENDOPEPTIDASE_REGULATOR_ACTIVITY	45	5	0.11	0.621	0.63	1000	ANXA2;NGF;SERPINC1;WFDC1;LXN	Migraine	Artery_Aorta	eQTL
GO_MF	SIGNALING_ADAPTOR_ACTIVITY	17	2	0.12	0.609	0.639	1000	TRADD;CDC42SE2	Migraine	Artery_Aorta	eQTL
GO_MF	METALLOPEPTIDASE_ACTIVITY	48	5	0.1	0.679	0.645	1000	DPP3;NAALADL1;AGBL2;RCE1;ADAMTS9	Migraine	Artery_Aorta	eQTL
GO_MF	PROTEIN_METHYLTRANSFERASE_ACTIVITY	28	3	0.11	0.654	0.648	1000	NSD1;PRMT7;HEMK1	Migraine	Artery_Aorta	eQTL
GO_MF	PROTEIN_PHOSPHATASE_BINDING	46	5	0.11	0.641	0.654	1000	MYOZ2;PHACTR1;FER;PPP1CC;MTMR3	Migraine	Artery_Aorta	eQTL
GO_MF	CARGO_RECEPTOR_ACTIVITY	19	2	0.11	0.671	0.655	1000	LRP1;HHIPL1	Migraine	Artery_Aorta	eQTL
GO_MF	TRANSCRIPTION_COREGULATOR_ACTIVITY	155	17	0.11	0.656	0.658	1000	ACTN4;ABL1;DDX17;NSD1;MED20;NRG1;TOX2;TLE6;PARP9;ATN1;PIAS4;TRIP11;LPIN3;PSIP1;FHL5;TCF25;PBXIP1	Migraine	Artery_Aorta	eQTL
GO_MF	CORECEPTOR_ACTIVITY	18	2	0.11	0.641	0.667	1000	LRP1;CD28	Migraine	Artery_Aorta	eQTL
GO_MF	ENZYME_INHIBITOR_ACTIVITY	94	10	0.11	0.678	0.668	1000	HEXIM1;ANXA9;PHACTR1;WNK1;ANXA2;NGF;PARP9;SERPINC1;WFDC1;LXN	Migraine	Artery_Aorta	eQTL
GO_MF	RRNA_BINDING	19	2	0.11	0.671	0.669	1000	ERI1;MRPS6	Migraine	Artery_Aorta	eQTL
GO_MF	KINASE_INHIBITOR_ACTIVITY	19	2	0.11	0.671	0.67	1000	HEXIM1;WNK1	Migraine	Artery_Aorta	eQTL
GO_MF	ZINC_ION_BINDING	224	24	0.11	0.717	0.67	1000	BBOX1;MORC2;TTF2;HLTF;TRIT1;NQO2;DPP3;NAALADL1;NSD1;ESR1;AGBL2;THAP11;NR2C1;NR2E3;PIAS4;ADAMTS9;LIMS1;NBR1;ZNF385B;SF3A3;RNF146;TRIM35;SCAPER;ZNF385C	Migraine	Artery_Aorta	eQTL
GO_MF	N_METHYLTRANSFERASE_ACTIVITY	29	3	0.1	0.678	0.67	1000	NSD1;PRMT7;HEMK1	Migraine	Artery_Aorta	eQTL
GO_MF	PROTEIN_TYROSINE_PHOSPHATASE_ACTIVITY	28	3	0.11	0.654	0.672	1000	CDC25A;MTMR3;EYA2	Migraine	Artery_Aorta	eQTL
GO_MF	TRANSCRIPTION_COREGULATOR_BINDING	28	3	0.11	0.654	0.673	1000	CCNT2;ESR1;MED25	Migraine	Artery_Aorta	eQTL
GO_MF	CLATHRIN_BINDING	19	2	0.11	0.671	0.679	1000	PICALM;LRP1	Migraine	Artery_Aorta	eQTL
GO_MF	MOTOR_ACTIVITY	30	3	0.1	0.701	0.682	1000	MYO7B;MYO18B;CENPE	Migraine	Artery_Aorta	eQTL
GO_MF	UBIQUITIN_LIKE_PROTEIN_LIGASE_ACTIVITY	77	8	0.1	0.696	0.684	1000	HLTF;BTRC;MED20;PIAS4;RFWD3;RNF146;TRIM35;RNF149	Migraine	Artery_Aorta	eQTL
GO_MF	MYOSIN_BINDING	19	2	0.11	0.671	0.685	1000	SPTBN5;TRAK1	Migraine	Artery_Aorta	eQTL
GO_MF	SYMPORTER_ACTIVITY	29	3	0.1	0.678	0.687	1000	SLC12A8;SLC24A3;SLC22A3	Migraine	Artery_Aorta	eQTL
GO_MF	CATION_CHANNEL_ACTIVITY	76	8	0.11	0.682	0.691	1000	ANXA9;SLC24A3;ABCC8;TRPC4;ANXA2;CATSPER2;CACNB3;KCNE2	Migraine	Artery_Aorta	eQTL
GO_MF	PROTEIN_CONTAINING_COMPLEX_BINDING	329	35	0.11	0.765	0.693	1000	LIPC;ERI1;HEXIM1;ADD3;MYO7B;ACTN4;ABL1;LASP1;SPTBN5;TGFBR1;FYN;TSSK6;PTCH1;LRP1;ATP1B1;DMP1;NPNT;MRC2;NRG1;GLYR1;CEBPG;CTSS;GP6;TRADD;DISC1;PSME4;DERL3;PPP1CC;RAP1A;LIMS1;GNB4;PRMT7;PSMG1;VPS28;TULP2	Migraine	Artery_Aorta	eQTL
GO_MF	RNA_HELICASE_ACTIVITY	19	2	0.11	0.671	0.693	1000	DDX31;DDX17	Migraine	Artery_Aorta	eQTL
GO_MF	ANTIOXIDANT_ACTIVITY	20	2	0.1	0.699	0.693	1000	GSTP1;GSTK1	Migraine	Artery_Aorta	eQTL
GO_MF	PDZ_DOMAIN_BINDING	19	2	0.11	0.671	0.694	1000	ATP2B1;ERC1	Migraine	Artery_Aorta	eQTL
GO_MF	TRANSPORTER_ACTIVITY	250	26	0.1	0.778	0.694	1000	ANXA9;LASP1;SLC26A8;SLC12A8;SLC24A3;SLC22A3;ABCC8;SLC35C1;ATP8B4;ATP2B1;TRPC4;ANO2;ANO7;HPX;SLC25A45;MFSD5;SLC35B4;ANXA2;CATSPER2;CACNB3;KCNE2;SV2A;TRIAP1;SLC35F2;SLC18B1;CNNM1	Migraine	Artery_Aorta	eQTL
GO_MF	PASSIVE_TRANSMEMBRANE_TRANSPORTER_ACTIVITY	106	11	0.1	0.714	0.696	1000	ANXA9;SLC26A8;SLC24A3;ABCC8;TRPC4;ANO2;ANO7;ANXA2;CATSPER2;CACNB3;KCNE2	Migraine	Artery_Aorta	eQTL
GO_MF	HISTONE_METHYLTRANSFERASE_ACTIVITY	21	2	0.1	0.725	0.698	1000	NSD1;PRMT7	Migraine	Artery_Aorta	eQTL
GO_MF	NUCLEOSIDE_TRIPHOSPHATASE_REGULATOR_ACTIVITY	143	15	0.1	0.719	0.698	1000	TBC1D22B;RAPGEF3;ATP1B1;DNAJB6;RALGAPA1;SRGAP2;ARHGAP27;SRGAP3;RABGAP1L;FGD6;RAP1A;BCAR3;RAB3IP;RAPGEF1;ARHGEF4	Migraine	Artery_Aorta	eQTL
GO_MF	SEMAPHORIN_RECEPTOR_BINDING	10	1	0.1	0.713	0.699	1000	SEMA3F	Migraine	Artery_Aorta	eQTL
GO_MF	EXONUCLEASE_ACTIVITY	20	2	0.1	0.699	0.7	1000	RAD9B;ERI1	Migraine	Artery_Aorta	eQTL
GO_MF	PROTEIN_KINASE_A_BINDING	10	1	0.1	0.713	0.701	1000	AKAP10	Migraine	Artery_Aorta	eQTL
GO_MF	NUCLEAR_HORMONE_RECEPTOR_BINDING	40	4	0.1	0.707	0.703	1000	ACTN4;NSD1;ESR1;MED25	Migraine	Artery_Aorta	eQTL
GO_MF	ENDODEOXYRIBONUCLEASE_ACTIVITY	10	1	0.1	0.713	0.706	1000	ENDOV	Migraine	Artery_Aorta	eQTL
GO_MF	ACTIN_MONOMER_BINDING	10	1	0.1	0.713	0.706	1000	ABL1	Migraine	Artery_Aorta	eQTL
GO_MF	VOLTAGE_GATED_POTASSIUM_CHANNEL_ACTIVITY	21	2	0.1	0.725	0.707	1000	ABCC8;KCNE2	Migraine	Artery_Aorta	eQTL
GO_MF	PEPTIDASE_REGULATOR_ACTIVITY	58	6	0.1	0.69	0.708	1000	ANXA2;NGF;SERPINC1;WFDC1;LXN;PSME4	Migraine	Artery_Aorta	eQTL
GO_MF	LIGASE_ACTIVITY	31	3	0.1	0.722	0.711	1000	AARSD1;DARS2;BTRC	Migraine	Artery_Aorta	eQTL
GO_MF	14_3_3_PROTEIN_BINDING	10	1	0.1	0.713	0.712	1000	TBC1D22B	Migraine	Artery_Aorta	eQTL
GO_MF	CARBOHYDRATE_BINDING	49	5	0.1	0.697	0.716	1000	GALNT15;GALNT1;GALNT8;MRC2;LMAN2L	Migraine	Artery_Aorta	eQTL
GO_MF	RNA_POLYMERASE_II_TRANSCRIPTION_COREGULATOR_BINDING	10	1	0.1	0.713	0.717	1000	ESR1	Migraine	Artery_Aorta	eQTL
GO_MF	GROWTH_FACTOR_BINDING	40	4	0.1	0.707	0.721	1000	TGFBR1;FGFR2;LTBP2;IL11RA	Migraine	Artery_Aorta	eQTL
GO_MF	ACTIN_FILAMENT_BINDING	59	6	0.1	0.706	0.721	1000	ADD3;MYO7B;ACTN4;ABL1;LASP1;SPTBN5	Migraine	Artery_Aorta	eQTL
GO_MF	LIPID_BINDING	164	17	0.1	0.745	0.721	1000	PICALM;ANXA9;ACOX2;LANCL2;FER;LRAT;RBP5;SYP;PTCH1;EPDR1;GSTP1;ESR1;ANXA2;PLA2G4B;SCUBE2;NGF;WIPI2	Migraine	Artery_Aorta	eQTL
GO_MF	BASAL_TRANSCRIPTION_MACHINERY_BINDING	21	2	0.1	0.725	0.722	1000	ESR1;WAC	Migraine	Artery_Aorta	eQTL
GO_MF	ENDORIBONUCLEASE_ACTIVITY_PRODUCING_5_PHOSPHOMONOESTERS	11	1	0.09	0.747	0.722	1000	ENDOV	Migraine	Artery_Aorta	eQTL
GO_MF	UNFOLDED_PROTEIN_BINDING	32	3	0.09	0.742	0.722	1000	TOR1A;PFDN1;DNAJB6	Migraine	Artery_Aorta	eQTL
GO_MF	UBIQUITIN_CONJUGATING_ENZYME_BINDING	10	1	0.1	0.713	0.727	1000	DCUN1D4	Migraine	Artery_Aorta	eQTL
GO_MF	FRIZZLED_BINDING	11	1	0.09	0.747	0.729	1000	DVL3	Migraine	Artery_Aorta	eQTL
GO_MF	STEROID_HORMONE_RECEPTOR_BINDING	21	2	0.1	0.725	0.733	1000	NSD1;ESR1	Migraine	Artery_Aorta	eQTL
GO_MF	LIPID_TRANSFER_ACTIVITY	11	1	0.09	0.747	0.735	1000	TRIAP1	Migraine	Artery_Aorta	eQTL
GO_MF	KINASE_BINDING	232	24	0.1	0.779	0.738	1000	ABL1;NEK9;MAP3K2;MAPKAPK5;WNK1;MAPKAPK3;MAP2K4;GSTP1;ATP1B1;ESR1;CACNB3;NRG1;CDC25A;CD28;TRADD;JAKMIP3;GLRX3;RHOBTB1;PPP1CC;LIMS1;NBR1;BCAR3;SV2A;NBEAL1	Migraine	Artery_Aorta	eQTL
GO_MF	CYCLIN_DEPENDENT_PROTEIN_KINASE_ACTIVITY	11	1	0.09	0.747	0.738	1000	CDK8	Migraine	Artery_Aorta	eQTL
GO_MF	HISTONE_ACETYLTRANSFERASE_BINDING	11	1	0.09	0.747	0.74	1000	SP1	Migraine	Artery_Aorta	eQTL
GO_MF	ANTIGEN_BINDING	10	1	0.1	0.713	0.743	1000	ABO	Migraine	Artery_Aorta	eQTL
GO_MF	WW_DOMAIN_BINDING	11	1	0.09	0.747	0.743	1000	PMEPA1	Migraine	Artery_Aorta	eQTL
GO_MF	KINASE_REGULATOR_ACTIVITY	71	7	0.1	0.743	0.743	1000	HEXIM1;CCNT2;WNK1;GSTP1;NRG1;GHRL;GPRC5D	Migraine	Artery_Aorta	eQTL
GO_MF	VOLTAGE_GATED_ION_CHANNEL_ACTIVITY	43	4	0.09	0.76	0.744	1000	ABCC8;CATSPER2;CACNB3;KCNE2	Migraine	Artery_Aorta	eQTL
GO_MF	OXYGEN_BINDING	11	1	0.09	0.747	0.744	1000	CYP19A1	Migraine	Artery_Aorta	eQTL
GO_MF	SULFUR_COMPOUND_TRANSMEMBRANE_TRANSPORTER_ACTIVITY	11	1	0.09	0.747	0.745	1000	SLC26A8	Migraine	Artery_Aorta	eQTL
GO_MF	SOLUTE_ANION_ANTIPORTER_ACTIVITY	11	1	0.09	0.747	0.747	1000	SLC26A8	Migraine	Artery_Aorta	eQTL
GO_MF	POTASSIUM_ION_TRANSMEMBRANE_TRANSPORTER_ACTIVITY	42	4	0.1	0.743	0.748	1000	SLC12A8;SLC24A3;ABCC8;KCNE2	Migraine	Artery_Aorta	eQTL
GO_MF	POLYUBIQUITIN_MODIFICATION_DEPENDENT_PROTEIN_BINDING	11	1	0.09	0.747	0.75	1000	MINDY1	Migraine	Artery_Aorta	eQTL
GO_MF	BICARBONATE_TRANSMEMBRANE_TRANSPORTER_ACTIVITY	11	1	0.09	0.747	0.755	1000	SLC26A8	Migraine	Artery_Aorta	eQTL
GO_MF	HORMONE_ACTIVITY	33	3	0.09	0.761	0.757	1000	GHRL;UTS2B;GNRH2	Migraine	Artery_Aorta	eQTL
GO_MF	ION_TRANSMEMBRANE_TRANSPORTER_ACTIVITY	201	20	0.1	0.819	0.757	1000	ANXA9;LASP1;SLC26A8;SLC12A8;SLC24A3;SLC22A3;ABCC8;SLC35C1;ATP2B1;TRPC4;ANO2;ANO7;HPX;SLC25A45;MFSD5;SLC35B4;ANXA2;CATSPER2;CACNB3;KCNE2	Migraine	Artery_Aorta	eQTL
GO_MF	RNA_POLYMERASE_II_REPRESSING_TRANSCRIPTION_FACTOR_BINDING	11	1	0.09	0.747	0.758	1000	SP1	Migraine	Artery_Aorta	eQTL
GO_MF	EXTRACELLULAR_MATRIX_STRUCTURAL_CONSTITUENT	43	4	0.09	0.76	0.759	1000	THBS3;LTBP2;NPNT;FGL2	Migraine	Artery_Aorta	eQTL
GO_MF	ACETYLTRANSFERASE_ACTIVITY	22	2	0.09	0.748	0.761	1000	LCAT;ACAA1	Migraine	Artery_Aorta	eQTL
GO_MF	SIGNALING_RECEPTOR_COMPLEX_ADAPTOR_ACTIVITY	11	1	0.09	0.747	0.764	1000	TRADD	Migraine	Artery_Aorta	eQTL
GO_MF	ENDOPEPTIDASE_ACTIVITY	103	10	0.1	0.784	0.764	1000	JMJD7;SPPL2A;NAPSA;USP8;CAPN12;CTSS;USP12;RCE1;TPSAB1;ADAMTS9	Migraine	Artery_Aorta	eQTL
GO_MF	GENERAL_TRANSCRIPTION_INITIATION_FACTOR_BINDING	12	1	0.08	0.777	0.765	1000	ESR1	Migraine	Artery_Aorta	eQTL
GO_MF	SOLUTE_SODIUM_SYMPORTER_ACTIVITY	12	1	0.08	0.777	0.767	1000	SLC22A3	Migraine	Artery_Aorta	eQTL
GO_MF	UBIQUITIN_LIKE_PROTEIN_CONJUGATING_ENZYME_BINDING	11	1	0.09	0.747	0.77	1000	DCUN1D4	Migraine	Artery_Aorta	eQTL
GO_MF	CARBON_CARBON_LYASE_ACTIVITY	11	1	0.09	0.747	0.774	1000	AZIN1	Migraine	Artery_Aorta	eQTL
GO_MF	CYCLIN_BINDING	11	1	0.09	0.747	0.775	1000	PTCH1	Migraine	Artery_Aorta	eQTL
GO_MF	BETA_TUBULIN_BINDING	12	1	0.08	0.777	0.777	1000	TBCA	Migraine	Artery_Aorta	eQTL
GO_MF	CELL_ADHESION_MOLECULE_BINDING	153	15	0.1	0.809	0.778	1000	PICALM;ACTN4;CNN3;TMOD3;LASP1;STK24;TRPC4;USP8;ANXA2;ERC1;DMP1;NPNT;DSCAML1;NRG1;CLDN7	Migraine	Artery_Aorta	eQTL
GO_MF	PRIMARY_ACTIVE_TRANSMEMBRANE_TRANSPORTER_ACTIVITY	12	1	0.08	0.777	0.778	1000	ABCC8	Migraine	Artery_Aorta	eQTL
GO_MF	ACTIVE_ION_TRANSMEMBRANE_TRANSPORTER_ACTIVITY	45	4	0.09	0.791	0.779	1000	SLC26A8;SLC12A8;SLC24A3;SLC22A3	Migraine	Artery_Aorta	eQTL
GO_MF	GENERAL_TRANSCRIPTION_INITIATION_FACTOR_ACTIVITY	12	1	0.08	0.777	0.781	1000	RRN3	Migraine	Artery_Aorta	eQTL
GO_MF	ENZYME_ACTIVATOR_ACTIVITY	151	15	0.1	0.793	0.785	1000	TBC1D22B;CCNT2;WNK1;ATP1B1;DNAJB6;AZIN1;NRG1;RALGAPA1;SRGAP2;ARHGAP27;GHRL;GPRC5D;PSME4;SRGAP3;RABGAP1L	Migraine	Artery_Aorta	eQTL
GO_MF	ALPHA_TUBULIN_BINDING	13	1	0.08	0.803	0.787	1000	FYN	Migraine	Artery_Aorta	eQTL
GO_MF	LIGAND_GATED_CATION_CHANNEL_ACTIVITY	25	2	0.08	0.81	0.787	1000	ABCC8;KCNE2	Migraine	Artery_Aorta	eQTL
GO_MF	TRANSCRIPTION_FACTOR_BINDING	194	19	0.1	0.834	0.787	1000	ERCC3;CCNT2;ACTN4;MAPK9;NSD1;ESR1;SP1;NFATC3;CEBPG;IFI16;MLX;PRDM5;TLE6;PARP9;ATN1;PIAS4;MED25;EYA2;CHCHD2	Migraine	Artery_Aorta	eQTL
GO_MF	TRANSCRIPTION_COACTIVATOR_ACTIVITY	84	8	0.1	0.785	0.792	1000	ACTN4;ABL1;DDX17;MED20;TOX2;TRIP11;LPIN3;FHL5	Migraine	Artery_Aorta	eQTL
GO_MF	LIPID_TRANSPORTER_ACTIVITY	34	3	0.09	0.779	0.792	1000	ATP8B4;ANO7;TRIAP1	Migraine	Artery_Aorta	eQTL
GO_MF	ORGANIC_HYDROXY_COMPOUND_TRANSMEMBRANE_TRANSPORTER_ACTIVITY	13	1	0.08	0.803	0.792	1000	SLC22A3	Migraine	Artery_Aorta	eQTL
GO_MF	IRON_ION_BINDING	33	3	0.09	0.761	0.792	1000	BBOX1;CYP2C8;CYP19A1	Migraine	Artery_Aorta	eQTL
GO_MF	STRUCTURAL_CONSTITUENT_OF_CYTOSKELETON	24	2	0.08	0.791	0.792	1000	ADD3;TUBA1C	Migraine	Artery_Aorta	eQTL
GO_MF	SECONDARY_ACTIVE_TRANSMEMBRANE_TRANSPORTER_ACTIVITY	56	5	0.09	0.803	0.794	1000	SLC26A8;SLC12A8;SLC24A3;SLC22A3;SLC35C1	Migraine	Artery_Aorta	eQTL
GO_MF	CADHERIN_BINDING	96	9	0.09	0.81	0.796	1000	PICALM;CNN3;TMOD3;LASP1;STK24;TRPC4;USP8;ANXA2;ERC1	Migraine	Artery_Aorta	eQTL
GO_MF	EXORIBONUCLEASE_ACTIVITY	12	1	0.08	0.777	0.799	1000	ERI1	Migraine	Artery_Aorta	eQTL
GO_MF	STRUCTURAL_CONSTITUENT_OF_RIBOSOME	46	4	0.09	0.805	0.799	1000	RSL24D1;MRPS21;MRPS6;MRPS25	Migraine	Artery_Aorta	eQTL
GO_MF	HYDROLASE_ACTIVITY_ACTING_ON_CARBON_NITROGEN_BUT_NOT_PEPTIDE_BONDS_IN_LINEAR_AMIDES	12	1	0.08	0.777	0.802	1000	VNN2	Migraine	Artery_Aorta	eQTL
GO_MF	ACTIVE_TRANSMEMBRANE_TRANSPORTER_ACTIVITY	67	6	0.09	0.814	0.802	1000	SLC26A8;SLC12A8;SLC24A3;SLC22A3;ABCC8;SLC35C1	Migraine	Artery_Aorta	eQTL
GO_MF	EPIDERMAL_GROWTH_FACTOR_RECEPTOR_BINDING	13	1	0.08	0.803	0.805	1000	FER	Migraine	Artery_Aorta	eQTL
GO_MF	MRNA_3_UTR_BINDING	26	2	0.08	0.827	0.81	1000	CELF1;PABPC4	Migraine	Artery_Aorta	eQTL
GO_MF	NEUROTRANSMITTER_RECEPTOR_ACTIVITY	14	1	0.07	0.826	0.811	1000	ANXA9	Migraine	Artery_Aorta	eQTL
GO_MF	TETRAPYRROLE_BINDING	36	3	0.08	0.812	0.811	1000	CYP2C8;CYP19A1;SUOX	Migraine	Artery_Aorta	eQTL
GO_MF	ENDONUCLEASE_ACTIVITY_ACTIVE_WITH_EITHER_RIBO_OR_DEOXYRIBONUCLEIC_ACIDS_AND_PRODUCING_5_PHOSPHOMONOESTERS	14	1	0.07	0.826	0.811	1000	ENDOV	Migraine	Artery_Aorta	eQTL
GO_MF	INTEGRIN_BINDING	47	4	0.09	0.818	0.818	1000	ACTN4;DMP1;NPNT;NRG1	Migraine	Artery_Aorta	eQTL
GO_MF	DEOXYRIBONUCLEASE_ACTIVITY	14	1	0.07	0.826	0.822	1000	ENDOV	Migraine	Artery_Aorta	eQTL
GO_MF	S_ADENOSYLMETHIONINE_DEPENDENT_METHYLTRANSFERASE_ACTIVITY	48	4	0.08	0.831	0.825	1000	NSD1;TRMT5;COQ5;PRMT7	Migraine	Artery_Aorta	eQTL
GO_MF	RNA_BINDING	477	48	0.1	0.902	0.825	1000	CISD2;ERI1;HEXIM1;CCNT2;ACTN4;DDX31;DARS2;DDX17;HLTF;LRP1;DTD2;SNU13;TBCA;ANXA2;S100A16;ENDOV;NOC3L;NAP1L1;IFI16;GLRX3;NUDT4;YBX1;PCBP2;PPP1CC;TUFM;GFM1;NOA1;HNRNPH1;TRUB2;EIF2D;CELF1;PABPC4;ZAR1;THOC5;EIF4E3;TDRKH;PRPF4;WDR75;SF3A3;RSL24D1;UTP6;MRPS21;RRP7A;UPF3A;CAPRIN2;KNOP1;MRPS6;PSIP1	Migraine	Artery_Aorta	eQTL
GO_MF	PEPTIDE_BINDING	66	6	0.09	0.803	0.827	1000	PICALM;NPR2;PFDN1;PPP3R1;LRP1;GSTP1	Migraine	Artery_Aorta	eQTL
GO_MF	TRANSCRIPTION_COREPRESSOR_BINDING	13	1	0.08	0.803	0.829	1000	ESR1	Migraine	Artery_Aorta	eQTL
GO_MF	MIRNA_BINDING	14	1	0.07	0.826	0.837	1000	YBX1	Migraine	Artery_Aorta	eQTL
GO_MF	PROTEIN_SERINE_PHOSPHATASE_ACTIVITY	15	1	0.07	0.846	0.839	1000	PPP1CC	Migraine	Artery_Aorta	eQTL
GO_MF	PEPTIDASE_ACTIVATOR_ACTIVITY	15	1	0.07	0.846	0.843	1000	PSME4	Migraine	Artery_Aorta	eQTL
GO_MF	LIGAND_GATED_ION_CHANNEL_ACTIVITY	28	2	0.07	0.857	0.847	1000	ABCC8;KCNE2	Migraine	Artery_Aorta	eQTL
GO_MF	DNA_BINDING_TRANSCRIPTION_FACTOR_BINDING	115	10	0.09	0.883	0.849	1000	ACTN4;NSD1;ESR1;SP1;PRDM5;TLE6;PARP9;ATN1;PIAS4;MED25	Migraine	Artery_Aorta	eQTL
GO_MF	PROTEIN_SERINE_THREONINE_KINASE_ACTIVATOR_ACTIVITY	15	1	0.07	0.846	0.851	1000	CCNT2	Migraine	Artery_Aorta	eQTL
GO_MF	RIBONUCLEOPROTEIN_COMPLEX_BINDING	39	3	0.08	0.853	0.853	1000	ERI1;DERL3;PRMT7	Migraine	Artery_Aorta	eQTL
GO_MF	PHOSPHORIC_DIESTER_HYDROLASE_ACTIVITY	15	1	0.07	0.846	0.855	1000	PDE4A	Migraine	Artery_Aorta	eQTL
GO_MF	PHOSPHATIDYLINOSITOL_BINDING	61	5	0.08	0.859	0.857	1000	PICALM;ANXA9;LANCL2;ANXA2;WIPI2	Migraine	Artery_Aorta	eQTL
GO_MF	RECEPTOR_TYROSINE_KINASE_BINDING	29	2	0.07	0.871	0.858	1000	NRG1;TRADD	Migraine	Artery_Aorta	eQTL
GO_MF	RNA_METHYLTRANSFERASE_ACTIVITY	15	1	0.07	0.846	0.86	1000	TRMT5	Migraine	Artery_Aorta	eQTL
GO_MF	CATION_TRANSMEMBRANE_TRANSPORTER_ACTIVITY	135	12	0.09	0.884	0.863	1000	ANXA9;SLC12A8;SLC24A3;SLC22A3;ABCC8;ATP2B1;TRPC4;SLC25A45;ANXA2;CATSPER2;CACNB3;KCNE2	Migraine	Artery_Aorta	eQTL
GO_MF	METALLOENDOPEPTIDASE_ACTIVITY	29	2	0.07	0.871	0.863	1000	RCE1;ADAMTS9	Migraine	Artery_Aorta	eQTL
GO_MF	PEPTIDE_HORMONE_BINDING	16	1	0.06	0.865	0.865	1000	NPR2	Migraine	Artery_Aorta	eQTL
GO_MF	TELOMERIC_DNA_BINDING	16	1	0.06	0.865	0.866	1000	UPF3A	Migraine	Artery_Aorta	eQTL
GO_MF	MONOSACCHARIDE_BINDING	16	1	0.06	0.865	0.871	1000	LMAN2L	Migraine	Artery_Aorta	eQTL
GO_MF	ORGANIC_ANION_TRANSMEMBRANE_TRANSPORTER_ACTIVITY	41	3	0.07	0.875	0.871	1000	SLC26A8;SLC22A3;SLC35B4	Migraine	Artery_Aorta	eQTL
GO_MF	HISTONE_LYSINE_N_METHYLTRANSFERASE_ACTIVITY	18	1	0.06	0.895	0.876	1000	NSD1	Migraine	Artery_Aorta	eQTL
GO_MF	SMAD_BINDING	29	2	0.07	0.871	0.876	1000	TGFBR1;PMEPA1	Migraine	Artery_Aorta	eQTL
GO_MF	GTPASE_ACTIVATOR_ACTIVITY	73	6	0.08	0.873	0.877	1000	TBC1D22B;RALGAPA1;SRGAP2;ARHGAP27;SRGAP3;RABGAP1L	Migraine	Artery_Aorta	eQTL
GO_MF	ENDORIBONUCLEASE_ACTIVITY	19	1	0.05	0.907	0.885	1000	ENDOV	Migraine	Artery_Aorta	eQTL
GO_MF	PEPTIDE_RECEPTOR_ACTIVITY	30	2	0.07	0.883	0.886	1000	NPR2;MC1R	Migraine	Artery_Aorta	eQTL
GO_MF	RIBOSOME_BINDING	18	1	0.06	0.895	0.889	1000	ERI1	Migraine	Artery_Aorta	eQTL
GO_MF	EXONUCLEASE_ACTIVITY_ACTIVE_WITH_EITHER_RIBO_OR_DEOXYRIBONUCLEIC_ACIDS_AND_PRODUCING_5_PHOSPHOMONOESTERS	17	1	0.06	0.88	0.891	1000	ERI1	Migraine	Artery_Aorta	eQTL
GO_MF	VITAMIN_BINDING	30	2	0.07	0.883	0.894	1000	LRAT;RBP5	Migraine	Artery_Aorta	eQTL
GO_MF	NUCLEAR_RECEPTOR_COACTIVATOR_ACTIVITY	18	1	0.06	0.895	0.895	1000	ACTN4	Migraine	Artery_Aorta	eQTL
GO_MF	CORE_PROMOTER_SEQUENCE_SPECIFIC_DNA_BINDING	18	1	0.06	0.895	0.896	1000	RRN3	Migraine	Artery_Aorta	eQTL
GO_MF	REGULATORY_RNA_BINDING	17	1	0.06	0.88	0.896	1000	YBX1	Migraine	Artery_Aorta	eQTL
GO_MF	LYSINE_N_METHYLTRANSFERASE_ACTIVITY	20	1	0.05	0.918	0.898	1000	NSD1	Migraine	Artery_Aorta	eQTL
GO_MF	LYASE_ACTIVITY	43	3	0.07	0.895	0.898	1000	NPR2;AZIN1;TPI1	Migraine	Artery_Aorta	eQTL
GO_MF	GROWTH_FACTOR_RECEPTOR_BINDING	42	3	0.07	0.886	0.898	1000	FYN;FER;FRS3	Migraine	Artery_Aorta	eQTL
GO_MF	GATED_CHANNEL_ACTIVITY	76	6	0.08	0.896	0.898	1000	ABCC8;ANO2;ANO7;CATSPER2;CACNB3;KCNE2	Migraine	Artery_Aorta	eQTL
GO_MF	RNA_POLYMERASE_II_SPECIFIC_DNA_BINDING_TRANSCRIPTION_FACTOR_BINDING	79	6	0.08	0.915	0.9	1000	ACTN4;NSD1;ESR1;SP1;PARP9;MED25	Migraine	Artery_Aorta	eQTL
GO_MF	MICROTUBULE_MOTOR_ACTIVITY	19	1	0.05	0.907	0.902	1000	CENPE	Migraine	Artery_Aorta	eQTL
GO_MF	STRUCTURAL_MOLECULE_ACTIVITY	181	16	0.09	0.917	0.902	1000	ADD3;ERC1;THBS3;LTBP2;NPNT;CLDN7;FGL2;TUBA1C;RSL24D1;MRPS21;UPF3A;MRPS6;NUP107;ERC2;MRPS25;KRT27	Migraine	Artery_Aorta	eQTL
GO_MF	CARBON_OXYGEN_LYASE_ACTIVITY	20	1	0.05	0.918	0.903	1000	TPI1	Migraine	Artery_Aorta	eQTL
GO_MF	SODIUM_ION_TRANSMEMBRANE_TRANSPORTER_ACTIVITY	33	2	0.06	0.913	0.905	1000	SLC24A3;SLC22A3	Migraine	Artery_Aorta	eQTL
GO_MF	PROTEIN_HETERODIMERIZATION_ACTIVITY	69	5	0.07	0.921	0.907	1000	ADRA2C;ATP1B1;MLX;SIM2;RALGAPA1	Migraine	Artery_Aorta	eQTL
GO_MF	G_PROTEIN_COUPLED_RECEPTOR_BINDING	80	6	0.07	0.921	0.911	1000	FYN;ADRA2C;PTCH1;DVL3;GHRL;UTS2B	Migraine	Artery_Aorta	eQTL
GO_MF	OXIDOREDUCTASE_ACTIVITY_ACTING_ON_CH_OH_GROUP_OF_DONORS	19	1	0.05	0.907	0.918	1000	PGD	Migraine	Artery_Aorta	eQTL
GO_MF	NUCLEOSOME_BINDING	21	1	0.05	0.928	0.923	1000	GLYR1	Migraine	Artery_Aorta	eQTL
GO_MF	GROWTH_FACTOR_ACTIVITY	46	3	0.07	0.919	0.924	1000	NRG1;MDK;NGF	Migraine	Artery_Aorta	eQTL
GO_MF	RIBONUCLEASE_ACTIVITY	34	2	0.06	0.921	0.926	1000	ERI1;ENDOV	Migraine	Artery_Aorta	eQTL
GO_MF	MOLECULAR_TRANSDUCER_ACTIVITY	243	22	0.09	0.929	0.928	1000	ANXA9;ABCC8;TGFBR1;NPR2;INSRR;FGFR2;ADRA2C;PTCH1;LRP1;ESR1;ROBO1;MRC2;NR2C1;NR2E3;GP6;CD28;IL11RA;GPRC5D;MC1R;GPR27;EIF2D;PLXNA4	Migraine	Artery_Aorta	eQTL
GO_MF	POTASSIUM_CHANNEL_ACTIVITY	34	2	0.06	0.921	0.93	1000	ABCC8;KCNE2	Migraine	Artery_Aorta	eQTL
GO_MF	CYTOKINE_BINDING	36	2	0.06	0.936	0.938	1000	TGFBR1;IL11RA	Migraine	Artery_Aorta	eQTL
GO_MF	HISTONE_DEACETYLASE_BINDING	36	2	0.06	0.936	0.938	1000	SP1;NR2C1	Migraine	Artery_Aorta	eQTL
GO_MF	UBIQUITIN_LIKE_PROTEIN_LIGASE_BINDING	108	8	0.07	0.949	0.939	1000	HLTF;ATXN3;TPI1;PARP9;PIAS4;PCBP2;MC1R;CCDC50	Migraine	Artery_Aorta	eQTL
GO_MF	TRANSCRIPTION_REGULATOR_ACTIVITY	531	49	0.09	0.98	0.94	1000	ACTN4;ABL1;DDX17;NSD1;ESR1;TCF7L1;SP1;MED20;NRG1;TOX2;ZNF264;ZEB2;BCL6B;SP5;MYCL;NFATC3;CEBPG;ZNF211;IFI16;IRF6;MLX;ZNF641;THAP11;ZNF467;ZNF691;PRDM5;RREB1;ZNF586;NR2C1;ZNF285;ZNF628;NR2E3;ZBTB47;ZIK1;ZBTB46;ZNF529;ZNF559;SIM2;HOPX;TLE6;PARP9;ATN1;PIAS4;TRIP11;LPIN3;PSIP1;FHL5;TCF25;PBXIP1	Migraine	Artery_Aorta	eQTL
GO_MF	PROTEIN_TYROSINE_KINASE_BINDING	38	2	0.05	0.948	0.94	1000	NRG1;TRADD	Migraine	Artery_Aorta	eQTL
GO_MF	ORGANIC_ACID_BINDING	25	1	0.04	0.956	0.942	1000	LRAT	Migraine	Artery_Aorta	eQTL
GO_MF	PHOSPHOLIPID_BINDING	97	7	0.07	0.949	0.943	1000	PICALM;ANXA9;LANCL2;EPDR1;ANXA2;PLA2G4B;WIPI2	Migraine	Artery_Aorta	eQTL
GO_MF	NUCLEASE_ACTIVITY	49	3	0.06	0.938	0.944	1000	RAD9B;ERI1;ENDOV	Migraine	Artery_Aorta	eQTL
GO_MF	CYTOKINE_RECEPTOR_ACTIVITY	22	1	0.05	0.936	0.947	1000	IL11RA	Migraine	Artery_Aorta	eQTL
GO_MF	CIS_REGULATORY_REGION_SEQUENCE_SPECIFIC_DNA_BINDING	323	28	0.09	0.973	0.95	1000	NSD1;ESR1;TCF7L1;SP1;ZNF264;ZEB2;BCL6B;SP5;MYCL;NFATC3;CEBPG;ZNF211;IFI16;IRF6;MLX;ZNF641;THAP11;ZNF467;ZNF691;PRDM5;RREB1;ZNF586;NR2C1;ZNF285;ZNF628;NR2E3;ZBTB47;ZIK1	Migraine	Artery_Aorta	eQTL
GO_MF	MRNA_BINDING	80	5	0.06	0.966	0.956	1000	PCBP2;CELF1;PABPC4;ZAR1;THOC5	Migraine	Artery_Aorta	eQTL
GO_MF	HORMONE_BINDING	25	1	0.04	0.956	0.959	1000	NPR2	Migraine	Artery_Aorta	eQTL
GO_MF	ENDONUCLEASE_ACTIVITY	31	1	0.03	0.979	0.972	1000	ENDOV	Migraine	Artery_Aorta	eQTL
GO_MF	SEQUENCE_SPECIFIC_DNA_BINDING	461	39	0.08	0.994	0.974	1000	ACTN4;ABL1;NSD1;ESR1;TCF7L1;SP1;ZNF264;ZEB2;BCL6B;SP5;MYCL;NFATC3;CEBPG;ZNF211;IFI16;IRF6;MLX;ZNF641;THAP11;ZNF467;ZNF691;PRDM5;RREB1;ZNF586;NR2C1;ZNF285;ZNF628;NR2E3;ZBTB47;ZIK1;RRN3;ZBTB46;ZNF529;ZNF559;SIM2;YBX1;UPF3A;CHCHD2;STOX1	Migraine	Artery_Aorta	eQTL
GO_MF	DNA_BINDING_TRANSCRIPTION_FACTOR_ACTIVITY	375	32	0.09	0.985	0.98	1000	ESR1;TCF7L1;SP1;ZNF264;ZEB2;BCL6B;SP5;MYCL;NFATC3;CEBPG;ZNF211;IFI16;IRF6;MLX;ZNF641;THAP11;ZNF467;ZNF691;PRDM5;RREB1;ZNF586;NR2C1;ZNF285;ZNF628;NR2E3;ZBTB47;ZIK1;ZBTB46;ZNF529;ZNF559;SIM2;HOPX	Migraine	Artery_Aorta	eQTL
GO_MF	IMMUNE_RECEPTOR_ACTIVITY	30	1	0.03	0.977	0.981	1000	IL11RA	Migraine	Artery_Aorta	eQTL
GO_MF	HEAT_SHOCK_PROTEIN_BINDING	31	1	0.03	0.979	0.982	1000	DNAJB6	Migraine	Artery_Aorta	eQTL
GO_MF	RECEPTOR_REGULATOR_ACTIVITY	141	9	0.06	0.989	0.982	1000	NRG1;SEMA3F;MDK;TNFSF12;C1QTNF4;NGF;GHRL;UTS2B;GNRH2	Migraine	Artery_Aorta	eQTL
GO_MF	CYTOKINE_RECEPTOR_BINDING	82	4	0.05	0.991	0.983	1000	TGFBR1;TNFSF12;NGF;TRADD	Migraine	Artery_Aorta	eQTL
GO_MF	SIGNALING_RECEPTOR_BINDING	429	35	0.08	0.996	0.983	1000	PICALM;ACTN4;ABL1;TGFBR1;FYN;FER;ADRA2C;PTCH1;LRP1;NSD1;ESR1;DVL3;GBA;DMP1;NPNT;NRG1;SEMA3F;MDK;TNFSF12;C1QTNF4;NGF;TRADD;TRAK1;MED25;GHRL;FGL2;FRS3;SHISA7;UTS2B;GNRH2;RAET1G;ULBP3;CAPRIN2;LEPROT;BTNL9	Migraine	Artery_Aorta	eQTL
GO_MF	ORGANIC_ACID_TRANSMEMBRANE_TRANSPORTER_ACTIVITY	34	1	0.03	0.986	0.989	1000	SLC26A8	Migraine	Artery_Aorta	eQTL
GO_MF	CYTOKINE_ACTIVITY	69	3	0.04	0.991	0.99	1000	NRG1;TNFSF12;C1QTNF4	Migraine	Artery_Aorta	eQTL
GO_MF	G_PROTEIN_COUPLED_RECEPTOR_ACTIVITY	89	4	0.04	0.995	0.994	1000	ADRA2C;GPRC5D;MC1R;GPR27	Migraine	Artery_Aorta	eQTL
GO_MF	DNA_BINDING_TRANSCRIPTION_ACTIVATOR_ACTIVITY	126	7	0.06	0.994	0.996	1000	ESR1;SP1;NFATC3;CEBPG;IRF6;RREB1;NR2E3	Migraine	Artery_Aorta	eQTL
GO_MF	SERINE_HYDROLASE_ACTIVITY	49	1	0.02	0.998	0.998	1000	TPSAB1	Migraine	Artery_Aorta	eQTL
GO_MF	EXTRACELLULAR_LIGAND_GATED_ION_CHANNEL_ACTIVITY	10	0	0	1	1	1000	None	Migraine	Artery_Aorta	eQTL
GO_MF	EXOGENOUS_PROTEIN_BINDING	14	0	0	1	1	1000	None	Migraine	Artery_Aorta	eQTL
GO_MF	PROMOTER_SPECIFIC_CHROMATIN_BINDING	18	0	0	1	1	1000	None	Migraine	Artery_Aorta	eQTL
GO_MF	LIGASE_ACTIVITY_FORMING_CARBON_SULFUR_BONDS	10	0	0	1	1	1000	None	Migraine	Artery_Aorta	eQTL
GO_MF	CHEMOKINE_RECEPTOR_BINDING	26	0	0	1	1	1000	None	Migraine	Artery_Aorta	eQTL
GO_MF	RNA_POLYMERASE_II_GENERAL_TRANSCRIPTION_INITIATION_FACTOR_ACTIVITY	11	0	0	1	1	1000	None	Migraine	Artery_Aorta	eQTL
GO_MF	COPPER_ION_BINDING	10	0	0	1	1	1000	None	Migraine	Artery_Aorta	eQTL
GO_MF	TRANSITION_METAL_ION_TRANSMEMBRANE_TRANSPORTER_ACTIVITY	11	0	0	1	1	1000	None	Migraine	Artery_Aorta	eQTL
GO_MF	RNA_POLYMERASE_II_ACTIVATING_TRANSCRIPTION_FACTOR_BINDING	17	0	0	1	1	1000	None	Migraine	Artery_Aorta	eQTL
GO_MF	DOUBLE_STRANDED_RNA_BINDING	25	0	0	1	1	1000	None	Migraine	Artery_Aorta	eQTL
GO_MF	PEPTIDE_N_ACETYLTRANSFERASE_ACTIVITY	16	0	0	1	1	1000	None	Migraine	Artery_Aorta	eQTL
GO_MF	PEPTIDE_LYSINE_N_ACETYLTRANSFERASE_ACTIVITY	12	0	0	1	1	1000	None	Migraine	Artery_Aorta	eQTL
GO_MF	PROTON_TRANSMEMBRANE_TRANSPORTER_ACTIVITY	26	0	0	1	1	1000	None	Migraine	Artery_Aorta	eQTL
GO_MF	CXCR_CHEMOKINE_RECEPTOR_BINDING	10	0	0	1	1	1000	None	Migraine	Artery_Aorta	eQTL
GO_MF	PHOSPHATIDYLINOSITOL_3_4_BISPHOSPHATE_BINDING	11	0	0	1	1	1000	None	Migraine	Artery_Aorta	eQTL
GO_MF	PHOSPHATIDYLINOSITOL_3_4_5_TRISPHOSPHATE_BINDING	15	0	0	1	1	1000	None	Migraine	Artery_Aorta	eQTL
GO_MF	STRUCTURAL_CONSTITUENT_OF_MUSCLE	10	0	0	1	1	1000	None	Migraine	Artery_Aorta	eQTL
GO_MF	CYSTEINE_TYPE_ENDOPEPTIDASE_REGULATOR_ACTIVITY_INVOLVED_IN_APOPTOTIC_PROCESS	15	0	0	1	1	1000	None	Migraine	Artery_Aorta	eQTL
GO_MF	CHEMOKINE_ACTIVITY	21	0	0	1	1	1000	None	Migraine	Artery_Aorta	eQTL
GO_MF	MONOCARBOXYLIC_ACID_TRANSMEMBRANE_TRANSPORTER_ACTIVITY	15	0	0	1	1	1000	None	Migraine	Artery_Aorta	eQTL
GO_MF	DEMETHYLASE_ACTIVITY	11	0	0	1	1	1000	None	Migraine	Artery_Aorta	eQTL
GO_MF	AMINO_ACID_TRANSMEMBRANE_TRANSPORTER_ACTIVITY	11	0	0	1	1	1000	None	Migraine	Artery_Aorta	eQTL
GO_MF	SODIUM_CHANNEL_ACTIVITY	15	0	0	1	1	1000	None	Migraine	Artery_Aorta	eQTL
GO_MF	VITAMIN_B6_BINDING	11	0	0	1	1	1000	None	Migraine	Artery_Aorta	eQTL
GO_MF	INSULIN_RECEPTOR_BINDING	10	0	0	1	1	1000	None	Migraine	Artery_Aorta	eQTL
GO_MF	EXTRACELLULAR_MATRIX_STRUCTURAL_CONSTITUENT_CONFERRING_TENSILE_STRENGTH	11	0	0	1	1	1000	None	Migraine	Artery_Aorta	eQTL
GO_MF	PROTEIN_TYROSINE_SERINE_THREONINE_PHOSPHATASE_ACTIVITY	10	0	0	1	1	1000	None	Migraine	Artery_Aorta	eQTL
GO_MF	CCR_CHEMOKINE_RECEPTOR_BINDING	15	0	0	1	1	1000	None	Migraine	Artery_Aorta	eQTL
GO_MF	CYSTEINE_TYPE_ENDOPEPTIDASE_INHIBITOR_ACTIVITY	16	0	0	1	1	1000	None	Migraine	Artery_Aorta	eQTL
GO_MF	N_ACYLTRANSFERASE_ACTIVITY	20	0	0	1	1	1000	None	Migraine	Artery_Aorta	eQTL
GO_MF	N_ACETYLTRANSFERASE_ACTIVITY	17	0	0	1	1	1000	None	Migraine	Artery_Aorta	eQTL
GO_MF	METHYL_CPG_BINDING	11	0	0	1	1	1000	None	Migraine	Artery_Aorta	eQTL
GO_MF	NUCLEOSOMAL_DNA_BINDING	10	0	0	1	1	1000	None	Migraine	Artery_Aorta	eQTL
GO_MF	HYDRO_LYASE_ACTIVITY	15	0	0	1	1	1000	None	Migraine	Artery_Aorta	eQTL
GO_MF	LIGASE_ACTIVITY_FORMING_CARBON_NITROGEN_BONDS	11	0	0	1	1	1000	None	Migraine	Artery_Aorta	eQTL
GO_MF	ACTIVATING_TRANSCRIPTION_FACTOR_BINDING	27	0	0	1	1	1000	None	Migraine	Artery_Aorta	eQTL
GO_MF	E_BOX_BINDING	18	0	0	1	1	1000	None	Migraine	Artery_Aorta	eQTL
GO_BP	GLYCOSYLATION	69	24	0.35	6.07e-07	1e-05	100000	GBA2;GBA;GCNT4;NUS1;GFPT2;ST3GAL6;B3GNT8;B3GAT2;B3GAT1;POFUT1;TRIP11;SLC35C1;TRAK1;TMTC4;ENTPD5;GBGT1;GALNT15;XXYLT1;ABO;GALNT8;DERL3;GALNT1;PIGZ;PIGV	Migraine	Artery_Aorta	eQTL
GO_BP	PROTEIN_O_LINKED_GLYCOSYLATION	26	10	0.38	0.000514	0.0006	100000	GCNT4;B3GNT8;POFUT1;SLC35C1;TRAK1;TMTC4;GALNT15;XXYLT1;GALNT8;GALNT1	Migraine	Artery_Aorta	eQTL
GO_BP	GLYCOPROTEIN_BIOSYNTHETIC_PROCESS	88	21	0.24	0.00133	0.00119	100000	GCNT4;NUS1;GFPT2;ST3GAL6;B3GNT8;B3GAT2;B3GAT1;POFUT1;TRIP11;SLC35C1;TRAK1;TMTC4;ENTPD5;GBGT1;GALNT15;XXYLT1;ABO;GALNT8;DERL3;GALNT1;TMEM106A	Migraine	Artery_Aorta	eQTL
GO_BP	O_GLYCAN_PROCESSING	16	7	0.44	0.00151	0.00146	100000	GCNT4;B3GNT8;POFUT1;GALNT15;XXYLT1;GALNT8;GALNT1	Migraine	Artery_Aorta	eQTL
GO_BP	ENDOPLASMIC_RETICULUM_ORGANIZATION	21	8	0.38	0.00203	0.002	10000	TLE6;LPCAT3;SPTSSB;TMED2;EMC6;EMC1;EMC9;LMAN2L	Migraine	Artery_Aorta	eQTL
GO_BP	GLYCOPROTEIN_METABOLIC_PROCESS	96	22	0.23	0.00182	0.0028	10000	GCNT4;NUS1;GFPT2;ADAMTS9;ST3GAL6;B3GNT8;B3GAT2;B3GAT1;POFUT1;TRIP11;SLC35C1;TRAK1;TMTC4;ENTPD5;GBGT1;GALNT15;XXYLT1;ABO;GALNT8;DERL3;GALNT1;TMEM106A	Migraine	Artery_Aorta	eQTL
GO_BP	GLYCOSYL_COMPOUND_CATABOLIC_PROCESS	11	5	0.45	0.00615	0.007	10000	GBA2;GBA;ADAL;PNP;NAGA	Migraine	Artery_Aorta	eQTL
GO_BP	LIPID_MODIFICATION	77	17	0.22	0.00862	0.01	1000	GBA2;GBA;PIK3CD;LPCAT3;INPP5B;CYP2C8;SGPP1;LCAT;ACAA1;SLC35C1;MTMR3;ACOX2;IVD;GBGT1;ABO;ECH1;MBOAT4	Migraine	Artery_Aorta	eQTL
GO_BP	POSITIVE_REGULATION_OF_LIPID_TRANSPORT	26	8	0.31	0.00904	0.0103	10000	GHRL;LRP1;LPCAT3;LRAT;ANXA2;PTCH1;CYP19A1;TRIAP1	Migraine	Artery_Aorta	eQTL
GO_BP	LIPOSACCHARIDE_METABOLIC_PROCESS	22	7	0.32	0.0118	0.0108	10000	GBA2;GBA;ST3GAL6;NAGA;GBGT1;PIGZ;PIGV	Migraine	Artery_Aorta	eQTL
GO_BP	ORGANONITROGEN_COMPOUND_BIOSYNTHETIC_PROCESS	435	67	0.15	0.0156	0.011	1000	GBA;CD28;MAPKAPK5;GSTP1;LPCAT3;ADAL;AK4;GCNT4;YBX1;NUS1;SGPP1;LCAT;GFPT2;AZIN1;PNP;CELF1;SPTSSA;SPTSSB;TUFM;TRUB2;UPF3A;GFM1;RWDD1;MRPS21;PRR16;MRPS25;MRPS6;DARS2;ZAR1;EIF4E3;PABPC4;EIF2D;AARSD1;RSL24D1;NOA1;TMED2;CAPRIN2;ST3GAL6;B3GNT8;B3GAT2;B3GAT1;BBOX1;POFUT1;NPR2;TRIP11;SLC35C1;TRAK1;TMTC4;NME6;ENTPD5;WIPI2;GBGT1;GALNT15;XXYLT1;ABO;GALNT8;DERL3;GALNT1;TMEM106A;PIGZ;PIGV;GSTK1;LPIN3;MBOAT4;PA…	Migraine	Artery_Aorta	eQTL
GO_BP	MAMMARY_GLAND_EPITHELIUM_DEVELOPMENT	22	7	0.32	0.0118	0.0119	10000	ROBO1;BTRC;RREB1;PTCH1;FGFR2;ESR1;IRF6	Migraine	Artery_Aorta	eQTL
GO_BP	REGULATION_OF_STEROL_TRANSPORT	13	5	0.38	0.014	0.0139	10000	LRP1;LPCAT3;NUS1;ANXA2;PTCH1	Migraine	Artery_Aorta	eQTL
GO_BP	CARBOHYDRATE_DERIVATIVE_METABOLIC_PROCESS	253	42	0.17	0.0165	0.015	1000	HYAL3;GBA2;GBA;ABHD6;ADAL;NT5C2;AK4;GCNT4;NUS1;TPI1;NUDT4;GFPT2;PNP;ADAMTS9;ST3GAL6;B3GNT8;NAGLU;HPSE2;B3GAT2;B3GAT1;POFUT1;NPR2;TRIP11;SLC35C1;TRAK1;TMTC4;NME6;ENTPD5;NUP107;PDE4A;PGD;NAGA;GBGT1;GALNT15;XXYLT1;ABO;GALNT8;DERL3;GALNT1;TMEM106A;PIGZ;PIGV	Migraine	Artery_Aorta	eQTL
GO_BP	ORGANOPHOSPHATE_CATABOLIC_PROCESS	33	9	0.27	0.0133	0.015	1000	LIPC;ABHD6;NT5C2;INPP5B;NUDT4;PNP;PLA2G4B;ENTPD5;PDE4A	Migraine	Artery_Aorta	eQTL
GO_BP	STEROL_TRANSPORT	23	7	0.3	0.0153	0.0156	10000	LRP1;LIPC;LPCAT3;NUS1;LCAT;ANXA2;PTCH1	Migraine	Artery_Aorta	eQTL
GO_BP	CARBOHYDRATE_DERIVATIVE_CATABOLIC_PROCESS	43	11	0.26	0.0108	0.016	1000	HYAL3;GBA2;GBA;ADAL;NUDT4;PNP;ADAMTS9;NAGLU;HPSE2;PDE4A;NAGA	Migraine	Artery_Aorta	eQTL
GO_BP	ACTIVATION_OF_MAPKK_ACTIVITY	14	5	0.36	0.0196	0.016	1000	TGFBR1;NGF;RAPGEF1;MAP3K2;MAP3K14	Migraine	Artery_Aorta	eQTL
GO_BP	MAMMARY_GLAND_DEVELOPMENT	39	10	0.26	0.0145	0.017	1000	ROBO1;BTRC;NRG1;SERPINC1;RREB1;PTCH1;FGFR2;ESR1;IRF6;MTX1	Migraine	Artery_Aorta	eQTL
GO_BP	VACUOLAR_TRANSPORT	29	8	0.28	0.018	0.0177	10000	LRP1;SPTBN5;AP3M1;TRAK1;VPS28;LEPROT;HOOK3;USE1	Migraine	Artery_Aorta	eQTL
GO_BP	PURINE_CONTAINING_COMPOUND_CATABOLIC_PROCESS	13	5	0.38	0.014	0.018	1000	ADAL;NT5C2;NUDT4;PNP;PDE4A	Migraine	Artery_Aorta	eQTL
GO_BP	REGULATION_OF_LIPID_TRANSPORT	35	9	0.26	0.0196	0.019	1000	GHRL;LRP1;LPCAT3;NUS1;LRAT;ANXA2;PTCH1;CYP19A1;TRIAP1	Migraine	Artery_Aorta	eQTL
GO_BP	ENDOMEMBRANE_SYSTEM_ORGANIZATION	128	24	0.19	0.0166	0.019	1000	TLE6;SPTBN5;LPCAT3;SPTSSB;TMED2;TOR1A;TRIP11;ANO7;DMPK;EMC6;VPS28;USP8;NEK9;SYPL2;EMC1;EMC9;TMED4;HOOK3;ATP8B4;SYP;PLEKHJ1;LMAN2L;WASHC4;NEMP1	Migraine	Artery_Aorta	eQTL
GO_BP	ORGANIC_HYDROXY_COMPOUND_TRANSPORT	55	12	0.22	0.0276	0.02	1000	GHRL;LRP1;ADRA2C;LIPC;LPCAT3;NUS1;LCAT;SLC22A3;TOR1A;ANXA2;PTCH1;CYP19A1	Migraine	Artery_Aorta	eQTL
GO_BP	GLYCOSYL_COMPOUND_METABOLIC_PROCESS	29	8	0.28	0.018	0.021	1000	GBA2;GBA;ADAL;NT5C2;AK4;PNP;NME6;NAGA	Migraine	Artery_Aorta	eQTL
GO_BP	CARBOHYDRATE_DERIVATIVE_BIOSYNTHETIC_PROCESS	161	28	0.17	0.0265	0.023	1000	ADAL;AK4;GCNT4;NUS1;TPI1;GFPT2;ST3GAL6;B3GNT8;B3GAT2;B3GAT1;POFUT1;NPR2;TRIP11;SLC35C1;TRAK1;TMTC4;NME6;ENTPD5;GBGT1;GALNT15;XXYLT1;ABO;GALNT8;DERL3;GALNT1;TMEM106A;PIGZ;PIGV	Migraine	Artery_Aorta	eQTL
GO_BP	REGULATION_OF_SUBSTRATE_ADHESION_DEPENDENT_CELL_SPREADING	15	5	0.33	0.0266	0.026	10000	MDK;ABL1;ACTN4;LIMS1;RREB1	Migraine	Artery_Aorta	eQTL
GO_BP	MAMMARY_GLAND_DUCT_MORPHOGENESIS	11	4	0.36	0.0343	0.027	1000	BTRC;PTCH1;FGFR2;ESR1	Migraine	Artery_Aorta	eQTL
GO_BP	NUCLEOBASE_CONTAINING_SMALL_MOLECULE_BIOSYNTHETIC_PROCESS	25	7	0.28	0.0243	0.029	1000	ADAL;NT5C2;NUDT4;PNP;NME6;ENTPD5;PDE4A	Migraine	Artery_Aorta	eQTL
GO_BP	MANNOSYLATION	11	4	0.36	0.0343	0.033	1000	NUS1;TMTC4;PIGZ;PIGV	Migraine	Artery_Aorta	eQTL
GO_BP	MAMMARY_GLAND_EPITHELIAL_CELL_PROLIFERATION	11	4	0.36	0.0343	0.0336	10000	ROBO1;BTRC;RREB1;ESR1	Migraine	Artery_Aorta	eQTL
GO_BP	REGULATION_OF_MORPHOGENESIS_OF_A_BRANCHING_STRUCTURE	11	4	0.36	0.0343	0.039	1000	MDK;ABL1;FGFR2;ESR1	Migraine	Artery_Aorta	eQTL
GO_BP	MITOCHONDRIAL_FISSION	11	4	0.36	0.0343	0.04	1000	MX1;GDAP1;MIEF2;C11orf65	Migraine	Artery_Aorta	eQTL
GO_BP	PURINE_NUCLEOSIDE_METABOLIC_PROCESS	16	5	0.31	0.035	0.04	1000	ADAL;NT5C2;AK4;PNP;NME6	Migraine	Artery_Aorta	eQTL
GO_BP	POSITIVE_REGULATION_OF_STEROL_TRANSPORT	11	4	0.36	0.0343	0.04	1000	LRP1;LPCAT3;ANXA2;PTCH1	Migraine	Artery_Aorta	eQTL
GO_BP	REGULATION_OF_SYNAPSE_STRUCTURE_OR_ACTIVITY	51	11	0.22	0.0369	0.043	1000	GHRL;ABL1;FYN;SLITRK1;SEMA3F;CAPRIN2;DMPK;MX1;DISC1;CLSTN3;GRIPAP1	Migraine	Artery_Aorta	eQTL
GO_BP	CELLULAR_LIPID_CATABOLIC_PROCESS	59	12	0.2	0.0452	0.044	1000	LRP1;GBA2;GBA;LIPC;ABHD6;ACAA1;PLA2G4B;ACOX2;IVD;NAGA;LPIN3;ECH1	Migraine	Artery_Aorta	eQTL
GO_BP	LYSOSOMAL_TRANSPORT	22	6	0.27	0.0408	0.045	1000	LRP1;SPTBN5;AP3M1;TRAK1;HOOK3;USE1	Migraine	Artery_Aorta	eQTL
GO_BP	POSITIVE_REGULATION_OF_LIPID_LOCALIZATION	34	8	0.24	0.0445	0.047	1000	GHRL;LRP1;LPCAT3;LRAT;ANXA2;PTCH1;CYP19A1;TRIAP1	Migraine	Artery_Aorta	eQTL
GO_BP	KERATINOCYTE_PROLIFERATION	17	5	0.29	0.0448	0.048	1000	MDK;PTCH1;FGFR2;IRF6;TGM1	Migraine	Artery_Aorta	eQTL
GO_BP	EMBRYONIC_PATTERN_SPECIFICATION	17	5	0.29	0.0448	0.052	1000	SEMA3F;TMED2;PTCH1;FGFR2;SIM2	Migraine	Artery_Aorta	eQTL
GO_BP	NUCLEOSIDE_PHOSPHATE_CATABOLIC_PROCESS	17	5	0.29	0.0448	0.054	1000	NT5C2;NUDT4;PNP;ENTPD5;PDE4A	Migraine	Artery_Aorta	eQTL
GO_BP	SUBSTRATE_ADHESION_DEPENDENT_CELL_SPREADING	29	7	0.24	0.0517	0.055	1000	MDK;ABL1;FER;ACTN4;SRGAP2;LIMS1;RREB1	Migraine	Artery_Aorta	eQTL
GO_BP	LIPOPROTEIN_BIOSYNTHETIC_PROCESS	24	6	0.25	0.0599	0.057	1000	GBA;LCAT;WIPI2;PIGZ;PIGV;MBOAT4	Migraine	Artery_Aorta	eQTL
GO_BP	NUCLEUS_ORGANIZATION	29	7	0.24	0.0517	0.06	1000	PSME4;TOR1A;DMPK;NUP107;NEK9;TSSK6;NEMP1	Migraine	Artery_Aorta	eQTL
GO_BP	SYNAPTIC_VESICLE_TRANSPORT	13	4	0.31	0.0612	0.061	1000	PICALM;TOR1A;AP3M1;MX1	Migraine	Artery_Aorta	eQTL
GO_BP	POSITIVE_REGULATION_OF_CELL_SUBSTRATE_ADHESION	31	7	0.23	0.0707	0.064	1000	MDK;ABL1;LIMS1;RREB1;DMP1;NPNT;DISC1	Migraine	Artery_Aorta	eQTL
GO_BP	POSITIVE_REGULATION_OF_AXONOGENESIS	24	6	0.25	0.0599	0.065	1000	LRP1;ROBO1;NGF;SLITRK1;PLXNA4;DISC1	Migraine	Artery_Aorta	eQTL
GO_BP	SYNAPTIC_VESICLE_RECYCLING	19	5	0.26	0.0689	0.071	1000	PICALM;TOR1A;MX1;GRIPAP1;SYP	Migraine	Artery_Aorta	eQTL
GO_BP	MAMMARY_GLAND_MORPHOGENESIS	14	4	0.29	0.0778	0.072	1000	BTRC;PTCH1;FGFR2;ESR1	Migraine	Artery_Aorta	eQTL
GO_BP	REGULATION_OF_NEUROTRANSMITTER_LEVELS	37	8	0.22	0.0688	0.074	1000	SV2A;RAP1A;SLC22A3;TOR1A;SNAP29;ERC2;STX19;SYP	Migraine	Artery_Aorta	eQTL
GO_BP	MEMBRANE_LIPID_METABOLIC_PROCESS	51	10	0.2	0.079	0.076	1000	GBA2;GBA;SGPP1;SPTSSA;SPTSSB;ST3GAL6;NAGA;GBGT1;PIGZ;PIGV	Migraine	Artery_Aorta	eQTL
GO_BP	SPERM_MOTILITY	14	4	0.29	0.0778	0.08	1000	INPP5B;SLC26A8;CATSPER2;TTC21A	Migraine	Artery_Aorta	eQTL
GO_BP	MECHANORECEPTOR_DIFFERENTIATION	13	4	0.31	0.0612	0.08	1000	NAGLU;STRC;TRIP11;MYCL	Migraine	Artery_Aorta	eQTL
GO_BP	REGULATION_OF_PROTEIN_TARGETING	19	5	0.26	0.0689	0.084	1000	CACNB3;FYN;LEPROT;MIEF2;C11orf65	Migraine	Artery_Aorta	eQTL
GO_BP	POTASSIUM_ION_IMPORT_ACROSS_PLASMA_MEMBRANE	14	4	0.29	0.0778	0.085	1000	KCNE2;ATP1B1;WNK1;SLC12A8	Migraine	Artery_Aorta	eQTL
GO_BP	RIBONUCLEOSIDE_METABOLIC_PROCESS	19	5	0.26	0.0689	0.085	1000	ADAL;NT5C2;AK4;PNP;NME6	Migraine	Artery_Aorta	eQTL
GO_BP	CELL_SUBSTRATE_ADHESION	98	16	0.16	0.124	0.092	1000	MDK;ABL1;FER;EPDR1;ACTN4;SRGAP2;LRP1;ATXN3;LIMS1;RREB1;ADAMTS9;DMP1;THBS3;NPNT;STRC;DISC1	Migraine	Artery_Aorta	eQTL
GO_BP	POSITIVE_REGULATION_OF_SODIUM_ION_TRANSPORT	10	3	0.3	0.109	0.092	1000	ACTN4;ATP1B1;WNK1	Migraine	Artery_Aorta	eQTL
GO_BP	FC_RECEPTOR_SIGNALING_PATHWAY	59	11	0.19	0.0905	0.096	1000	ABL1;FER;FYN;RAPGEF1;PSME4;RAP1A;BTRC;MAP2K4;PPP3R1;MAPK9;NFATC3	Migraine	Artery_Aorta	eQTL
GO_BP	VESICLE_MEDIATED_TRANSPORT_IN_SYNAPSE	52	10	0.19	0.0879	0.097	1000	SV2A;RAP1A;PICALM;TOR1A;MX1;SNAP29;ERC2;GRIPAP1;STX19;SYP	Migraine	Artery_Aorta	eQTL
GO_BP	ACTIN_CYTOSKELETON_REORGANIZATION	27	6	0.22	0.0971	0.098	1000	MDK;PHACTR1;ABL1;INSRR;RAPGEF3;FER	Migraine	Artery_Aorta	eQTL
GO_BP	POSITIVE_REGULATION_OF_NIK_NF_KAPPAB_SIGNALING	15	4	0.27	0.0964	0.098	1000	ACTN4;TRADD;LIMS1;C1QTNF4	Migraine	Artery_Aorta	eQTL
GO_BP	CENTRAL_NERVOUS_SYSTEM_NEURON_DEVELOPMENT	27	6	0.22	0.0971	0.099	1000	GBA2;ROBO1;PLXNA4;FGFR2;C12orf57;DISC1	Migraine	Artery_Aorta	eQTL
GO_BP	REGULATION_OF_CELL_MORPHOGENESIS_INVOLVED_IN_DIFFERENTIATION	28	6	0.21	0.112	0.1	1000	MDK;ABL1;ACTN4;LIMS1;RREB1;CAPRIN2	Migraine	Artery_Aorta	eQTL
GO_BP	DRUG_METABOLIC_PROCESS	10	3	0.3	0.109	0.101	1000	ADAL;NT5C2;CYP2C8	Migraine	Artery_Aorta	eQTL
GO_BP	NEGATIVE_REGULATION_OF_ACTIN_FILAMENT_DEPOLYMERIZATION	10	3	0.3	0.109	0.101	1000	SPTBN5;ADD3;TMOD3	Migraine	Artery_Aorta	eQTL
GO_BP	CELLULAR_PROTEIN_CONTAINING_COMPLEX_ASSEMBLY	254	37	0.15	0.12	0.102	1000	SV2A;ABL1;FER;GBA2;SPTBN5;ADD3;TMOD3;NRG1;PICALM;CELF1;EIF2D;RSL24D1;HOPX;RRP7A;ESR1;PMEPA1;CENPE;ERCC3;MX1;CENPK;NDUFA2;NUP107;SNAP29;SPAG1;PSIP1;ERC2;ACAD9;MIEF2;PRMT7;RAD52;PSMG1;RRN3;TBCA;MED25;NAP1L1;HELLS;SF3A3	Migraine	Artery_Aorta	eQTL
GO_BP	REGULATION_OF_LIPID_LOCALIZATION	47	9	0.19	0.104	0.102	1000	GHRL;LRP1;LPCAT3;NUS1;LRAT;ANXA2;PTCH1;CYP19A1;TRIAP1	Migraine	Artery_Aorta	eQTL
GO_BP	GLUTATHIONE_METABOLIC_PROCESS	10	3	0.3	0.109	0.103	1000	GSTP1;GSTK1;GDAP1	Migraine	Artery_Aorta	eQTL
GO_BP	VESICLE_CYTOSKELETAL_TRAFFICKING	21	5	0.24	0.0988	0.104	1000	MYO7B;ACTN4;AP3M1;TRAK1;F8A1	Migraine	Artery_Aorta	eQTL
GO_BP	VASCULAR_ENDOTHELIAL_CELL_PROLIFERATION	10	3	0.3	0.109	0.105	1000	GHRL;MDK;SP1	Migraine	Artery_Aorta	eQTL
GO_BP	MEMBRANE_LIPID_BIOSYNTHETIC_PROCESS	33	7	0.21	0.0934	0.105	1000	GBA;SGPP1;SPTSSA;SPTSSB;GBGT1;PIGZ;PIGV	Migraine	Artery_Aorta	eQTL
GO_BP	MITOCHONDRIAL_GENE_EXPRESSION	53	10	0.19	0.0973	0.106	1000	TUFM;TRUB2;GFM1;MRPS21;MRPS25;MRPS6;DARS2;NOA1;TRMT5;TRIT1	Migraine	Artery_Aorta	eQTL
GO_BP	MEMBRANE_REPOLARIZATION	10	3	0.3	0.109	0.106	1000	KCNE2;CACNB3;ATP1B1	Migraine	Artery_Aorta	eQTL
GO_BP	NEUROTRANSMITTER_TRANSPORT	40	8	0.2	0.1	0.108	1000	SV2A;RAP1A;SLC22A3;TOR1A;SNAP29;ERC2;STX19;SYP	Migraine	Artery_Aorta	eQTL
GO_BP	REGULATION_OF_RESPONSE_TO_DNA_DAMAGE_STIMULUS	60	11	0.18	0.0995	0.109	1000	ABL1;EYA2;WDR48;TRIAP1;PIAS4;THOC5;CEBPG;PARP9;RAD52;PPP4R2;RFWD3	Migraine	Artery_Aorta	eQTL
GO_BP	POSITIVE_REGULATION_OF_CELL_MORPHOGENESIS_INVOLVED_IN_DIFFERENTIATION	22	5	0.23	0.116	0.109	1000	MDK;ABL1;LIMS1;RREB1;CAPRIN2	Migraine	Artery_Aorta	eQTL
GO_BP	CELLULAR_LIPID_METABOLIC_PROCESS	243	34	0.14	0.192	0.111	1000	LRP1;GBA2;GBA;PIK3CD;GSTP1;LIPC;LPCAT3;ABHD6;NUS1;INPP5B;CYP2C8;SGPP1;LRAT;LCAT;ACAA1;SPTSSA;SPTSSB;ST3GAL6;SLC35C1;PLA2G4B;MTMR3;ACOX2;MORC2;IVD;NAGA;GBGT1;ABO;PIGZ;PIGV;AGPAT5;LPIN3;ECH1;MBOAT4;ACAD9	Migraine	Artery_Aorta	eQTL
GO_BP	REGULATION_OF_CELL_SUBSTRATE_ADHESION	55	10	0.18	0.118	0.113	1000	MDK;ABL1;ACTN4;LRP1;ATXN3;LIMS1;RREB1;DMP1;NPNT;DISC1	Migraine	Artery_Aorta	eQTL
GO_BP	REGULATION_OF_PROTEIN_LOCALIZATION_TO_CELL_SURFACE	10	3	0.3	0.109	0.113	1000	PICALM;TOR1A;LEPROT	Migraine	Artery_Aorta	eQTL
GO_BP	REGULATION_OF_CELLULAR_PROTEIN_CATABOLIC_PROCESS	69	12	0.17	0.119	0.114	1000	KCNE2;LRP1;ATXN3;GBA;BTRC;ANXA2;MAPK9;DISC1;ATRAID;WAC;F8A1;DESI1	Migraine	Artery_Aorta	eQTL
GO_BP	PRESYNAPTIC_ENDOCYTOSIS	16	4	0.25	0.117	0.114	1000	PICALM;TOR1A;MX1;SYP	Migraine	Artery_Aorta	eQTL
GO_BP	INNER_EAR_RECEPTOR_CELL_DEVELOPMENT	10	3	0.3	0.109	0.115	1000	NAGLU;STRC;TRIP11	Migraine	Artery_Aorta	eQTL
GO_BP	SYNAPTIC_VESICLE_EXOCYTOSIS	28	6	0.21	0.112	0.116	1000	SV2A;RAP1A;SNAP29;ERC2;STX19;SYP	Migraine	Artery_Aorta	eQTL
GO_BP	CELLULAR_MODIFIED_AMINO_ACID_METABOLIC_PROCESS	41	8	0.2	0.112	0.118	1000	GSTP1;LPCAT3;GCNT4;BBOX1;PLA2G4B;VNN2;GSTK1;GDAP1	Migraine	Artery_Aorta	eQTL
GO_BP	POSITIVE_REGULATION_OF_CELL_JUNCTION_ASSEMBLY	22	5	0.23	0.116	0.118	1000	GHRL;ABL1;SLITRK1;LIMS1;CLSTN3	Migraine	Artery_Aorta	eQTL
GO_BP	POSITIVE_REGULATION_OF_INTRACELLULAR_SIGNAL_TRANSDUCTION	274	38	0.14	0.191	0.119	1000	GHRL;ABL1;ACTN4;LRP1;TGFBR1;FYN;TRADD;ROBO1;NGF;RAPGEF1;RAP1A;PIK3CD;HEXIM1;CD28;MAP2K4;MAP3K2;MAP3K14;MAPKAPK3;MAPKAPK5;NRG1;ADRA2C;MC1R;LIMS1;GLIPR2;DVL3;FGFR2;GPR137B;NPR2;ESR1;BCAR3;NPNT;PIAS4;NQO2;TMEM106A;TMED4;PRAG1;C1QTNF4;TMEM101	Migraine	Artery_Aorta	eQTL
GO_BP	POSITIVE_REGULATION_OF_MORPHOGENESIS_OF_AN_EPITHELIUM	10	3	0.3	0.109	0.119	1000	MDK;ABL1;PIK3CD	Migraine	Artery_Aorta	eQTL
GO_BP	VESICLE_LOCALIZATION	64	11	0.17	0.14	0.12	1000	MYO7B;ACTN4;PICALM;TMED2;TOR1A;TRIP11;AP3M1;TRAK1;MX1;SNAP29;F8A1	Migraine	Artery_Aorta	eQTL
GO_BP	REGULATION_OF_MEMBRANE_LIPID_DISTRIBUTION	16	4	0.25	0.117	0.121	1000	GBA2;ANO7;TRIAP1;ATP8B4	Migraine	Artery_Aorta	eQTL
GO_BP	NEGATIVE_REGULATION_OF_VIRAL_PROCESS	22	5	0.23	0.116	0.123	1000	IFI16;HEXIM1;TRIM35;MX1;MORC2	Migraine	Artery_Aorta	eQTL
GO_BP	I_KAPPAB_KINASE_NF_KAPPAB_SIGNALING	77	13	0.17	0.128	0.124	1000	ABL1;FYN;TRADD;BTRC;MAP3K14;GSTP1;ESR1;ERC1;TIAF1;TMEM106A;TMED4;MAPKBP1;TMEM101	Migraine	Artery_Aorta	eQTL
GO_BP	RESPONSE_TO_PH	10	3	0.3	0.109	0.125	1000	INSRR;GBA;CTSS	Migraine	Artery_Aorta	eQTL
GO_BP	DETECTION_OF_MECHANICAL_STIMULUS_INVOLVED_IN_SENSORY_PERCEPTION	10	3	0.3	0.109	0.125	1000	CACNB3;FYN;STRC	Migraine	Artery_Aorta	eQTL
GO_BP	POSITIVE_REGULATION_OF_CELL_PROJECTION_ORGANIZATION	104	17	0.16	0.115	0.126	1000	MDK;LRP1;TGFBR1;FYN;ROBO1;NGF;RAPGEF1;RAP1A;SLITRK1;RREB1;CAPRIN2;PLXNA4;DVL3;DEF8;DISC1;RRN3;SAXO1	Migraine	Artery_Aorta	eQTL
GO_BP	MRNA_SPLICE_SITE_SELECTION	11	3	0.27	0.137	0.128	1000	CELF1;PSIP1;SF3A3	Migraine	Artery_Aorta	eQTL
GO_BP	RESPONSE_TO_NERVE_GROWTH_FACTOR	17	4	0.24	0.139	0.131	1000	NGF;RAPGEF1;RAP1A;USP8	Migraine	Artery_Aorta	eQTL
GO_BP	PHOSPHOLIPID_DEPHOSPHORYLATION	11	3	0.27	0.137	0.132	1000	INPP5B;SGPP1;MTMR3	Migraine	Artery_Aorta	eQTL
GO_BP	NUCLEAR_ENVELOPE_ORGANIZATION	16	4	0.25	0.117	0.135	1000	TOR1A;DMPK;NEK9;NEMP1	Migraine	Artery_Aorta	eQTL
GO_BP	LIPOPROTEIN_METABOLIC_PROCESS	35	7	0.2	0.12	0.135	1000	LRP1;GBA;LCAT;WIPI2;PIGZ;PIGV;MBOAT4	Migraine	Artery_Aorta	eQTL
GO_BP	POSITIVE_REGULATION_OF_NEURON_PROJECTION_DEVELOPMENT	42	8	0.19	0.125	0.135	1000	MDK;LRP1;FYN;RAPGEF1;RAP1A;CAPRIN2;DISC1;RRN3	Migraine	Artery_Aorta	eQTL
GO_BP	PHOTORECEPTOR_CELL_DEVELOPMENT	11	3	0.27	0.137	0.135	1000	NAGLU;NR2E3;ARL3	Migraine	Artery_Aorta	eQTL
GO_BP	ENDOSOME_ORGANIZATION	23	5	0.22	0.134	0.141	1000	VPS28;USP8;HOOK3;PLEKHJ1;WASHC4	Migraine	Artery_Aorta	eQTL
GO_BP	REGULATION_OF_CELL_JUNCTION_ASSEMBLY	43	8	0.19	0.138	0.144	1000	GHRL;ABL1;LRP1;RAPGEF1;RAP1A;SLITRK1;LIMS1;CLSTN3	Migraine	Artery_Aorta	eQTL
GO_BP	OLIGODENDROCYTE_DIFFERENTIATION	17	4	0.24	0.139	0.146	1000	TRPC4;MDK;GSTP1;TSPAN2	Migraine	Artery_Aorta	eQTL
GO_BP	MONOCYTE_DIFFERENTIATION	12	3	0.25	0.168	0.147	1000	IFI16;THOC5;ZBTB46	Migraine	Artery_Aorta	eQTL
GO_BP	NEGATIVE_CHEMOTAXIS	17	4	0.24	0.139	0.148	1000	ROBO1;NRG1;SEMA3F;PLXNA4	Migraine	Artery_Aorta	eQTL
GO_BP	BLASTOCYST_FORMATION	11	3	0.27	0.137	0.149	1000	HOPX;WDR74;RRP7A	Migraine	Artery_Aorta	eQTL
GO_BP	GLYCOSPHINGOLIPID_METABOLIC_PROCESS	11	3	0.27	0.137	0.151	1000	GBA2;GBA;NAGA	Migraine	Artery_Aorta	eQTL
GO_BP	ACTIN_FILAMENT_DEPOLYMERIZATION	12	3	0.25	0.168	0.152	1000	SPTBN5;ADD3;TMOD3	Migraine	Artery_Aorta	eQTL
GO_BP	ORGANONITROGEN_COMPOUND_CATABOLIC_PROCESS	342	46	0.13	0.224	0.153	1000	HYAL3;KCNE2;LRP1;ATXN3;GBA2;GBA;FYN;PSME4;BTRC;LIPC;CTSS;ADAL;NT5C2;NUDT4;AZIN1;PNP;TNFSF12;ADAMTS9;TOR1A;NAGLU;HPSE2;CDC26;ANXA2;MAPK9;DISC1;PCBP2;SPSB2;VPS28;ATRAID;IVD;PDE4A;RNF146;USP8;NAGA;DERL3;NAALADL1;ALLC;FBXO48;WAC;RNF149;F8A1;RMND5B;USP12;DESI1;KLHL8;USE1	Migraine	Artery_Aorta	eQTL
GO_BP	POSITIVE_REGULATION_OF_EPITHELIAL_CELL_PROLIFERATION	58	10	0.17	0.153	0.154	1000	GHRL;MDK;TGFBR1;PIK3CD;SP1;RREB1;TNFSF12;FGFR2;WDR48;TGM1	Migraine	Artery_Aorta	eQTL
GO_BP	METAL_ION_EXPORT	11	3	0.27	0.137	0.154	1000	KCNE2;ATP1B1;ATP2B1	Migraine	Artery_Aorta	eQTL
GO_BP	VENTRICULAR_CARDIAC_MUSCLE_TISSUE_DEVELOPMENT	17	4	0.24	0.139	0.154	1000	TGFBR1;NRG1;ADAMTS9;FGFR2	Migraine	Artery_Aorta	eQTL
GO_BP	GERM_CELL_DEVELOPMENT	52	9	0.17	0.167	0.155	1000	MDK;PSME4;CELF1;SLC26A8;NPR2;CATSPER2;AURKC;TTC21A;TSSK6	Migraine	Artery_Aorta	eQTL
GO_BP	SYNAPTIC_VESICLE_LOCALIZATION	18	4	0.22	0.163	0.155	1000	PICALM;TOR1A;AP3M1;MX1	Migraine	Artery_Aorta	eQTL
GO_BP	PHOSPHOLIPID_CATABOLIC_PROCESS	11	3	0.27	0.137	0.156	1000	LIPC;ABHD6;PLA2G4B	Migraine	Artery_Aorta	eQTL
GO_BP	REGULATION_OF_CARDIAC_CONDUCTION	17	4	0.24	0.139	0.158	1000	ATP1B1;ATP2B1;NPR2;DMPK	Migraine	Artery_Aorta	eQTL
GO_BP	LONG_CHAIN_FATTY_ACID_METABOLIC_PROCESS	24	5	0.21	0.154	0.158	1000	GSTP1;CYP2C8;ACAA1;PLA2G4B;ACAD9	Migraine	Artery_Aorta	eQTL
GO_BP	POSITIVE_REGULATION_OF_ANION_TRANSPORT	134	20	0.15	0.18	0.159	1000	GHRL;RAPGEF3;LRP1;CACNB3;FYN;RAP1A;LPCAT3;LRAT;AZIN1;ANXA2;PTCH1;CYP19A1;TRIAP1;PPP3R1;VPS28;GPR27;NRDE2;XPO4;LEPROT;MIEF2	Migraine	Artery_Aorta	eQTL
GO_BP	MITOCHONDRIAL_TRANSLATION	43	8	0.19	0.138	0.161	1000	TUFM;TRUB2;GFM1;MRPS21;MRPS25;MRPS6;DARS2;NOA1	Migraine	Artery_Aorta	eQTL
GO_BP	REGULATION_OF_KERATINOCYTE_PROLIFERATION	12	3	0.25	0.168	0.161	1000	MDK;FGFR2;TGM1	Migraine	Artery_Aorta	eQTL
GO_BP	FC_EPSILON_RECEPTOR_SIGNALING_PATHWAY	38	7	0.18	0.165	0.162	1000	FER;PSME4;BTRC;MAP2K4;PPP3R1;MAPK9;NFATC3	Migraine	Artery_Aorta	eQTL
GO_BP	NUCLEOBASE_CONTAINING_SMALL_MOLECULE_CATABOLIC_PROCESS	11	3	0.27	0.137	0.162	1000	ADAL;PNP;ENTPD5	Migraine	Artery_Aorta	eQTL
GO_BP	NEGATIVE_REGULATION_OF_I_KAPPAB_KINASE_NF_KAPPAB_SIGNALING	18	4	0.22	0.163	0.163	1000	ABL1;GSTP1;ESR1;MAPKBP1	Migraine	Artery_Aorta	eQTL
GO_BP	GLYCOLIPID_BIOSYNTHETIC_PROCESS	12	3	0.25	0.168	0.165	1000	GBGT1;PIGZ;PIGV	Migraine	Artery_Aorta	eQTL
GO_BP	CILIUM_OR_FLAGELLUM_DEPENDENT_CELL_MOTILITY	18	4	0.22	0.163	0.165	1000	INPP5B;SLC26A8;CATSPER2;TTC21A	Migraine	Artery_Aorta	eQTL
GO_BP	NEGATIVE_REGULATION_OF_PEPTIDASE_ACTIVITY	58	10	0.17	0.153	0.166	1000	LRP1;IFI16;NGF;SERPINC1;PICALM;ANXA2;TRIAP1;DNAJB6;WFDC1;LXN	Migraine	Artery_Aorta	eQTL
GO_BP	CELLULAR_PROCESS_INVOLVED_IN_REPRODUCTION_IN_MULTICELLULAR_ORGANISM	76	12	0.16	0.198	0.166	1000	MDK;TGFBR1;PSME4;CELF1;SLC26A8;NPR2;CATSPER2;AURKC;TTC21A;TSSK6;PRMT7;TDRKH	Migraine	Artery_Aorta	eQTL
GO_BP	REGULATION_OF_WNT_SIGNALING_PATHWAY	111	17	0.15	0.175	0.167	1000	MDK;ABL1;LRP1;TLE6;RAPGEF1;PSME4;BTRC;WNK1;CAPRIN2;DVL3;FGFR2;ESR1;DISC1;TCF7L1;RNF146;USP8;CBY1	Migraine	Artery_Aorta	eQTL
GO_BP	PEPTIDE_METABOLIC_PROCESS	218	31	0.14	0.18	0.167	1000	NGF;CD28;MAPKAPK5;GSTP1;YBX1;PICALM;SP1;CELF1;TUFM;TRUB2;UPF3A;GFM1;RWDD1;MRPS21;PRR16;MRPS25;MRPS6;DARS2;ZAR1;EIF4E3;PABPC4;EIF2D;AARSD1;RSL24D1;NOA1;TMED2;CAPRIN2;RTN1;NAALADL1;GSTK1;GDAP1	Migraine	Artery_Aorta	eQTL
GO_BP	PROSTATE_GLAND_DEVELOPMENT	12	3	0.25	0.168	0.167	1000	PTCH1;FGFR2;ESR1	Migraine	Artery_Aorta	eQTL
GO_BP	POSITIVE_REGULATION_OF_ENDOTHELIAL_CELL_PROLIFERATION	32	6	0.19	0.18	0.168	1000	GHRL;MDK;TGFBR1;PIK3CD;SP1;TNFSF12	Migraine	Artery_Aorta	eQTL
GO_BP	MONOAMINE_TRANSPORT	13	3	0.23	0.2	0.169	1000	ADRA2C;SLC22A3;TOR1A	Migraine	Artery_Aorta	eQTL
GO_BP	INORGANIC_ION_IMPORT_ACROSS_PLASMA_MEMBRANE	24	5	0.21	0.154	0.171	1000	KCNE2;ATP1B1;FYN;WNK1;SLC12A8	Migraine	Artery_Aorta	eQTL
GO_BP	NUCLEOSIDE_METABOLIC_PROCESS	25	5	0.2	0.175	0.172	1000	ADAL;NT5C2;AK4;PNP;NME6	Migraine	Artery_Aorta	eQTL
GO_BP	REGULATION_OF_PROTEIN_CATABOLIC_PROCESS	112	17	0.15	0.185	0.172	1000	KCNE2;LRP1;ATXN3;GBA;FYN;BTRC;AZIN1;TNFSF12;ANXA2;MAPK9;DISC1;VPS28;ATRAID;USP8;WAC;F8A1;DESI1	Migraine	Artery_Aorta	eQTL
GO_BP	PROTEIN_N_LINKED_GLYCOSYLATION	18	4	0.22	0.163	0.174	1000	NUS1;GFPT2;ENTPD5;DERL3	Migraine	Artery_Aorta	eQTL
GO_BP	VACUOLE_ORGANIZATION	46	8	0.17	0.182	0.174	1000	GBA;NAGLU;ANXA2;EMC6;TMEM41B;MTMR3;WIPI2;HOOK3	Migraine	Artery_Aorta	eQTL
GO_BP	NEGATIVE_REGULATION_OF_VIRAL_GENOME_REPLICATION	12	3	0.25	0.168	0.175	1000	IFI16;MX1;MORC2	Migraine	Artery_Aorta	eQTL
GO_BP	REGULATION_OF_CELL_MORPHOGENESIS	89	14	0.16	0.177	0.176	1000	MDK;ABL1;ACTN4;FGD6;RHOBTB1;FYN;LIMS1;RREB1;CAPRIN2;PLXNA4;DVL3;CFDP1;PRAG1;CDC42SE2	Migraine	Artery_Aorta	eQTL
GO_BP	CILIUM_MOVEMENT	25	5	0.2	0.175	0.177	1000	INPP5B;SLC26A8;CATSPER2;TTC21A;CFAP61	Migraine	Artery_Aorta	eQTL
GO_BP	REGULATION_OF_MORPHOGENESIS_OF_AN_EPITHELIUM	18	4	0.22	0.163	0.178	1000	MDK;ABL1;PIK3CD;ESR1	Migraine	Artery_Aorta	eQTL
GO_BP	REGULATION_OF_TORC1_SIGNALING	12	3	0.25	0.168	0.182	1000	GPR137B;SESN3;SPAAR	Migraine	Artery_Aorta	eQTL
GO_BP	CARBOHYDRATE_METABOLIC_PROCESS	147	22	0.15	0.162	0.182	1000	GHRL;HYAL3;GBA2;GCNT4;ALDH2;INPP5B;TPI1;ST3GAL6;B3GNT8;B3GAT2;B3GAT1;POFUT1;SLC35B4;ENTPD5;NUP107;PGD;NAGA;GBGT1;ABO;HECTD4;LANCL2;PPP1CC	Migraine	Artery_Aorta	eQTL
GO_BP	REGULATION_OF_INTRACELLULAR_TRANSPORT	91	14	0.15	0.2	0.185	1000	RAPGEF3;CACNB3;FYN;NUS1;ANXA2;PPP3R1;DERL3;PPP1CC;NRDE2;GRIPAP1;XPO4;LEPROT;MIEF2;C11orf65	Migraine	Artery_Aorta	eQTL
GO_BP	NEUROTROPHIN_SIGNALING_PATHWAY	13	3	0.23	0.2	0.185	1000	NGF;RAPGEF1;RAP1A	Migraine	Artery_Aorta	eQTL
GO_BP	POSITIVE_REGULATION_OF_INSULIN_SECRETION	12	3	0.25	0.168	0.185	1000	GHRL;LRP1;GPR27	Migraine	Artery_Aorta	eQTL
GO_BP	EPITHELIAL_TUBE_FORMATION	33	6	0.18	0.199	0.186	1000	ABL1;PIK3CD;TMED2;PTCH1;DVL3;FGFR2	Migraine	Artery_Aorta	eQTL
GO_BP	REGULATION_OF_DNA_TEMPLATED_TRANSCRIPTION_ELONGATION	13	3	0.23	0.2	0.188	1000	HEXIM1;THOC5;CCNT2	Migraine	Artery_Aorta	eQTL
GO_BP	IMPORT_INTO_CELL	52	9	0.17	0.167	0.191	1000	KCNE2;ATP1B1;FYN;WNK1;SLC22A3;TOR1A;SLC12A8;MX1;VPS28	Migraine	Artery_Aorta	eQTL
GO_BP	POSITIVE_REGULATION_OF_ION_TRANSPORT	192	27	0.14	0.218	0.194	1000	GHRL;ABL1;RAPGEF3;ACTN4;KCNE2;LRP1;CACNB3;ATP1B1;FYN;RAP1A;WNK1;LPCAT3;CTSS;ATP2B1;LRAT;AZIN1;ANXA2;PTCH1;CYP19A1;TRIAP1;PPP3R1;VPS28;GPR27;NRDE2;XPO4;LEPROT;MIEF2	Migraine	Artery_Aorta	eQTL
GO_BP	PHOTORECEPTOR_CELL_DIFFERENTIATION	13	3	0.23	0.2	0.195	1000	NAGLU;NR2E3;ARL3	Migraine	Artery_Aorta	eQTL
GO_BP	PROTEIN_LOCALIZATION_TO_CELL_SURFACE	13	3	0.23	0.2	0.198	1000	PICALM;TOR1A;LEPROT	Migraine	Artery_Aorta	eQTL
GO_BP	REGULATION_OF_PROTEIN_LOCALIZATION_TO_MEMBRANE	53	9	0.17	0.181	0.198	1000	LRP1;CACNB3;FYN;RAP1A;PICALM;SHISA7;PPP3R1;GRIPAP1;MIEF2	Migraine	Artery_Aorta	eQTL
GO_BP	NEUROTRANSMITTER_SECRETION	33	6	0.18	0.199	0.199	1000	SV2A;RAP1A;SNAP29;ERC2;STX19;SYP	Migraine	Artery_Aorta	eQTL
GO_BP	REGULATION_OF_LIPASE_ACTIVITY	26	5	0.19	0.196	0.202	1000	ABL1;LRP1;LIPC;FGFR2;ESR1	Migraine	Artery_Aorta	eQTL
GO_BP	ORGANIC_HYDROXY_COMPOUND_METABOLIC_PROCESS	128	19	0.15	0.194	0.203	1000	GBA2;GBA;LPCAT3;GCNT4;NUS1;SP1;ALDH2;INPP5B;TPI1;NUDT4;CYP2C8;SGPP1;LRAT;LCAT;ACAA1;ZEB2;CYP19A1;PIAS4;ACOX2	Migraine	Artery_Aorta	eQTL
GO_BP	PHOSPHATIDYLCHOLINE_METABOLIC_PROCESS	26	5	0.19	0.196	0.203	1000	LIPC;LPCAT3;LCAT;PLA2G4B;LPIN3	Migraine	Artery_Aorta	eQTL
GO_BP	PLATELET_DERIVED_GROWTH_FACTOR_RECEPTOR_SIGNALING_PATHWAY	19	4	0.21	0.188	0.204	1000	ABL1;FER;LRP1;RAPGEF1	Migraine	Artery_Aorta	eQTL
GO_BP	INTRACELLULAR_LIPID_TRANSPORT	13	3	0.23	0.2	0.204	1000	NUS1;SGPP1;ANXA2	Migraine	Artery_Aorta	eQTL
GO_BP	REGULATION_OF_ANION_TRANSPORT	200	28	0.14	0.22	0.205	1000	GHRL;SV2A;RAPGEF3;LRP1;CACNB3;FYN;RAP1A;ADRA2C;LPCAT3;NUS1;LRAT;AZIN1;TOR1A;ANXA2;PTCH1;CYP19A1;TRIAP1;PPP3R1;VPS28;DERL3;GPR27;ABCC8;NRDE2;GRIPAP1;XPO4;LEPROT;MIEF2;C11orf65	Migraine	Artery_Aorta	eQTL
GO_BP	POSITIVE_REGULATION_OF_SYNAPSE_ASSEMBLY	13	3	0.23	0.2	0.206	1000	GHRL;SLITRK1;CLSTN3	Migraine	Artery_Aorta	eQTL
GO_BP	INTRACILIARY_TRANSPORT	13	3	0.23	0.2	0.207	1000	TRIP11;TTC21A;ARL3	Migraine	Artery_Aorta	eQTL
GO_BP	LIPID_CATABOLIC_PROCESS	84	13	0.15	0.205	0.207	1000	LRP1;GBA2;GBA;LIPC;ABHD6;ACAA1;CYP19A1;PLA2G4B;ACOX2;IVD;NAGA;LPIN3;ECH1	Migraine	Artery_Aorta	eQTL
GO_BP	CENTRAL_NERVOUS_SYSTEM_NEURON_DIFFERENTIATION	48	8	0.17	0.214	0.209	1000	GBA2;GBA;ROBO1;PLXNA4;PTCH1;FGFR2;C12orf57;DISC1	Migraine	Artery_Aorta	eQTL
GO_BP	LYTIC_VACUOLE_ORGANIZATION	13	3	0.23	0.2	0.209	1000	GBA;NAGLU;HOOK3	Migraine	Artery_Aorta	eQTL
GO_BP	PROTEIN_PHOSPHOPANTETHEINYLATION	80	12	0.15	0.25	0.211	1000	ATXN3;GCNT4;B3GNT8;USP8;GALNT15;ABO;GALNT8;GALNT1;USP12;QSOX1;TGM1;MINDY1	Migraine	Artery_Aorta	eQTL
GO_BP	PEROXISOME_ORGANIZATION	20	4	0.2	0.214	0.212	1000	ACAA1;ACOX2;GSTK1;ECH1	Migraine	Artery_Aorta	eQTL
GO_BP	PEROXISOMAL_TRANSPORT	20	4	0.2	0.214	0.212	1000	ACAA1;ACOX2;GSTK1;ECH1	Migraine	Artery_Aorta	eQTL
GO_BP	AMINOGLYCAN_METABOLIC_PROCESS	39	7	0.18	0.182	0.212	1000	HYAL3;ST3GAL6;B3GNT8;NAGLU;HPSE2;B3GAT2;B3GAT1	Migraine	Artery_Aorta	eQTL
GO_BP	POSITIVE_REGULATION_OF_I_KAPPAB_KINASE_NF_KAPPAB_SIGNALING	41	7	0.17	0.217	0.213	1000	ABL1;FYN;TRADD;MAP3K14;TMEM106A;TMED4;TMEM101	Migraine	Artery_Aorta	eQTL
GO_BP	CERAMIDE_METABOLIC_PROCESS	26	5	0.19	0.196	0.213	1000	GBA2;GBA;SPTSSA;SPTSSB;NAGA	Migraine	Artery_Aorta	eQTL
GO_BP	CELLULAR_AMIDE_METABOLIC_PROCESS	281	38	0.14	0.239	0.213	1000	GBA2;GBA;NGF;CD28;MAPKAPK5;GSTP1;YBX1;PICALM;SP1;CELF1;SPTSSA;SPTSSB;TUFM;TRUB2;UPF3A;GFM1;RWDD1;MRPS21;PRR16;MRPS25;MRPS6;DARS2;ZAR1;EIF4E3;PABPC4;EIF2D;AARSD1;RSL24D1;NOA1;TMED2;CAPRIN2;RTN1;NAGA;VNN2;NAALADL1;GSTK1;ALLC;GDAP1	Migraine	Artery_Aorta	eQTL
GO_BP	CYTOSKELETON_DEPENDENT_INTRACELLULAR_TRANSPORT	63	10	0.16	0.221	0.213	1000	MYO7B;ACTN4;TRIP11;AP3M1;TRAK1;F8A1;TTC21A;HOOK3;ARL3;TUBA1C	Migraine	Artery_Aorta	eQTL
GO_BP	POSITIVE_REGULATION_OF_CELL_DIVISION	20	4	0.2	0.214	0.214	1000	MDK;YBX1;FGFR2;AURKC	Migraine	Artery_Aorta	eQTL
GO_BP	REGULATION_OF_EXTENT_OF_CELL_GROWTH	33	6	0.18	0.199	0.216	1000	ABL1;LRP1;NGF;SEMA3F;PLXNA4;DISC1	Migraine	Artery_Aorta	eQTL
GO_BP	EXPORT_ACROSS_PLASMA_MEMBRANE	13	3	0.23	0.2	0.216	1000	KCNE2;ATP1B1;ATP2B1	Migraine	Artery_Aorta	eQTL
GO_BP	DNA_REPAIR	145	21	0.14	0.211	0.217	1000	ABL1;ATXN3;PSME4;MC1R;EYA2;RECQL4;WDR48;PIAS4;ERCC3;CEBPG;PARP9;IFFO1;RAD52;POLK;RAD9B;ENDOV;PPP4R2;RFWD3;POLI;ASCC2;MMS22L	Migraine	Artery_Aorta	eQTL
GO_BP	NEGATIVE_REGULATION_OF_CYSTEINE_TYPE_ENDOPEPTIDASE_ACTIVITY	20	4	0.2	0.214	0.218	1000	IFI16;NGF;TRIAP1;DNAJB6	Migraine	Artery_Aorta	eQTL
GO_BP	AXON_EXTENSION	34	6	0.18	0.219	0.22	1000	ABL1;LRP1;SEMA3F;PLXNA4;DISC1;ULK2	Migraine	Artery_Aorta	eQTL
GO_BP	CALCINEURIN_MEDIATED_SIGNALING	14	3	0.21	0.233	0.221	1000	MYOZ2;PPP3R1;NFATC3	Migraine	Artery_Aorta	eQTL
GO_BP	REGULATION_OF_RHO_PROTEIN_SIGNAL_TRANSDUCTION	20	4	0.2	0.214	0.222	1000	ABL1;ROBO1;PRAG1;CDC42SE2	Migraine	Artery_Aorta	eQTL
GO_BP	MULTICELLULAR_ORGANISMAL_SIGNALING	48	8	0.17	0.214	0.223	1000	GHRL;KCNE2;CACNB3;GBA;ATP1B1;ATP2B1;NPR2;DMPK	Migraine	Artery_Aorta	eQTL
GO_BP	REGULATION_OF_PHOSPHOLIPASE_ACTIVITY	20	4	0.2	0.214	0.226	1000	ABL1;LRP1;FGFR2;ESR1	Migraine	Artery_Aorta	eQTL
GO_BP	NEGATIVE_REGULATION_OF_ACTIN_FILAMENT_POLYMERIZATION	14	3	0.21	0.233	0.226	1000	SPTBN5;ADD3;TMOD3	Migraine	Artery_Aorta	eQTL
GO_BP	ALCOHOL_METABOLIC_PROCESS	85	13	0.15	0.217	0.227	1000	GBA2;GBA;LPCAT3;NUS1;SP1;ALDH2;INPP5B;TPI1;NUDT4;CYP2C8;SGPP1;LRAT;LCAT	Migraine	Artery_Aorta	eQTL
GO_BP	PROTEIN_MODIFICATION_BY_SMALL_PROTEIN_REMOVAL	87	13	0.15	0.243	0.227	1000	ATXN3;TGFBR1;PSME4;TOR1A;ESR1;WDR48;USP8;USP12;DESI1;CDC25A;SENP8;RCE1;MINDY1	Migraine	Artery_Aorta	eQTL
GO_BP	TUBE_FORMATION	35	6	0.17	0.24	0.227	1000	ABL1;PIK3CD;TMED2;PTCH1;DVL3;FGFR2	Migraine	Artery_Aorta	eQTL
GO_BP	NEGATIVE_REGULATION_OF_EXTRINSIC_APOPTOTIC_SIGNALING_PATHWAY	27	5	0.19	0.219	0.228	1000	TGFBR1;FYN;TRADD;GSTP1;EYA2	Migraine	Artery_Aorta	eQTL
GO_BP	MATERNAL_PROCESS_INVOLVED_IN_FEMALE_PREGNANCY	14	3	0.21	0.233	0.228	1000	GHRL;TMED2;ESR1	Migraine	Artery_Aorta	eQTL
GO_BP	REGULATION_OF_PROTEASOMAL_PROTEIN_CATABOLIC_PROCESS	50	8	0.16	0.249	0.23	1000	KCNE2;ATXN3;GBA;BTRC;MAPK9;WAC;F8A1;DESI1	Migraine	Artery_Aorta	eQTL
GO_BP	INTRACELLULAR_TRANSPORT	439	56	0.13	0.336	0.231	1000	RAPGEF3;MYO7B;ACTN4;SPTBN5;CACNB3;ATP1B1;FYN;TBC1D22B;RABGAP1L;PICALM;NUS1;SGPP1;ACAA1;UPF3A;EIF2D;TMED2;ANXA2;TRIP11;PAM16;AP3M1;TRAK1;PPP3R1;ERC1;NUP107;ACOX2;THOC5;PSIP1;VPS28;DERL3;PPP1CC;GSTK1;GDAP1;ECH1;F8A1;DESI1;NRDE2;GRIPAP1;STX19;XPO4;TTC21A;LTBP2;TSNARE1;TMED4;RAB24;LEPROT;HOOK3;ARL3;MIEF2;C11orf65;RAB3IP;TUBA1C;PLEKHJ1;HEATR5A;LMAN2L;WASHC4;ERGIC1	Migraine	Artery_Aorta	eQTL
GO_BP	ATTACHMENT_OF_SPINDLE_MICROTUBULES_TO_KINETOCHORE	14	3	0.21	0.233	0.232	1000	CENPE;KNSTRN;AURKC	Migraine	Artery_Aorta	eQTL
GO_BP	POSITIVE_REGULATION_OF_CALCIUM_ION_TRANSMEMBRANE_TRANSPORTER_ACTIVITY	13	3	0.23	0.2	0.233	1000	KCNE2;CACNB3;ATP1B1	Migraine	Artery_Aorta	eQTL
GO_BP	DETECTION_OF_MECHANICAL_STIMULUS	14	3	0.21	0.233	0.235	1000	CACNB3;FYN;STRC	Migraine	Artery_Aorta	eQTL
GO_BP	ALCOHOL_CATABOLIC_PROCESS	14	3	0.21	0.233	0.236	1000	ALDH2;INPP5B;TPI1	Migraine	Artery_Aorta	eQTL
GO_BP	VESICLE_ORGANIZATION	94	14	0.15	0.236	0.236	1000	PICALM;ZEB2;TMED2;ANXA2;MX1;SNAP29;VPS28;USP8;STX19;TSNARE1;HOOK3;SYP;PLEKHJ1;WASHC4	Migraine	Artery_Aorta	eQTL
GO_BP	NEGATIVE_REGULATION_OF_RESPONSE_TO_BIOTIC_STIMULUS	22	4	0.18	0.269	0.237	1000	IFI16;FGL2;PCBP2;MAPKBP1	Migraine	Artery_Aorta	eQTL
GO_BP	PROTEIN_TARGETING	102	15	0.15	0.241	0.237	1000	CACNB3;FYN;ACAA1;PAM16;AP3M1;TRAK1;ACOX2;GSTK1;GDAP1;ECH1;LTBP2;LEPROT;MIEF2;C11orf65;RAB3IP	Migraine	Artery_Aorta	eQTL
GO_BP	CEREBRAL_CORTEX_CELL_MIGRATION	14	3	0.21	0.233	0.239	1000	SRGAP2;ROBO1;DISC1	Migraine	Artery_Aorta	eQTL
GO_BP	UNSATURATED_FATTY_ACID_METABOLIC_PROCESS	21	4	0.19	0.241	0.239	1000	GSTP1;CYP2C8;ACAA1;PLA2G4B	Migraine	Artery_Aorta	eQTL
GO_BP	CYCLIC_NUCLEOTIDE_MEDIATED_SIGNALING	27	5	0.19	0.219	0.24	1000	RAPGEF3;CAP2;NUDT4;NPR2;PDE4A	Migraine	Artery_Aorta	eQTL
GO_BP	POSITIVE_REGULATION_OF_STRESS_FIBER_ASSEMBLY	14	3	0.21	0.233	0.242	1000	ABL1;RAPGEF3;TGFBR1	Migraine	Artery_Aorta	eQTL
GO_BP	POSITIVE_REGULATION_OF_DNA_REPAIR	21	4	0.19	0.241	0.243	1000	EYA2;WDR48;CEBPG;PARP9	Migraine	Artery_Aorta	eQTL
GO_BP	REGULATION_OF_AMYLOID_PRECURSOR_PROTEIN_CATABOLIC_PROCESS	14	3	0.21	0.233	0.243	1000	PICALM;SP1;RTN1	Migraine	Artery_Aorta	eQTL
GO_BP	GLYCEROLIPID_CATABOLIC_PROCESS	14	3	0.21	0.233	0.243	1000	LIPC;ABHD6;PLA2G4B	Migraine	Artery_Aorta	eQTL
GO_BP	POSITIVE_REGULATION_OF_CELL_MATRIX_ADHESION	14	3	0.21	0.233	0.243	1000	ABL1;LIMS1;DISC1	Migraine	Artery_Aorta	eQTL
GO_BP	LIPID_HOMEOSTASIS	27	5	0.19	0.219	0.245	1000	LIPC;NUS1;LCAT;ACOX2;TM6SF2	Migraine	Artery_Aorta	eQTL
GO_BP	RESPONSE_TO_XENOBIOTIC_STIMULUS	21	4	0.19	0.241	0.248	1000	GSTP1;CYP2C8;ACAA1;NQO2	Migraine	Artery_Aorta	eQTL
GO_BP	POSITIVE_REGULATION_OF_PROTEOLYSIS	108	15	0.14	0.317	0.249	1000	KCNE2;ATXN3;GBA;FYN;IFI16;TRADD;ROBO1;NGF;PSME4;BTRC;LPCAT3;PICALM;WDR48;MAPK9;DISC1	Migraine	Artery_Aorta	eQTL
GO_BP	TRANSCRIPTION_BY_RNA_POLYMERASE_I	14	3	0.21	0.233	0.25	1000	ERCC3;RRN3;WDR75	Migraine	Artery_Aorta	eQTL
GO_BP	CILIUM_ORGANIZATION	80	12	0.15	0.25	0.25	1000	POC1B;TRIP11;SNAP29;SPAG1;DISC1;TTC21A;ARL3;RAB3IP;SAXO1;HAUS6;NINL;CFAP61	Migraine	Artery_Aorta	eQTL
GO_BP	REGULATION_OF_CELL_DIVISION	44	7	0.16	0.274	0.251	1000	MDK;TLE6;YBX1;PTCH1;FGFR2;INSC;AURKC	Migraine	Artery_Aorta	eQTL
GO_BP	DNA_REPLICATION	80	12	0.15	0.25	0.252	1000	MAP2K4;RECQL4;BCAR3;NAP1L1;POLK;RAD9B;RFWD3;POLI;MMS22L;CDK2AP1;DSCC1;NOC3L	Migraine	Artery_Aorta	eQTL
GO_BP	REGULATION_OF_DNA_REPAIR	35	6	0.17	0.24	0.252	1000	EYA2;WDR48;CEBPG;PARP9;RAD52;PPP4R2	Migraine	Artery_Aorta	eQTL
GO_BP	NEGATIVE_REGULATION_OF_HYDROLASE_ACTIVITY	113	16	0.14	0.281	0.253	1000	PHACTR1;ABL1;LRP1;CNN3;IFI16;NGF;WNK1;SERPINC1;PICALM;TMED2;ANXA2;PAM16;TRIAP1;DNAJB6;WFDC1;LXN	Migraine	Artery_Aorta	eQTL
GO_BP	POSITIVE_REGULATION_OF_PROTEIN_BINDING	21	4	0.19	0.241	0.253	1000	ABL1;LRP1;CAPRIN2;ANXA2	Migraine	Artery_Aorta	eQTL
GO_BP	PROTEIN_LOCALIZATION_TO_VACUOLE	15	3	0.2	0.267	0.254	1000	GPR137B;AP3M1;VPS28	Migraine	Artery_Aorta	eQTL
GO_BP	CELLULAR_RESPONSE_TO_ACID_CHEMICAL	15	3	0.2	0.267	0.254	1000	FYN;SESN3;SPAAR	Migraine	Artery_Aorta	eQTL
GO_BP	PROTEIN_K48_LINKED_DEUBIQUITINATION	15	3	0.2	0.267	0.255	1000	ATXN3;USP8;MINDY1	Migraine	Artery_Aorta	eQTL
GO_BP	CELLULAR_RESPONSE_TO_DRUG	21	4	0.19	0.241	0.255	1000	KCNE2;RAP1A;PDE4A;RNF149	Migraine	Artery_Aorta	eQTL
GO_BP	PROTEIN_LIPID_COMPLEX_SUBUNIT_ORGANIZATION	14	3	0.21	0.233	0.257	1000	LIPC;LPCAT3;LCAT	Migraine	Artery_Aorta	eQTL
GO_BP	OOGENESIS	15	3	0.2	0.267	0.257	1000	MDK;NPR2;AURKC	Migraine	Artery_Aorta	eQTL
GO_BP	PEPTIDYL_SERINE_MODIFICATION	112	16	0.14	0.269	0.258	1000	RAPGEF3;TGFBR1;NGF;WNK1;MAPKAPK3;MAPKAPK5;CAPRIN2;BCAR3;DMPK;MAPK9;AURKC;GALNT1;MBOAT4;TSSK6;STOX1;NSD1	Migraine	Artery_Aorta	eQTL
GO_BP	SMOOTH_MUSCLE_CELL_MIGRATION	14	3	0.21	0.233	0.258	1000	MDK;LRP1;GSTP1	Migraine	Artery_Aorta	eQTL
GO_BP	NEGATIVE_REGULATION_OF_PROTEOLYSIS	81	12	0.15	0.264	0.26	1000	LRP1;IFI16;NGF;SERPINC1;PICALM;ANXA2;TRIAP1;DNAJB6;WAC;F8A1;WFDC1;LXN	Migraine	Artery_Aorta	eQTL
GO_BP	SYNAPSE_ORGANIZATION	97	14	0.14	0.274	0.261	1000	GHRL;ABL1;CACNB3;FYN;SLITRK1;SEMA3F;CAPRIN2;SHISA7;DMPK;ERC1;DISC1;CLSTN3;ERC2;GRIPAP1	Migraine	Artery_Aorta	eQTL
GO_BP	REGULATION_OF_PROTEOLYSIS	196	26	0.13	0.327	0.263	1000	KCNE2;LRP1;ATXN3;GBA;FYN;IFI16;TRADD;ROBO1;NGF;PSME4;BTRC;SERPINC1;LPCAT3;PICALM;INPP5B;ANXA2;WDR48;TRIAP1;DNAJB6;MAPK9;DISC1;WAC;F8A1;DESI1;WFDC1;LXN	Migraine	Artery_Aorta	eQTL
GO_BP	EXOCYTIC_PROCESS	22	4	0.18	0.269	0.264	1000	SV2A;SNAP29;ERC2;STX19	Migraine	Artery_Aorta	eQTL
GO_BP	MITOCHONDRION_ORGANIZATION	129	18	0.14	0.286	0.264	1000	GBA;CISD2;EYA2;PAM16;TRAK1;TRIAP1;PPP3R1;MX1;NDUFA2;CHCHD2;WIPI2;MTX1;GDAP1;ACAD9;LEPROT;MIEF2;C11orf65;STOX1	Migraine	Artery_Aorta	eQTL
GO_BP	TYROSINE_PHOSPHORYLATION_OF_STAT_PROTEIN	22	4	0.18	0.269	0.264	1000	FER;FYN;HPX;PARP9	Migraine	Artery_Aorta	eQTL
GO_BP	NEURAL_PRECURSOR_CELL_PROLIFERATION	43	7	0.16	0.255	0.265	1000	MDK;RAPGEF1;FGFR2;DISC1;HOOK3;PSMG1;NAP1L1	Migraine	Artery_Aorta	eQTL
GO_BP	FOREBRAIN_GENERATION_OF_NEURONS	15	3	0.2	0.267	0.265	1000	ROBO1;FGFR2;DISC1	Migraine	Artery_Aorta	eQTL
GO_BP	MYELOID_CELL_DEVELOPMENT	21	4	0.19	0.241	0.266	1000	TMOD3;PABPC4;ANXA2;TSPAN2	Migraine	Artery_Aorta	eQTL
GO_BP	POSITIVE_REGULATION_OF_INTRACELLULAR_TRANSPORT	59	9	0.15	0.275	0.266	1000	RAPGEF3;CACNB3;FYN;ANXA2;PPP3R1;NRDE2;XPO4;LEPROT;MIEF2	Migraine	Artery_Aorta	eQTL
GO_BP	NEGATIVE_REGULATION_OF_DEFENSE_RESPONSE	66	10	0.15	0.267	0.268	1000	GHRL;MDK;GBA;IFI16;GSTP1;LPCAT3;FGL2;PCBP2;WFDC1;MAPKBP1	Migraine	Artery_Aorta	eQTL
GO_BP	TORC1_SIGNALING	15	3	0.2	0.267	0.269	1000	GPR137B;SESN3;SPAAR	Migraine	Artery_Aorta	eQTL
GO_BP	DNA_PACKAGING	51	8	0.16	0.266	0.27	1000	PSME4;CENPK;MORC2;NRDE2;TSSK6;NAP1L1;HELLS;SMC4	Migraine	Artery_Aorta	eQTL
GO_BP	POSITIVE_REGULATION_OF_NEURON_DEATH	29	5	0.17	0.266	0.27	1000	ABL1;FYN;MAP2K4;PICALM;NQO2	Migraine	Artery_Aorta	eQTL
GO_BP	CARDIAC_CONDUCTION	36	6	0.17	0.261	0.271	1000	KCNE2;CACNB3;ATP1B1;ATP2B1;NPR2;DMPK	Migraine	Artery_Aorta	eQTL
GO_BP	POSITIVE_REGULATION_OF_NERVOUS_SYSTEM_DEVELOPMENT	79	12	0.15	0.237	0.271	1000	GHRL;MDK;LRP1;ROBO1;NGF;SLITRK1;CAPRIN2;PLXNA4;DISC1;CLSTN3;PPP1CC;NAP1L1	Migraine	Artery_Aorta	eQTL
GO_BP	REGULATION_OF_PLASMA_LIPOPROTEIN_PARTICLE_LEVELS	21	4	0.19	0.241	0.272	1000	LIPC;LPCAT3;LCAT;ANXA2	Migraine	Artery_Aorta	eQTL
GO_BP	INSULIN_SECRETION	43	7	0.16	0.255	0.274	1000	GHRL;RAPGEF3;LRP1;RAP1A;ADRA2C;GPR27;ABCC8	Migraine	Artery_Aorta	eQTL
GO_BP	RESPONSE_TO_INTERLEUKIN_6	15	3	0.2	0.267	0.275	1000	FER;ST3GAL6;C1QTNF4	Migraine	Artery_Aorta	eQTL
GO_BP	NEGATIVE_REGULATION_OF_CELLULAR_PROTEIN_CATABOLIC_PROCESS	22	4	0.18	0.269	0.275	1000	ANXA2;ATRAID;WAC;F8A1	Migraine	Artery_Aorta	eQTL
GO_BP	CRANIAL_SKELETAL_SYSTEM_DEVELOPMENT	16	3	0.19	0.302	0.276	1000	TGFBR1;FGFR2;IRF6	Migraine	Artery_Aorta	eQTL
GO_BP	REGULATION_OF_CELL_SIZE	51	8	0.16	0.266	0.277	1000	ABL1;LRP1;NGF;SEMA3F;PRR16;PLXNA4;SLC12A8;DISC1	Migraine	Artery_Aorta	eQTL
GO_BP	POSITIVE_REGULATION_OF_SMALL_GTPASE_MEDIATED_SIGNAL_TRANSDUCTION	22	4	0.18	0.269	0.277	1000	ROBO1;NGF;RAPGEF1;PRAG1	Migraine	Artery_Aorta	eQTL
GO_BP	REGULATION_OF_ATPASE_ACTIVITY	22	4	0.18	0.269	0.283	1000	CNN3;ATP1B1;PAM16;DNAJB6	Migraine	Artery_Aorta	eQTL
GO_BP	MITOCHONDRIAL_RNA_METABOLIC_PROCESS	15	3	0.2	0.267	0.284	1000	DARS2;TRMT5;TRIT1	Migraine	Artery_Aorta	eQTL
GO_BP	REGULATION_OF_PROTEIN_LOCALIZATION	216	28	0.13	0.366	0.284	1000	GHRL;RAPGEF3;LRP1;CACNB3;FYN;RABGAP1L;RAP1A;ADRA2C;PICALM;TOR1A;SHISA7;PTCH1;DVL3;GPR137B;PPP3R1;DNAJB6;CLSTN3;VPS28;USP8;DERL3;GPR27;ABCC8;GRIPAP1;XPO4;PARP9;LEPROT;MIEF2;C11orf65	Migraine	Artery_Aorta	eQTL
GO_BP	REGULATION_OF_VIRAL_GENOME_REPLICATION	22	4	0.18	0.269	0.288	1000	IFI16;CD28;MX1;MORC2	Migraine	Artery_Aorta	eQTL
GO_BP	REGULATION_OF_INTRACELLULAR_SIGNAL_TRANSDUCTION	487	60	0.12	0.443	0.288	1000	GHRL;ABL1;ACTN4;SRGAP2;LRP1;RHOBTB1;MYOZ2;TGFBR1;GBA;FYN;TRADD;ROBO1;NGF;RAPGEF1;RALGAPA1;RAP1A;BTRC;PIK3CD;HEXIM1;CD28;MAP2K4;MAP3K2;MAP3K14;MAPKAPK3;MAPKAPK5;NRG1;ADRA2C;GSTP1;MC1R;LIMS1;INPP5B;GLIPR2;DVL3;FGFR2;GPR137B;NPR2;ESR1;BCAR3;NPNT;TRIAP1;PIAS4;NQO2;PRDM11;ARHGEF4;TMBIM4;ENTPD5;NBR1;PDE4A;TMEM106A;SESN3;RNF149;TMED4;RAD9B;SPAAR;PRAG1;SRGAP3;CDC42SE2;C1QTNF4;MAPKBP1;TMEM101	Migraine	Artery_Aorta	eQTL
GO_BP	RESPONSE_TO_DRUG	88	13	0.15	0.256	0.288	1000	KCNE2;FYN;RAP1A;AK4;CYP2C8;PNP;SLC22A3;PTCH1;DVL3;BCAR3;PDE4A;RNF149;WFDC1	Migraine	Artery_Aorta	eQTL
GO_BP	AMINOGLYCAN_CATABOLIC_PROCESS	15	3	0.2	0.267	0.288	1000	HYAL3;NAGLU;HPSE2	Migraine	Artery_Aorta	eQTL
GO_BP	PROTEIN_AUTOPHOSPHORYLATION	60	9	0.15	0.292	0.289	1000	ABL1;INSRR;FER;MAPKAPK3;MAPKAPK5;FGFR2;STK24;ULK2;AATK	Migraine	Artery_Aorta	eQTL
GO_BP	CAMP_MEDIATED_SIGNALING	15	3	0.2	0.267	0.29	1000	RAPGEF3;CAP2;PDE4A	Migraine	Artery_Aorta	eQTL
GO_BP	CENTROMERE_COMPLEX_ASSEMBLY	15	3	0.2	0.267	0.29	1000	CENPE;CENPK;HELLS	Migraine	Artery_Aorta	eQTL
GO_BP	CERAMIDE_BIOSYNTHETIC_PROCESS	15	3	0.2	0.267	0.292	1000	GBA;SPTSSA;SPTSSB	Migraine	Artery_Aorta	eQTL
GO_BP	OLEFINIC_COMPOUND_METABOLIC_PROCESS	23	4	0.17	0.297	0.292	1000	GSTP1;CYP2C8;ACAA1;PLA2G4B	Migraine	Artery_Aorta	eQTL
GO_BP	ORGANELLE_LOCALIZATION	181	24	0.13	0.337	0.293	1000	FER;MYO7B;ACTN4;TLE6;PIK3CD;PICALM;TMED2;TOR1A;DEF8;TRIP11;AP3M1;TRAK1;CENPE;INSC;MX1;SNAP29;F8A1;STX19;TSNARE1;HOOK3;IFFO1;RAB3IP;HAUS6;NINL	Migraine	Artery_Aorta	eQTL
GO_BP	REGULATION_OF_CELLULAR_COMPONENT_SIZE	100	14	0.14	0.314	0.294	1000	ABL1;FER;LRP1;GBA2;SPTBN5;ADD3;TMOD3;NGF;PICALM;SEMA3F;PRR16;PLXNA4;SLC12A8;DISC1	Migraine	Artery_Aorta	eQTL
GO_BP	ACTIVATION_OF_PROTEIN_KINASE_ACTIVITY	99	14	0.14	0.301	0.294	1000	GHRL;ABL1;TGFBR1;NGF;RAPGEF1;WNK1;MAP2K4;MAP3K2;MAP3K14;MAPKAPK3;MAPKAPK5;NRG1;ADRA2C;GPRC5D	Migraine	Artery_Aorta	eQTL
GO_BP	INSULIN_SECRETION_INVOLVED_IN_CELLULAR_RESPONSE_TO_GLUCOSE_STIMULUS	15	3	0.2	0.267	0.298	1000	GHRL;LRP1;GPR27	Migraine	Artery_Aorta	eQTL
GO_BP	CALCIUM_MEDIATED_SIGNALING	52	8	0.15	0.285	0.298	1000	MYOZ2;ATP1B1;NUDT4;PPP3R1;DMPK;TMBIM4;PLA2G4B;NFATC3	Migraine	Artery_Aorta	eQTL
GO_BP	SECOND_MESSENGER_MEDIATED_SIGNALING	83	12	0.14	0.293	0.3	1000	RAPGEF3;MYOZ2;ATP1B1;CAP2;NUDT4;NPR2;PPP3R1;DMPK;TMBIM4;PLA2G4B;NFATC3;PDE4A	Migraine	Artery_Aorta	eQTL
GO_BP	BILE_ACID_METABOLIC_PROCESS	16	3	0.19	0.302	0.301	1000	GBA2;ACAA1;ACOX2	Migraine	Artery_Aorta	eQTL
GO_BP	POSITIVE_REGULATION_OF_EPITHELIAL_TO_MESENCHYMAL_TRANSITION	16	3	0.19	0.302	0.301	1000	MDK;TGFBR1;GLIPR2	Migraine	Artery_Aorta	eQTL
GO_BP	REGULATION_OF_OSTEOBLAST_DIFFERENTIATION	31	5	0.16	0.315	0.302	1000	PTCH1;FGFR2;NPNT;ATRAID;NBR1	Migraine	Artery_Aorta	eQTL
GO_BP	FATTY_ACID_BETA_OXIDATION	24	4	0.17	0.326	0.304	1000	ACAA1;ACOX2;IVD;ECH1	Migraine	Artery_Aorta	eQTL
GO_BP	NEGATIVE_REGULATION_OF_PROTEIN_CONTAINING_COMPLEX_ASSEMBLY	39	6	0.15	0.327	0.304	1000	SPTBN5;ADD3;TMOD3;GBA;PMEPA1;CLDN7	Migraine	Artery_Aorta	eQTL
GO_BP	INOSITOL_PHOSPHATE_MEDIATED_SIGNALING	16	3	0.19	0.302	0.304	1000	MYOZ2;PPP3R1;NFATC3	Migraine	Artery_Aorta	eQTL
GO_BP	REGULATION_OF_SODIUM_ION_TRANSMEMBRANE_TRANSPORTER_ACTIVITY	17	3	0.18	0.336	0.306	1000	ACTN4;ATP1B1;WNK1	Migraine	Artery_Aorta	eQTL
GO_BP	POSITIVE_REGULATION_OF_CELL_DEVELOPMENT	90	13	0.14	0.283	0.306	1000	MDK;ABL1;LRP1;ROBO1;NGF;SLITRK1;LIMS1;RREB1;CAPRIN2;PLXNA4;DISC1;PPP1CC;NAP1L1	Migraine	Artery_Aorta	eQTL
GO_BP	REGULATION_OF_POSTSYNAPTIC_MEMBRANE_NEUROTRANSMITTER_RECEPTOR_LEVELS	16	3	0.19	0.302	0.307	1000	RAP1A;MX1;GRIPAP1	Migraine	Artery_Aorta	eQTL
GO_BP	AMYLOID_PRECURSOR_PROTEIN_CATABOLIC_PROCESS	16	3	0.19	0.302	0.307	1000	PICALM;SP1;RTN1	Migraine	Artery_Aorta	eQTL
GO_BP	TUMOR_NECROSIS_FACTOR_MEDIATED_SIGNALING_PATHWAY	61	9	0.15	0.31	0.308	1000	ACTN4;TRADD;PSME4;MAP3K14;GSTP1;LIMS1;TNFSF12;PIAS4;SPPL2A	Migraine	Artery_Aorta	eQTL
GO_BP	POSITIVE_REGULATION_OF_SIGNALING	470	57	0.12	0.499	0.309	1000	GHRL;ABL1;ACTN4;LRP1;TGFBR1;CACNB3;GBA;FYN;TRADD;ROBO1;NGF;RAPGEF1;PSME4;RAP1A;PIK3CD;WNK1;HEXIM1;CD28;MAP2K4;MAP3K2;MAP3K14;MAPKAPK3;MAPKAPK5;NRG1;ADRA2C;HPX;MC1R;LIMS1;GLIPR2;TNFSF12;CAPRIN2;SHISA7;ANXA2;DVL3;FGFR2;GPR137B;NPR2;CYP19A1;ESR1;BCAR3;NPNT;PIAS4;MAPK9;NQO2;DISC1;CLSTN3;RNF146;USP8;TMEM106A;GPR27;LANCL2;TMED4;PARP9;NR2C1;PRAG1;C1QTNF4;TMEM101	Migraine	Artery_Aorta	eQTL
GO_BP	POSITIVE_REGULATION_OF_ERK1_AND_ERK2_CASCADE	53	8	0.15	0.303	0.309	1000	ABL1;LRP1;RAPGEF1;RAP1A;GLIPR2;FGFR2;NPNT;NQO2	Migraine	Artery_Aorta	eQTL
GO_BP	FATTY_ACID_CATABOLIC_PROCESS	32	5	0.16	0.34	0.309	1000	ACAA1;ACOX2;IVD;LPIN3;ECH1	Migraine	Artery_Aorta	eQTL
GO_BP	REGULATION_OF_CELL_SHAPE	46	7	0.15	0.314	0.309	1000	FGD6;RHOBTB1;FYN;PLXNA4;CFDP1;PRAG1;CDC42SE2	Migraine	Artery_Aorta	eQTL
GO_BP	SPLICEOSOMAL_COMPLEX_ASSEMBLY	16	3	0.19	0.302	0.309	1000	CELF1;PSIP1;SF3A3	Migraine	Artery_Aorta	eQTL
GO_BP	PROTEIN_TARGETING_TO_MITOCHONDRION	23	4	0.17	0.297	0.31	1000	PAM16;GDAP1;LEPROT;C11orf65	Migraine	Artery_Aorta	eQTL
GO_BP	REGULATION_OF_INTRACELLULAR_PROTEIN_TRANSPORT	69	10	0.14	0.315	0.311	1000	RAPGEF3;CACNB3;FYN;PPP3R1;DERL3;GRIPAP1;XPO4;LEPROT;MIEF2;C11orf65	Migraine	Artery_Aorta	eQTL
GO_BP	MYELOID_LEUKOCYTE_DIFFERENTIATION	63	9	0.14	0.345	0.312	1000	GBA;IFI16;PIK3CD;ANXA2;TCTA;GPR137B;TSPAN2;THOC5;ZBTB46	Migraine	Artery_Aorta	eQTL
GO_BP	VASCULAR_ENDOTHELIAL_GROWTH_FACTOR_SIGNALING_PATHWAY	16	3	0.19	0.302	0.312	1000	ROBO1;PIK3CD;NUS1	Migraine	Artery_Aorta	eQTL
GO_BP	STEROID_METABOLIC_PROCESS	75	11	0.15	0.288	0.313	1000	GBA2;GBA;LPCAT3;SP1;CYP2C8;LCAT;ACAA1;CYP19A1;ESR1;PIAS4;ACOX2	Migraine	Artery_Aorta	eQTL
GO_BP	AMYLOID_BETA_METABOLIC_PROCESS	16	3	0.19	0.302	0.313	1000	PICALM;SP1;RTN1	Migraine	Artery_Aorta	eQTL
GO_BP	SMOOTHENED_SIGNALING_PATHWAY	32	5	0.16	0.34	0.313	1000	BTRC;PTCH1;FGFR2;ARL3;DISP2	Migraine	Artery_Aorta	eQTL
GO_BP	VENTRICULAR_SEPTUM_MORPHOGENESIS	16	3	0.19	0.302	0.313	1000	TGFBR1;ROBO1;FGFR2	Migraine	Artery_Aorta	eQTL
GO_BP	CELL_MATRIX_ADHESION	63	9	0.14	0.345	0.313	1000	ABL1;EPDR1;LRP1;LIMS1;ADAMTS9;THBS3;NPNT;STRC;DISC1	Migraine	Artery_Aorta	eQTL
GO_BP	TRABECULA_MORPHOGENESIS	16	3	0.19	0.302	0.314	1000	TGFBR1;NRG1;THBS3	Migraine	Artery_Aorta	eQTL
GO_BP	POSITIVE_REGULATION_OF_MAPK_CASCADE	145	19	0.13	0.382	0.315	1000	GHRL;ABL1;LRP1;ROBO1;RAPGEF1;RAP1A;MAP2K4;MAP3K2;MAPKAPK3;MAPKAPK5;NRG1;ADRA2C;GLIPR2;DVL3;FGFR2;BCAR3;NPNT;NQO2;TMEM106A	Migraine	Artery_Aorta	eQTL
GO_BP	POSITIVE_REGULATION_OF_BIOMINERALIZATION	16	3	0.19	0.302	0.315	1000	ATP2B1;FBLN7;ATRAID	Migraine	Artery_Aorta	eQTL
GO_BP	OLIGOSACCHARIDE_METABOLIC_PROCESS	10	2	0.2	0.343	0.315	1000	ST3GAL6;NAGA	Migraine	Artery_Aorta	eQTL
GO_BP	REGULATION_OF_AXONOGENESIS	44	7	0.16	0.274	0.316	1000	LRP1;ROBO1;NGF;SLITRK1;SEMA3F;PLXNA4;DISC1	Migraine	Artery_Aorta	eQTL
GO_BP	POSITIVE_REGULATION_OF_NEUROGENESIS	68	10	0.15	0.299	0.318	1000	MDK;LRP1;ROBO1;NGF;SLITRK1;CAPRIN2;PLXNA4;DISC1;PPP1CC;NAP1L1	Migraine	Artery_Aorta	eQTL
GO_BP	CELL_PROJECTION_ORGANIZATION	388	49	0.13	0.379	0.319	1000	GHRL;MDK;PHACTR1;ABL1;FER;SRGAP2;LRP1;FGD6;SPTBN5;TGFBR1;FYN;ROBO1;NGF;RAPGEF1;RAP1A;PIK3CD;SLITRK1;PICALM;SEMA3F;RREB1;CAPRIN2;TOR1A;PLXNA4;PTCH1;DVL3;FGFR2;DEF8;POC1B;STRC;TRIP11;DSCAML1;C12orf57;STK24;ARHGEF4;TSPAN2;SNAP29;SPAG1;DISC1;ULK2;CBY1;TTC21A;ARL3;RAB3IP;RRN3;SAXO1;HAUS6;NINL;PRAG1;CFAP61	Migraine	Artery_Aorta	eQTL
GO_BP	MONOCARBOXYLIC_ACID_CATABOLIC_PROCESS	40	6	0.15	0.349	0.32	1000	ACAA1;ACOX2;IVD;PGD;LPIN3;ECH1	Migraine	Artery_Aorta	eQTL
GO_BP	POSITIVE_REGULATION_OF_WNT_SIGNALING_PATHWAY	53	8	0.15	0.303	0.321	1000	ABL1;PSME4;WNK1;CAPRIN2;FGFR2;DISC1;RNF146;USP8	Migraine	Artery_Aorta	eQTL
GO_BP	REGULATION_OF_BIOMINERALIZATION	31	5	0.16	0.315	0.321	1000	ATP2B1;DMP1;FBLN7;ATRAID;NBR1	Migraine	Artery_Aorta	eQTL
GO_BP	SINGLE_FERTILIZATION	31	5	0.16	0.315	0.322	1000	HYAL3;CATSPER2;WDR48;SPAG1;IGSF8	Migraine	Artery_Aorta	eQTL
GO_BP	MEMBRANE_ORGANIZATION	224	29	0.13	0.365	0.322	1000	GBA2;RHOBTB1;ATP1B1;LPCAT3;PICALM;TMED2;TOR1A;SHISA7;EYA2;ANXA2;ANO7;TRIAP1;PPP3R1;DMPK;MX1;SNAP29;EMC6;MTX1;NEK9;SYPL2;STX19;EMC1;EMC9;TSNARE1;MIEF2;ATP8B4;SYP;NEMP1;USE1	Migraine	Artery_Aorta	eQTL
GO_BP	PROTEIN_FOLDING	56	8	0.14	0.36	0.322	1000	TOR1A;PFDN1;DNAJB6;ENTPD5;TBCA;QSOX1;GNB4;LMAN2L	Migraine	Artery_Aorta	eQTL
GO_BP	REGULATION_OF_TUMOR_NECROSIS_FACTOR_MEDIATED_SIGNALING_PATHWAY	24	4	0.17	0.326	0.322	1000	TRADD;GSTP1;PIAS4;SPPL2A	Migraine	Artery_Aorta	eQTL
GO_BP	POSITIVE_REGULATION_OF_INTRACELLULAR_PROTEIN_TRANSPORT	47	7	0.15	0.335	0.322	1000	RAPGEF3;CACNB3;FYN;PPP3R1;XPO4;LEPROT;MIEF2	Migraine	Artery_Aorta	eQTL
GO_BP	PROTEIN_DNA_COMPLEX_SUBUNIT_ORGANIZATION	62	9	0.15	0.327	0.323	1000	PSME4;ESR1;CENPE;ERCC3;CENPK;RAD52;RRN3;NAP1L1;HELLS	Migraine	Artery_Aorta	eQTL
GO_BP	RECOMBINATIONAL_REPAIR	38	6	0.16	0.304	0.324	1000	RECQL4;WDR48;RAD52;PPP4R2;RFWD3;MMS22L	Migraine	Artery_Aorta	eQTL
GO_BP	POSITIVE_REGULATION_OF_TYROSINE_PHOSPHORYLATION_OF_STAT_PROTEIN	17	3	0.18	0.336	0.326	1000	FYN;HPX;PARP9	Migraine	Artery_Aorta	eQTL
GO_BP	POSITIVE_REGULATION_OF_AXON_EXTENSION	10	2	0.2	0.343	0.326	1000	LRP1;DISC1	Migraine	Artery_Aorta	eQTL
GO_BP	RESPONSE_TO_ESTRADIOL	32	5	0.16	0.34	0.326	1000	GSTP1;PTCH1;CYP19A1;ESR1;WFDC1	Migraine	Artery_Aorta	eQTL
GO_BP	POSITIVE_REGULATION_OF_RESPONSE_TO_CYTOKINE_STIMULUS	17	3	0.18	0.336	0.327	1000	HPX;PARP9;C1QTNF4	Migraine	Artery_Aorta	eQTL
GO_BP	STEROL_METABOLIC_PROCESS	38	6	0.16	0.304	0.327	1000	GBA2;GBA;LPCAT3;SP1;LCAT;CYP19A1	Migraine	Artery_Aorta	eQTL
GO_BP	NIK_NF_KAPPAB_SIGNALING	46	7	0.15	0.314	0.327	1000	ACTN4;TRADD;PSME4;BTRC;MAP3K14;LIMS1;C1QTNF4	Migraine	Artery_Aorta	eQTL
GO_BP	POSITIVE_REGULATION_OF_VASCULATURE_DEVELOPMENT	47	7	0.15	0.335	0.328	1000	GHRL;MDK;ABL1;RAPGEF3;PIK3CD;SP1;TNFSF12	Migraine	Artery_Aorta	eQTL
GO_BP	AXIS_ELONGATION	10	2	0.2	0.343	0.328	1000	FGFR2;ESR1	Migraine	Artery_Aorta	eQTL
GO_BP	RESPONSE_TO_MECHANICAL_STIMULUS	55	8	0.15	0.341	0.329	1000	MDK;CACNB3;FYN;MAP2K4;MAP3K2;MAP3K14;PTCH1;STRC	Migraine	Artery_Aorta	eQTL
GO_BP	CELL_MORPHOGENESIS_INVOLVED_IN_DIFFERENTIATION	195	26	0.13	0.317	0.33	1000	MDK;PHACTR1;ABL1;FER;ACTN4;SRGAP2;LRP1;SPTBN5;FYN;ROBO1;NGF;PIK3CD;SLITRK1;LIMS1;PICALM;SEMA3F;RREB1;CAPRIN2;PLXNA4;PTCH1;FGFR2;STRC;DSCAML1;C12orf57;DISC1;ULK2	Migraine	Artery_Aorta	eQTL
GO_BP	VENTRICULAR_SEPTUM_DEVELOPMENT	24	4	0.17	0.326	0.33	1000	TGFBR1;ROBO1;FGFR2;TRIP11	Migraine	Artery_Aorta	eQTL
GO_BP	STEROL_HOMEOSTASIS	17	3	0.18	0.336	0.331	1000	LIPC;NUS1;LCAT	Migraine	Artery_Aorta	eQTL
GO_BP	LACTATION	10	2	0.2	0.343	0.331	1000	SERPINC1;MTX1	Migraine	Artery_Aorta	eQTL
GO_BP	INORGANIC_ANION_TRANSMEMBRANE_TRANSPORT	24	4	0.17	0.326	0.331	1000	SLC26A8;SLC12A8;ANO2;ANO7	Migraine	Artery_Aorta	eQTL
GO_BP	MICROTUBULE_BASED_PROCESS	212	27	0.13	0.407	0.331	1000	ABL1;FER;SRGAP2;ATXN3;GBA2;TLE6;INPP5B;POC1B;SLC26A8;CATSPER2;TRIP11;AP3M1;TRAK1;CENPE;INSC;KNSTRN;AURKC;SPAG1;DISC1;TTC21A;HOOK3;ARL3;SAXO1;TUBA1C;HAUS6;NINL;CFAP61	Migraine	Artery_Aorta	eQTL
GO_BP	NEGATIVE_REGULATION_OF_SMOOTHENED_SIGNALING_PATHWAY	10	2	0.2	0.343	0.332	1000	BTRC;PTCH1	Migraine	Artery_Aorta	eQTL
GO_BP	NEGATIVE_REGULATION_OF_PROTEIN_CATABOLIC_PROCESS	39	6	0.15	0.327	0.332	1000	FYN;AZIN1;ANXA2;ATRAID;WAC;F8A1	Migraine	Artery_Aorta	eQTL
GO_BP	ANDROGEN_METABOLIC_PROCESS	10	2	0.2	0.343	0.332	1000	CYP19A1;ESR1	Migraine	Artery_Aorta	eQTL
GO_BP	PHOSPHATIDYLCHOLINE_BIOSYNTHETIC_PROCESS	17	3	0.18	0.336	0.332	1000	LPCAT3;LCAT;LPIN3	Migraine	Artery_Aorta	eQTL
GO_BP	POLYOL_METABOLIC_PROCESS	31	5	0.16	0.315	0.332	1000	GBA;INPP5B;TPI1;NUDT4;SGPP1	Migraine	Artery_Aorta	eQTL
GO_BP	FOREBRAIN_CELL_MIGRATION	17	3	0.18	0.336	0.333	1000	SRGAP2;ROBO1;DISC1	Migraine	Artery_Aorta	eQTL
GO_BP	RECEPTOR_RECYCLING	10	2	0.2	0.343	0.333	1000	ANXA2;PLEKHJ1	Migraine	Artery_Aorta	eQTL
GO_BP	PRIMARY_NEURAL_TUBE_FORMATION	24	4	0.17	0.326	0.333	1000	ABL1;TMED2;PTCH1;DVL3	Migraine	Artery_Aorta	eQTL
GO_BP	INTERMEDIATE_FILAMENT_BASED_PROCESS	17	3	0.18	0.336	0.334	1000	ATXN3;TOR1A;DNAJB6	Migraine	Artery_Aorta	eQTL
GO_BP	ESTABLISHMENT_OF_PROTEIN_LOCALIZATION_TO_VACUOLE	10	2	0.2	0.343	0.334	1000	AP3M1;VPS28	Migraine	Artery_Aorta	eQTL
GO_BP	CHLORIDE_TRANSPORT	24	4	0.17	0.326	0.334	1000	SLC26A8;SLC12A8;ANO2;ANO7	Migraine	Artery_Aorta	eQTL
GO_BP	CEREBRAL_CORTEX_DEVELOPMENT	32	5	0.16	0.34	0.335	1000	PHACTR1;SRGAP2;LRP1;ROBO1;DISC1	Migraine	Artery_Aorta	eQTL
GO_BP	PROTEIN_LOCALIZATION_TO_LYSOSOME	10	2	0.2	0.343	0.335	1000	GPR137B;AP3M1	Migraine	Artery_Aorta	eQTL
GO_BP	REGULATION_OF_SYNAPTIC_VESICLE_EXOCYTOSIS	10	2	0.2	0.343	0.336	1000	RAP1A;SYP	Migraine	Artery_Aorta	eQTL
GO_BP	BLASTOCYST_DEVELOPMENT	31	5	0.16	0.315	0.336	1000	TGFBR1;HOPX;WDR74;RRP7A;NDUFA2	Migraine	Artery_Aorta	eQTL
GO_BP	REGULATION_OF_NIK_NF_KAPPAB_SIGNALING	24	4	0.17	0.326	0.336	1000	ACTN4;TRADD;LIMS1;C1QTNF4	Migraine	Artery_Aorta	eQTL
GO_BP	SPHINGOLIPID_METABOLIC_PROCESS	39	6	0.15	0.327	0.337	1000	GBA2;GBA;SGPP1;SPTSSA;SPTSSB;NAGA	Migraine	Artery_Aorta	eQTL
GO_BP	MEMBRANE_BIOGENESIS	10	2	0.2	0.343	0.337	1000	PICALM;ANXA2	Migraine	Artery_Aorta	eQTL
GO_BP	ANDROGEN_RECEPTOR_SIGNALING_PATHWAY	10	2	0.2	0.343	0.339	1000	DDX17;PMEPA1	Migraine	Artery_Aorta	eQTL
GO_BP	REGULATION_OF_NEUROTRANSMITTER_TRANSPORT	17	3	0.18	0.336	0.34	1000	RAP1A;TOR1A;SYP	Migraine	Artery_Aorta	eQTL
GO_BP	PROTEIN_SUMOYLATION	17	3	0.18	0.336	0.34	1000	PIAS4;NUP107;RNF212	Migraine	Artery_Aorta	eQTL
GO_BP	DNA_DEPENDENT_DNA_REPLICATION_MAINTENANCE_OF_FIDELITY	10	2	0.2	0.343	0.341	1000	RFWD3;MMS22L	Migraine	Artery_Aorta	eQTL
GO_BP	REGULATION_OF_PEPTIDE_HORMONE_SECRETION	46	7	0.15	0.314	0.341	1000	GHRL;RAPGEF3;LRP1;RAP1A;ADRA2C;GPR27;ABCC8	Migraine	Artery_Aorta	eQTL
GO_BP	GLAND_MORPHOGENESIS	33	5	0.15	0.365	0.341	1000	MDK;BTRC;PTCH1;FGFR2;ESR1	Migraine	Artery_Aorta	eQTL
GO_BP	POSITIVE_REGULATION_OF_CELLULAR_PROTEIN_CATABOLIC_PROCESS	41	6	0.15	0.372	0.342	1000	KCNE2;LRP1;ATXN3;GBA;MAPK9;DISC1	Migraine	Artery_Aorta	eQTL
GO_BP	REGULATION_OF_TOR_SIGNALING	32	5	0.16	0.34	0.343	1000	GBA;MAPKAPK5;GPR137B;SESN3;SPAAR	Migraine	Artery_Aorta	eQTL
GO_BP	AORTA_DEVELOPMENT	17	3	0.18	0.336	0.343	1000	LRP1;ROBO1;ADAMTS9	Migraine	Artery_Aorta	eQTL
GO_BP	POSITIVE_REGULATION_OF_TRANSPORTER_ACTIVITY	40	6	0.15	0.349	0.343	1000	ACTN4;KCNE2;CACNB3;ATP1B1;WNK1;CTSS	Migraine	Artery_Aorta	eQTL
GO_BP	NUCLEOTIDE_PHOSPHORYLATION	32	5	0.16	0.34	0.343	1000	AK4;TPI1;NME6;ENTPD5;NUP107	Migraine	Artery_Aorta	eQTL
GO_BP	PROTEIN_LOCALIZATION_TO_POSTSYNAPSE	10	2	0.2	0.343	0.344	1000	RAP1A;GRIPAP1	Migraine	Artery_Aorta	eQTL
GO_BP	POSITIVE_REGULATION_OF_PEPTIDYL_SERINE_PHOSPHORYLATION	32	5	0.16	0.34	0.344	1000	RAPGEF3;NGF;CAPRIN2;BCAR3;STOX1	Migraine	Artery_Aorta	eQTL
GO_BP	NEUTRAL_LIPID_CATABOLIC_PROCESS	10	2	0.2	0.343	0.345	1000	LIPC;ABHD6	Migraine	Artery_Aorta	eQTL
GO_BP	ENDOSOME_TO_LYSOSOME_TRANSPORT	10	2	0.2	0.343	0.345	1000	TRAK1;HOOK3	Migraine	Artery_Aorta	eQTL
GO_BP	PROTEOLYSIS	477	57	0.12	0.55	0.345	1000	KCNE2;LRP1;ATXN3;TGFBR1;GBA;FYN;IFI16;TRADD;ROBO1;NGF;PSME4;BTRC;SERPINC1;LPCAT3;CTSS;PICALM;INPP5B;ADAMTS9;TOR1A;CDC26;ANXA2;PTCH1;NAPSA;ESR1;WDR48;FGL2;TRIAP1;DNAJB6;MAPK9;DISC1;PCBP2;SPSB2;VPS28;RNF146;USP8;DERL3;NAALADL1;TPSAB1;FBXO48;WAC;RNF149;F8A1;RMND5B;USP12;DESI1;KLHL8;CDC25A;WFDC1;SPPL2A;LXN;AGBL2;SENP8;RCE1;JMJD7;MINDY1;DPP3;CAPN12	Migraine	Artery_Aorta	eQTL
GO_BP	POSITIVE_REGULATION_OF_ACTIN_FILAMENT_BUNDLE_ASSEMBLY	17	3	0.18	0.336	0.345	1000	ABL1;RAPGEF3;TGFBR1	Migraine	Artery_Aorta	eQTL
GO_BP	ICOSANOID_METABOLIC_PROCESS	17	3	0.18	0.336	0.345	1000	GSTP1;CYP2C8;PLA2G4B	Migraine	Artery_Aorta	eQTL
GO_BP	REGULATION_OF_UBIQUITIN_PROTEIN_TRANSFERASE_ACTIVITY	17	3	0.18	0.336	0.346	1000	ABL1;BTRC;DCUN1D4	Migraine	Artery_Aorta	eQTL
GO_BP	MACROAUTOPHAGY	78	11	0.14	0.335	0.346	1000	GBA;SNAP29;EMC6;TMEM41B;MTMR3;WIPI2;VPS28;NBR1;SESN3;WAC;QSOX1	Migraine	Artery_Aorta	eQTL
GO_BP	SPHINGOLIPID_BIOSYNTHETIC_PROCESS	25	4	0.16	0.355	0.347	1000	GBA;SGPP1;SPTSSA;SPTSSB	Migraine	Artery_Aorta	eQTL
GO_BP	NEGATIVE_REGULATION_OF_CATION_CHANNEL_ACTIVITY	10	2	0.2	0.343	0.347	1000	KCNE2;CACNB3	Migraine	Artery_Aorta	eQTL
GO_BP	REGULATION_OF_DEFENSE_RESPONSE_TO_VIRUS_BY_VIRUS	10	2	0.2	0.343	0.347	1000	FYN;CD28	Migraine	Artery_Aorta	eQTL
GO_BP	ESTABLISHMENT_OF_ORGANELLE_LOCALIZATION	127	17	0.13	0.358	0.348	1000	FER;MYO7B;ACTN4;TLE6;PIK3CD;PICALM;TMED2;TOR1A;TRIP11;AP3M1;TRAK1;CENPE;INSC;MX1;SNAP29;F8A1;HOOK3	Migraine	Artery_Aorta	eQTL
GO_BP	GLYCEROPHOSPHOLIPID_METABOLIC_PROCESS	87	12	0.14	0.353	0.348	1000	PIK3CD;LIPC;LPCAT3;ABHD6;INPP5B;LCAT;PLA2G4B;MTMR3;PIGZ;PIGV;AGPAT5;LPIN3	Migraine	Artery_Aorta	eQTL
GO_BP	POSITIVE_REGULATION_OF_CANONICAL_WNT_SIGNALING_PATHWAY	40	6	0.15	0.349	0.348	1000	PSME4;WNK1;CAPRIN2;FGFR2;RNF146;USP8	Migraine	Artery_Aorta	eQTL
GO_BP	GOLGI_ORGANIZATION	41	6	0.15	0.372	0.349	1000	SPTBN5;TMED2;TRIP11;TMED4;ATP8B4;LMAN2L	Migraine	Artery_Aorta	eQTL
GO_BP	RESPONSE_TO_EPIDERMAL_GROWTH_FACTOR	10	2	0.2	0.343	0.349	1000	GSTP1;KNSTRN	Migraine	Artery_Aorta	eQTL
GO_BP	PROTEIN_INSERTION_INTO_MEMBRANE	25	4	0.16	0.355	0.349	1000	PPP3R1;EMC6;EMC1;EMC9	Migraine	Artery_Aorta	eQTL
GO_BP	REGULATION_OF_SODIUM_ION_TRANSMEMBRANE_TRANSPORT	18	3	0.17	0.371	0.349	1000	ACTN4;ATP1B1;WNK1	Migraine	Artery_Aorta	eQTL
GO_BP	REGULATION_OF_RESPONSE_TO_STRESS	392	48	0.12	0.474	0.349	1000	GHRL;MDK;ABL1;LRP1;ATXN3;GBA;FYN;IFI16;TRADD;RAPGEF1;PSME4;BTRC;HEXIM1;CD28;SERPINC1;GSTP1;LPCAT3;HPX;YBX1;CELF1;RREB1;TMED2;EYA2;ESR1;WDR48;FGL2;TRIAP1;PIAS4;DNAJB6;STK24;NUP107;CHCHD2;ACOX2;THOC5;RAET1G;PCBP2;NBR1;CEBPG;SESN3;PARP9;RAD52;STOX1;PPP4R2;RFWD3;WFDC1;BCL6B;POLR3D;MAPKBP1	Migraine	Artery_Aorta	eQTL
GO_BP	REGULATION_OF_VIRAL_LIFE_CYCLE	32	5	0.16	0.34	0.349	1000	IFI16;CD28;TRIM35;MX1;MORC2	Migraine	Artery_Aorta	eQTL
GO_BP	ELECTRON_TRANSPORT_CHAIN	42	6	0.14	0.394	0.349	1000	UQCR10;ALDH2;CYP19A1;NQO2;NDUFA2;CHCHD2	Migraine	Artery_Aorta	eQTL
GO_BP	REGULATION_OF_CHROMATIN_BINDING	10	2	0.2	0.343	0.35	1000	PARP9;MED25	Migraine	Artery_Aorta	eQTL
GO_BP	REGULATION_OF_GTPASE_ACTIVITY	143	19	0.13	0.358	0.35	1000	RAPGEF3;SRGAP2;FGD6;TBC1D22B;RAPGEF1;RABGAP1L;RALGAPA1;RAP1A;WNK1;LIMS1;PICALM;TMED2;PLXNA4;DVL3;GPR137B;BCAR3;SRGAP3;ARHGAP27;PBXIP1	Migraine	Artery_Aorta	eQTL
GO_BP	SMALL_GTPASE_MEDIATED_SIGNAL_TRANSDUCTION	151	20	0.13	0.358	0.35	1000	ABL1;RAPGEF3;SRGAP2;RHOBTB1;ROBO1;NGF;RAPGEF1;RALGAPA1;RAP1A;MAPKAPK5;INPP5B;RREB1;BCAR3;ARHGEF4;USP8;ARL3;PRAG1;SRGAP3;CDC42SE2;RASL10A	Migraine	Artery_Aorta	eQTL
GO_BP	VESICLE_FUSION_TO_PLASMA_MEMBRANE	10	2	0.2	0.343	0.35	1000	SNAP29;STX19	Migraine	Artery_Aorta	eQTL
GO_BP	ARTERY_DEVELOPMENT	32	5	0.16	0.34	0.351	1000	MDK;LRP1;TGFBR1;ROBO1;ADAMTS9	Migraine	Artery_Aorta	eQTL
GO_BP	FOCAL_ADHESION_ASSEMBLY	17	3	0.18	0.336	0.351	1000	ABL1;LRP1;LIMS1	Migraine	Artery_Aorta	eQTL
GO_BP	REGULATION_OF_EXTRINSIC_APOPTOTIC_SIGNALING_PATHWAY_IN_ABSENCE_OF_LIGAND	10	2	0.2	0.343	0.351	1000	FYN;EYA2	Migraine	Artery_Aorta	eQTL
GO_BP	BIOMINERALIZATION	48	7	0.15	0.355	0.351	1000	ATP2B1;DMP1;FGFR2;SLC24A3;FBLN7;ATRAID;NBR1	Migraine	Artery_Aorta	eQTL
GO_BP	CELLULAR_RESPONSE_TO_GLUCOSE_STARVATION	17	3	0.18	0.336	0.352	1000	IFI16;MTMR3;SESN3	Migraine	Artery_Aorta	eQTL
GO_BP	SPECIFICATION_OF_ANIMAL_ORGAN_IDENTITY	10	2	0.2	0.343	0.352	1000	ROBO1;FGFR2	Migraine	Artery_Aorta	eQTL
GO_BP	MATURATION_OF_5_8S_RRNA	10	2	0.2	0.343	0.352	1000	ERI1;RRP15	Migraine	Artery_Aorta	eQTL
GO_BP	REGULATION_OF_SMOOTH_MUSCLE_CONTRACTION	17	3	0.18	0.336	0.352	1000	GHRL;ADRA2C;ATP2B1	Migraine	Artery_Aorta	eQTL
GO_BP	DNA_CONFORMATION_CHANGE	87	12	0.14	0.353	0.354	1000	ABL1;PSME4;RECQL4;ERCC3;CENPK;MORC2;NRDE2;TSSK6;NAP1L1;HELLS;SMC4;DSCC1	Migraine	Artery_Aorta	eQTL
GO_BP	REGULATION_OF_CELLULAR_PROTEIN_LOCALIZATION	148	19	0.13	0.419	0.354	1000	RAPGEF3;LRP1;CACNB3;FYN;RAP1A;PICALM;TOR1A;SHISA7;DVL3;GPR137B;PPP3R1;VPS28;DERL3;GRIPAP1;XPO4;PARP9;LEPROT;MIEF2;C11orf65	Migraine	Artery_Aorta	eQTL
GO_BP	CENTRAL_NERVOUS_SYSTEM_PROJECTION_NEURON_AXONOGENESIS	10	2	0.2	0.343	0.355	1000	PLXNA4;C12orf57	Migraine	Artery_Aorta	eQTL
GO_BP	NEURAL_TUBE_FORMATION	25	4	0.16	0.355	0.356	1000	ABL1;TMED2;PTCH1;DVL3	Migraine	Artery_Aorta	eQTL
GO_BP	AORTA_MORPHOGENESIS	10	2	0.2	0.343	0.357	1000	LRP1;ADAMTS9	Migraine	Artery_Aorta	eQTL
GO_BP	POSITIVE_REGULATION_OF_CATION_TRANSMEMBRANE_TRANSPORT	49	7	0.14	0.376	0.357	1000	ABL1;ACTN4;KCNE2;CACNB3;ATP1B1;WNK1;CTSS	Migraine	Artery_Aorta	eQTL
GO_BP	REGULATION_OF_SODIUM_ION_TRANSPORT	25	4	0.16	0.355	0.357	1000	ACTN4;ATP1B1;WNK1;DMPK	Migraine	Artery_Aorta	eQTL
GO_BP	POSITIVE_REGULATION_OF_RESPONSE_TO_BIOTIC_STIMULUS	63	9	0.14	0.345	0.358	1000	FYN;IFI16;PSME4;BTRC;HEXIM1;HPX;RAET1G;PARP9;POLR3D	Migraine	Artery_Aorta	eQTL
GO_BP	MODULATION_OF_EXCITATORY_POSTSYNAPTIC_POTENTIAL	10	2	0.2	0.343	0.358	1000	CACNB3;DMPK	Migraine	Artery_Aorta	eQTL
GO_BP	REGULATION_OF_POSTSYNAPSE_ORGANIZATION	25	4	0.16	0.355	0.358	1000	GHRL;FYN;SEMA3F;CAPRIN2	Migraine	Artery_Aorta	eQTL
GO_BP	POSITIVE_REGULATION_OF_BINDING	57	8	0.14	0.379	0.358	1000	ABL1;LRP1;NGF;CAPRIN2;ANXA2;CEBPG;PARP9;MED25	Migraine	Artery_Aorta	eQTL
GO_BP	ORGANELLE_FISSION	128	17	0.13	0.371	0.359	1000	CD28;CDC26;CENPE;NME6;MX1;CENPK;KNSTRN;AURKC;GDAP1;NEK9;MIEF2;C11orf65;TDRKH;RNF212;C11orf80;SMC4;DSCC1	Migraine	Artery_Aorta	eQTL
GO_BP	NEGATIVE_REGULATION_OF_NEURON_APOPTOTIC_PROCESS	41	6	0.15	0.372	0.359	1000	MDK;LRP1;GBA;FYN;NGF;MAP2K4	Migraine	Artery_Aorta	eQTL
GO_BP	GENERATION_OF_PRECURSOR_METABOLITES_AND_ENERGY	113	15	0.13	0.384	0.36	1000	AK4;UQCR10;ALDH2;TPI1;GFPT2;NOA1;CYP19A1;NQO2;NDUFA2;ENTPD5;NUP107;CHCHD2;PGD;PPP1CC;CISD1	Migraine	Artery_Aorta	eQTL
GO_BP	EMBRYONIC_SKELETAL_SYSTEM_MORPHOGENESIS	18	3	0.17	0.371	0.36	1000	TGFBR1;FGFR2;DSCAML1	Migraine	Artery_Aorta	eQTL
GO_BP	ENDOCARDIAL_CUSHION_MORPHOGENESIS	10	2	0.2	0.343	0.36	1000	TGFBR1;ROBO1	Migraine	Artery_Aorta	eQTL
GO_BP	IMMUNE_RESPONSE_REGULATING_SIGNALING_PATHWAY	122	16	0.13	0.397	0.36	1000	ABL1;FER;CACNB3;FYN;RAPGEF1;PSME4;BTNL9;RAP1A;BTRC;PIK3CD;WNK1;CD28;MAP2K4;PPP3R1;MAPK9;NFATC3	Migraine	Artery_Aorta	eQTL
GO_BP	NATURAL_KILLER_CELL_MEDIATED_IMMUNITY	18	3	0.17	0.371	0.361	1000	RAET1G;ULBP3;CEBPG	Migraine	Artery_Aorta	eQTL
GO_BP	CELLULAR_PROTEIN_CATABOLIC_PROCESS	214	27	0.13	0.428	0.361	1000	KCNE2;LRP1;ATXN3;GBA;PSME4;BTRC;CTSS;TOR1A;CDC26;ANXA2;MAPK9;DISC1;PCBP2;SPSB2;VPS28;ATRAID;RNF146;USP8;DERL3;FBXO48;WAC;RNF149;F8A1;RMND5B;USP12;DESI1;KLHL8	Migraine	Artery_Aorta	eQTL
GO_BP	HEART_TRABECULA_MORPHOGENESIS	10	2	0.2	0.343	0.362	1000	TGFBR1;NRG1	Migraine	Artery_Aorta	eQTL
GO_BP	PHOSPHOLIPID_METABOLIC_PROCESS	107	14	0.13	0.413	0.362	1000	PIK3CD;LIPC;LPCAT3;ABHD6;NUS1;INPP5B;SGPP1;LCAT;PLA2G4B;MTMR3;PIGZ;PIGV;AGPAT5;LPIN3	Migraine	Artery_Aorta	eQTL
GO_BP	RHYTHMIC_BEHAVIOR	10	2	0.2	0.343	0.363	1000	GHRL;NAGLU	Migraine	Artery_Aorta	eQTL
GO_BP	CELL_SURFACE_RECEPTOR_SIGNALING_PATHWAY_INVOLVED_IN_CELL_CELL_SIGNALING	169	22	0.13	0.381	0.364	1000	GHRL;MDK;ABL1;LRP1;TLE6;CACNB3;RAPGEF1;PSME4;BTRC;WNK1;CAPRIN2;DVL3;FGFR2;ESR1;PPP3R1;PIAS4;DMPK;DISC1;TCF7L1;RNF146;USP8;CBY1	Migraine	Artery_Aorta	eQTL
GO_BP	SENSORY_PERCEPTION_OF_PAIN	33	5	0.15	0.365	0.365	1000	CACNB3;FYN;ADRA2C;LXN;NIPSNAP1	Migraine	Artery_Aorta	eQTL
GO_BP	RESPONSE_TO_ELECTRICAL_STIMULUS	10	2	0.2	0.343	0.365	1000	GHRL;DISC1	Migraine	Artery_Aorta	eQTL
GO_BP	FERTILIZATION	41	6	0.15	0.372	0.365	1000	HYAL3;CATSPER2;WDR48;SPAG1;TDRKH;IGSF8	Migraine	Artery_Aorta	eQTL
GO_BP	NEGATIVE_REGULATION_OF_MITOCHONDRION_ORGANIZATION	11	2	0.18	0.389	0.367	1000	TRIAP1;C11orf65	Migraine	Artery_Aorta	eQTL
GO_BP	PROTEIN_CATABOLIC_PROCESS	260	32	0.12	0.476	0.367	1000	KCNE2;LRP1;ATXN3;GBA;FYN;PSME4;BTRC;CTSS;AZIN1;TNFSF12;ADAMTS9;TOR1A;CDC26;ANXA2;MAPK9;DISC1;PCBP2;SPSB2;VPS28;ATRAID;RNF146;USP8;DERL3;FBXO48;WAC;RNF149;F8A1;RMND5B;USP12;DESI1;KLHL8;USE1	Migraine	Artery_Aorta	eQTL
GO_BP	OOCYTE_DIFFERENTIATION	11	2	0.18	0.389	0.367	1000	NPR2;AURKC	Migraine	Artery_Aorta	eQTL
GO_BP	AUTOPHAGOSOME_ORGANIZATION	32	5	0.16	0.34	0.368	1000	GBA;EMC6;TMEM41B;MTMR3;WIPI2	Migraine	Artery_Aorta	eQTL
GO_BP	FILOPODIUM_ASSEMBLY	24	4	0.17	0.326	0.368	1000	SRGAP2;FGD6;TGFBR1;ARHGEF4	Migraine	Artery_Aorta	eQTL
GO_BP	CELL_DIVISION	160	21	0.13	0.37	0.368	1000	MDK;TLE6;YBX1;CDC26;PTCH1;FGFR2;CENPE;INSC;KNSTRN;AURKC;CCNT2;USP8;PPP1CC;NEK9;ARL3;HELLS;CDC25A;STOX1;TUBA1C;HAUS6;SMC4	Migraine	Artery_Aorta	eQTL
GO_BP	REGULATION_OF_BLOOD_CIRCULATION	71	10	0.14	0.348	0.369	1000	GLRX3;GHRL;KCNE2;CACNB3;ATP1B1;ADRA2C;ATP2B1;NPR2;DMPK;RNLS	Migraine	Artery_Aorta	eQTL
GO_BP	POSITIVE_REGULATION_OF_POTASSIUM_ION_TRANSMEMBRANE_TRANSPORT	10	2	0.2	0.343	0.369	1000	ATP1B1;WNK1	Migraine	Artery_Aorta	eQTL
GO_BP	REGULATION_OF_CELLULAR_RESPONSE_TO_STRESS	188	24	0.13	0.411	0.369	1000	ABL1;LRP1;ATXN3;FYN;RAPGEF1;GSTP1;LPCAT3;YBX1;TMED2;EYA2;WDR48;TRIAP1;PIAS4;DNAJB6;STK24;NUP107;CHCHD2;THOC5;NBR1;CEBPG;PARP9;RAD52;PPP4R2;RFWD3	Migraine	Artery_Aorta	eQTL
GO_BP	NEGATIVE_REGULATION_OF_CELL_AGING	10	2	0.2	0.343	0.37	1000	ABL1;YBX1	Migraine	Artery_Aorta	eQTL
GO_BP	POSITIVE_REGULATION_OF_PROTEOLYSIS_INVOLVED_IN_CELLULAR_PROTEIN_CATABOLIC_PROCESS	34	5	0.15	0.39	0.37	1000	KCNE2;ATXN3;GBA;MAPK9;DISC1	Migraine	Artery_Aorta	eQTL
GO_BP	PROTEIN_MODIFICATION_BY_SMALL_PROTEIN_CONJUGATION_OR_REMOVAL	302	37	0.12	0.482	0.37	1000	ABL1;ATXN3;TGFBR1;FYN;PSME4;BTRC;TOR1A;CDC26;ESR1;WDR48;PIAS4;MAPK9;TRIM35;NUP107;SPSB2;VPS28;RNF146;USP8;HECTD4;WAC;RNF149;RMND5B;USP12;DESI1;KLHL8;RAB40C;CDC25A;RFWD3;RNF212;HLTF;MED20;DCUN1D4;KLHL2;SENP8;RCE1;MINDY1;WDSUB1	Migraine	Artery_Aorta	eQTL
GO_BP	GLIAL_CELL_MIGRATION	18	3	0.17	0.371	0.371	1000	SRGAP2;LRP1;DISC1	Migraine	Artery_Aorta	eQTL
GO_BP	TRNA_METABOLIC_PROCESS	40	6	0.15	0.349	0.372	1000	DARS2;AARSD1;DTD2;TRMT5;TRIT1;ANKRD16	Migraine	Artery_Aorta	eQTL
GO_BP	DNA_METABOLIC_PROCESS	270	33	0.12	0.492	0.373	1000	ABL1;ATXN3;PSME4;CD28;MAPKAPK5;MC1R;EYA2;RECQL4;WDR48;PIAS4;ERCC3;CEBPG;ERI1;PARP9;IFFO1;PRMT7;TDRKH;RAD52;HELLS;POLK;RAD9B;STOX1;ENDOV;PPP4R2;RFWD3;POLI;ASCC2;MMS22L;RNF212;C11orf80;DSCC1;NOC3L;HEMK1	Migraine	Artery_Aorta	eQTL
GO_BP	CELLULAR_RESPONSE_TO_EXTERNAL_STIMULUS	89	12	0.13	0.384	0.373	1000	CACNB3;GBA;IFI16;MAP2K4;MAP3K2;MAP3K14;GSTP1;ATP2B1;STK24;MTMR3;WIPI2;SESN3	Migraine	Artery_Aorta	eQTL
GO_BP	SPERMATID_DIFFERENTIATION	33	5	0.15	0.365	0.373	1000	PSME4;SLC26A8;CATSPER2;TTC21A;TSSK6	Migraine	Artery_Aorta	eQTL
GO_BP	REGULATION_OF_HYDROLASE_ACTIVITY	348	43	0.12	0.452	0.373	1000	PHACTR1;ABL1;RAPGEF3;SRGAP2;LRP1;FGD6;CNN3;ATP1B1;FYN;IFI16;TRADD;ROBO1;NGF;TBC1D22B;RAPGEF1;RABGAP1L;RALGAPA1;PSME4;RAP1A;WNK1;SERPINC1;LIPC;LIMS1;PICALM;TMED2;PLXNA4;ANXA2;DVL3;FGFR2;GPR137B;ESR1;BCAR3;PAM16;TRIAP1;PPP3R1;DMPK;DNAJB6;PPP4R2;WFDC1;SRGAP3;LXN;ARHGAP27;PBXIP1	Migraine	Artery_Aorta	eQTL
GO_BP	POSITIVE_REGULATION_OF_RESPONSE_TO_DNA_DAMAGE_STIMULUS	33	5	0.15	0.365	0.374	1000	EYA2;WDR48;PIAS4;CEBPG;PARP9	Migraine	Artery_Aorta	eQTL
GO_BP	NCRNA_METABOLIC_PROCESS	121	16	0.13	0.384	0.374	1000	DDX17;DARS2;AARSD1;DTD2;WDR74;RRP7A;ERI1;TDRKH;TRMT5;RRP15;SNU13;UTP6;TRIT1;WDR75;ANKRD16;INTS11	Migraine	Artery_Aorta	eQTL
GO_BP	EPIDERMIS_MORPHOGENESIS	11	2	0.18	0.389	0.376	1000	FGFR2;KRT27	Migraine	Artery_Aorta	eQTL
GO_BP	REGULATION_OF_RESPONSE_TO_OXIDATIVE_STRESS	27	4	0.15	0.412	0.377	1000	FYN;ACOX2;SESN3;STOX1	Migraine	Artery_Aorta	eQTL
GO_BP	BRANCHING_MORPHOGENESIS_OF_AN_EPITHELIAL_TUBE	50	7	0.14	0.397	0.378	1000	MDK;ABL1;BTRC;PTCH1;FGFR2;ESR1;NPNT	Migraine	Artery_Aorta	eQTL
GO_BP	POSITIVE_REGULATION_OF_PROTEIN_TYROSINE_KINASE_ACTIVITY	19	3	0.16	0.406	0.378	1000	GHRL;FYN;NRG1	Migraine	Artery_Aorta	eQTL
GO_BP	REGULATION_OF_NEURON_PROJECTION_DEVELOPMENT	111	15	0.14	0.357	0.378	1000	MDK;LRP1;FYN;ROBO1;NGF;RAPGEF1;RAP1A;SLITRK1;SEMA3F;CAPRIN2;PLXNA4;STK24;DISC1;RRN3;PRAG1	Migraine	Artery_Aorta	eQTL
GO_BP	MATERNAL_PLACENTA_DEVELOPMENT	11	2	0.18	0.389	0.378	1000	GHRL;TMED2	Migraine	Artery_Aorta	eQTL
GO_BP	POSITIVE_REGULATION_OF_PROTEIN_KINASE_ACTIVITY	163	21	0.13	0.404	0.379	1000	GHRL;ABL1;TGFBR1;FYN;ROBO1;NGF;RAPGEF1;RAP1A;WNK1;MAP2K4;MAP3K2;MAP3K14;MAPKAPK3;MAPKAPK5;NRG1;ADRA2C;GPRC5D;DVL3;CENPE;CCNT2;STOX1	Migraine	Artery_Aorta	eQTL
GO_BP	ARTERY_MORPHOGENESIS	25	4	0.16	0.355	0.381	1000	MDK;LRP1;TGFBR1;ADAMTS9	Migraine	Artery_Aorta	eQTL
GO_BP	NEGATIVE_REGULATION_OF_MYELOID_LEUKOCYTE_DIFFERENTIATION	18	3	0.17	0.371	0.382	1000	TCTA;GPR137B;ZBTB46	Migraine	Artery_Aorta	eQTL
GO_BP	STRESS_FIBER_ASSEMBLY	26	4	0.15	0.384	0.382	1000	PHACTR1;ABL1;RAPGEF3;TGFBR1	Migraine	Artery_Aorta	eQTL
GO_BP	REGULATION_OF_BONE_REMODELING	18	3	0.17	0.371	0.382	1000	MDK;DEF8;GPR137B	Migraine	Artery_Aorta	eQTL
GO_BP	CEREBRAL_CORTEX_RADIALLY_ORIENTED_CELL_MIGRATION	11	2	0.18	0.389	0.383	1000	SRGAP2;DISC1	Migraine	Artery_Aorta	eQTL
GO_BP	RIBOSOMAL_LARGE_SUBUNIT_BIOGENESIS	26	4	0.15	0.384	0.383	1000	RSL24D1;WDR74;RRP15;SNU13	Migraine	Artery_Aorta	eQTL
GO_BP	PHOSPHOLIPID_BIOSYNTHETIC_PROCESS	73	10	0.14	0.382	0.384	1000	PIK3CD;LPCAT3;NUS1;LCAT;PLA2G4B;MTMR3;PIGZ;PIGV;AGPAT5;LPIN3	Migraine	Artery_Aorta	eQTL
GO_BP	GLIAL_CELL_DEVELOPMENT	26	4	0.15	0.384	0.384	1000	MDK;LRP1;GSTP1;TSPAN2	Migraine	Artery_Aorta	eQTL
GO_BP	REGULATION_OF_SMALL_GTPASE_MEDIATED_SIGNAL_TRANSDUCTION	88	12	0.14	0.368	0.384	1000	ABL1;SRGAP2;RHOBTB1;ROBO1;NGF;RAPGEF1;RALGAPA1;INPP5B;ARHGEF4;PRAG1;SRGAP3;CDC42SE2	Migraine	Artery_Aorta	eQTL
GO_BP	REGULATION_OF_ANATOMICAL_STRUCTURE_SIZE	132	17	0.13	0.422	0.385	1000	ABL1;FER;LRP1;GBA2;SPTBN5;ADD3;TMOD3;NGF;ADRA2C;ATP2B1;PICALM;SEMA3F;PRR16;PLXNA4;SLC12A8;DISC1;UTS2B	Migraine	Artery_Aorta	eQTL
GO_BP	MACROPHAGE_DIFFERENTIATION	18	3	0.17	0.371	0.385	1000	GBA;TSPAN2;ZBTB46	Migraine	Artery_Aorta	eQTL
GO_BP	ORGANIC_HYDROXY_COMPOUND_CATABOLIC_PROCESS	18	3	0.17	0.371	0.386	1000	ALDH2;INPP5B;TPI1	Migraine	Artery_Aorta	eQTL
GO_BP	TOR_SIGNALING	42	6	0.14	0.394	0.386	1000	GBA;MAPKAPK5;GPR137B;DISC1;SESN3;SPAAR	Migraine	Artery_Aorta	eQTL
GO_BP	REGULATION_OF_PROTEIN_TARGETING_TO_MITOCHONDRION	11	2	0.18	0.389	0.386	1000	LEPROT;C11orf65	Migraine	Artery_Aorta	eQTL
GO_BP	REGULATION_OF_PROTEIN_EXPORT_FROM_NUCLEUS	11	2	0.18	0.389	0.387	1000	RAPGEF3;XPO4	Migraine	Artery_Aorta	eQTL
GO_BP	CANONICAL_WNT_SIGNALING_PATHWAY	97	13	0.13	0.384	0.388	1000	MDK;TLE6;RAPGEF1;PSME4;BTRC;WNK1;CAPRIN2;DVL3;FGFR2;DISC1;TCF7L1;RNF146;USP8	Migraine	Artery_Aorta	eQTL
GO_BP	AXON_DEVELOPMENT	144	19	0.13	0.37	0.388	1000	ABL1;LRP1;SPTBN5;FYN;ROBO1;NGF;PIK3CD;SLITRK1;PICALM;SEMA3F;PLXNA4;PTCH1;FGFR2;DSCAML1;C12orf57;STK24;TSPAN2;DISC1;ULK2	Migraine	Artery_Aorta	eQTL
GO_BP	REGULATION_OF_CELL_SUBSTRATE_JUNCTION_ORGANIZATION	18	3	0.17	0.371	0.388	1000	ABL1;LRP1;LIMS1	Migraine	Artery_Aorta	eQTL
GO_BP	ORGANELLE_DISASSEMBLY	26	4	0.15	0.384	0.389	1000	GBA;CISD2;EIF2D;WIPI2	Migraine	Artery_Aorta	eQTL
GO_BP	REGULATION_OF_CELL_CYCLE_CHECKPOINT	11	2	0.18	0.389	0.391	1000	THOC5;RFWD3	Migraine	Artery_Aorta	eQTL
GO_BP	ORGANOPHOSPHATE_METABOLIC_PROCESS	233	29	0.12	0.454	0.391	1000	PIK3CD;LIPC;LPCAT3;ABHD6;ADAL;NT5C2;AK4;NUS1;INPP5B;TPI1;NUDT4;SGPP1;LCAT;GFPT2;PNP;NPR2;NME6;PLA2G4B;ENTPD5;NUP107;MTMR3;PDE4A;PGD;PIGZ;PIGV;AGPAT5;LPIN3;PARP9;RNLS	Migraine	Artery_Aorta	eQTL
GO_BP	POSITIVE_REGULATION_OF_UBIQUITIN_PROTEIN_TRANSFERASE_ACTIVITY	11	2	0.18	0.389	0.391	1000	BTRC;DCUN1D4	Migraine	Artery_Aorta	eQTL
GO_BP	NEGATIVE_REGULATION_OF_PROTEIN_CONTAINING_COMPLEX_DISASSEMBLY	19	3	0.16	0.406	0.391	1000	SPTBN5;ADD3;TMOD3	Migraine	Artery_Aorta	eQTL
GO_BP	INTERSTRAND_CROSS_LINK_REPAIR	11	2	0.18	0.389	0.391	1000	WDR48;RFWD3	Migraine	Artery_Aorta	eQTL
GO_BP	POSITIVE_REGULATION_OF_PROTEIN_KINASE_B_SIGNALING	56	8	0.14	0.36	0.391	1000	TGFBR1;FYN;PIK3CD;CD28;NRG1;MC1R;FGFR2;ESR1	Migraine	Artery_Aorta	eQTL
GO_BP	DNA_METHYLATION	26	4	0.15	0.384	0.391	1000	PRMT7;TDRKH;HELLS;HEMK1	Migraine	Artery_Aorta	eQTL
GO_BP	RETROGRADE_VESICLE_MEDIATED_TRANSPORT_GOLGI_TO_ENDOPLASMIC_RETICULUM	27	4	0.15	0.412	0.391	1000	TMED2;CENPE;ERGIC1;USE1	Migraine	Artery_Aorta	eQTL
GO_BP	NEGATIVE_REGULATION_OF_TOR_SIGNALING	18	3	0.17	0.371	0.392	1000	MAPKAPK5;SESN3;SPAAR	Migraine	Artery_Aorta	eQTL
GO_BP	T_CELL_RECEPTOR_SIGNALING_PATHWAY	65	9	0.14	0.381	0.392	1000	ABL1;CACNB3;FYN;PSME4;BTNL9;BTRC;PIK3CD;WNK1;CD28	Migraine	Artery_Aorta	eQTL
GO_BP	REGULATION_OF_MAPK_CASCADE	194	24	0.12	0.477	0.393	1000	GHRL;ABL1;LRP1;GBA;ROBO1;RAPGEF1;RAP1A;MAP2K4;MAP3K2;MAPKAPK3;MAPKAPK5;NRG1;ADRA2C;GSTP1;GLIPR2;DVL3;FGFR2;BCAR3;NPNT;NQO2;PRDM11;NBR1;TMEM106A;RNF149	Migraine	Artery_Aorta	eQTL
GO_BP	REGULATION_OF_JUN_KINASE_ACTIVITY	27	4	0.15	0.412	0.394	1000	MAP2K4;MAP3K2;GSTP1;DVL3	Migraine	Artery_Aorta	eQTL
GO_BP	ERROR_PRONE_TRANSLESION_SYNTHESIS	11	2	0.18	0.389	0.394	1000	POLK;POLI	Migraine	Artery_Aorta	eQTL
GO_BP	RESPONSE_TO_STEROL	11	2	0.18	0.389	0.394	1000	TGFBR1;PTCH1	Migraine	Artery_Aorta	eQTL
GO_BP	CELLULAR_RESPONSE_TO_CORTICOSTEROID_STIMULUS	19	3	0.16	0.406	0.395	1000	GSTP1;ATP2B1;USP8	Migraine	Artery_Aorta	eQTL
GO_BP	NEGATIVE_REGULATION_OF_PROTEIN_POLYMERIZATION	19	3	0.16	0.406	0.396	1000	SPTBN5;ADD3;TMOD3	Migraine	Artery_Aorta	eQTL
GO_BP	CELLULAR_RESPONSE_TO_UV	34	5	0.15	0.39	0.396	1000	HYAL3;MC1R;TRIAP1;POLK;CDC25A	Migraine	Artery_Aorta	eQTL
GO_BP	CILIARY_BASAL_BODY_PLASMA_MEMBRANE_DOCKING	19	3	0.16	0.406	0.397	1000	RAB3IP;HAUS6;NINL	Migraine	Artery_Aorta	eQTL
GO_BP	ESTABLISHMENT_OF_PROTEIN_LOCALIZATION	502	59	0.12	0.607	0.398	1000	GHRL;ABL1;RAPGEF3;ACTN4;LRP1;CACNB3;ATP1B1;FYN;TBC1D22B;RABGAP1L;RAP1A;ADRA2C;LIMS1;ACAA1;ADAMTS9;EIF2D;TMED2;TOR1A;TRIP11;PAM16;AP3M1;TRAK1;PPP3R1;ERC1;MX1;NUP107;SNAP29;EMC6;ACOX2;THOC5;VPS28;MTX1;DERL3;GPR27;ABCC8;GSTK1;GDAP1;ECH1;DESI1;GRIPAP1;STX19;XPO4;EMC1;TTC21A;EMC9;LTBP2;TSNARE1;TMED4;RAB24;SGF29;LEPROT;HOOK3;ARL3;MIEF2;C11orf65;RAB3IP;LMAN2L;WASHC4;USE1	Migraine	Artery_Aorta	eQTL
GO_BP	REGULATION_OF_GENERATION_OF_PRECURSOR_METABOLITES_AND_ENERGY	42	6	0.14	0.394	0.398	1000	AK4;NOA1;ENTPD5;NUP107;CHCHD2;CISD1	Migraine	Artery_Aorta	eQTL
GO_BP	NEURON_DEVELOPMENT	296	37	0.12	0.429	0.399	1000	GHRL;MDK;PHACTR1;ABL1;SRGAP2;LRP1;GBA2;SPTBN5;FYN;ROBO1;NGF;RAPGEF1;RAP1A;PIK3CD;WNK1;SLITRK1;PICALM;SEMA3F;CAPRIN2;TOR1A;NAGLU;PLXNA4;PTCH1;DVL3;FGFR2;STRC;TRIP11;NR2E3;DSCAML1;C12orf57;STK24;TSPAN2;DISC1;ULK2;ARL3;RRN3;PRAG1	Migraine	Artery_Aorta	eQTL
GO_BP	RESPONSE_TO_ETHANOL	34	5	0.15	0.39	0.399	1000	FYN;GSTP1;TUFM;FGFR2;CLDN7	Migraine	Artery_Aorta	eQTL
GO_BP	MAPK_CASCADE	252	31	0.12	0.478	0.399	1000	GHRL;ABL1;LRP1;SPTBN5;GBA;FYN;ROBO1;RAPGEF1;PSME4;RAP1A;BTRC;MAP2K4;MAP3K2;MAP3K14;MAPKAPK3;MAPKAPK5;NRG1;ADRA2C;GSTP1;GLIPR2;DVL3;FGFR2;BCAR3;NPNT;MAPK9;NQO2;PRDM11;NBR1;TMEM106A;RNF149;FRS3	Migraine	Artery_Aorta	eQTL
GO_BP	LIPID_OXIDATION	28	4	0.14	0.441	0.399	1000	ACAA1;ACOX2;IVD;ECH1	Migraine	Artery_Aorta	eQTL
GO_BP	NEGATIVE_REGULATION_OF_ENDOCYTOSIS	11	2	0.18	0.389	0.4	1000	PICALM;ANKRD13D	Migraine	Artery_Aorta	eQTL
GO_BP	RIBOSOMAL_SMALL_SUBUNIT_BIOGENESIS	19	3	0.16	0.406	0.4	1000	RRP7A;SNU13;UTP6	Migraine	Artery_Aorta	eQTL
GO_BP	REGULATION_OF_TRANS_SYNAPTIC_SIGNALING	116	15	0.13	0.425	0.401	1000	GHRL;ABL1;CACNB3;FYN;NGF;RAP1A;ABHD6;SHISA7;DMPK;ERC1;DISC1;CLSTN3;USP8;ERC2;SYP	Migraine	Artery_Aorta	eQTL
GO_BP	REGULATION_OF_SENSORY_PERCEPTION	11	2	0.18	0.389	0.402	1000	CACNB3;ADRA2C	Migraine	Artery_Aorta	eQTL
GO_BP	LIPID_BIOSYNTHETIC_PROCESS	171	22	0.13	0.403	0.404	1000	GBA;PIK3CD;GSTP1;LIPC;LPCAT3;ABHD6;NUS1;SP1;CYP2C8;SGPP1;LCAT;SPTSSA;SPTSSB;CYP19A1;PLA2G4B;MTMR3;ACOX2;GBGT1;PIGZ;PIGV;AGPAT5;LPIN3	Migraine	Artery_Aorta	eQTL
GO_BP	CENTRAL_NERVOUS_SYSTEM_NEURON_AXONOGENESIS	11	2	0.18	0.389	0.404	1000	PLXNA4;C12orf57	Migraine	Artery_Aorta	eQTL
GO_BP	ESTABLISHMENT_OF_ENDOTHELIAL_BARRIER	19	3	0.16	0.406	0.404	1000	RAPGEF3;RAPGEF1;RAP1A	Migraine	Artery_Aorta	eQTL
GO_BP	PROTEIN_KINASE_A_SIGNALING	11	2	0.18	0.389	0.404	1000	MC1R;PDE4A	Migraine	Artery_Aorta	eQTL
GO_BP	REGULATION_OF_VACUOLE_ORGANIZATION	11	2	0.18	0.389	0.405	1000	ANXA2;MTMR3	Migraine	Artery_Aorta	eQTL
GO_BP	PEPTIDE_BIOSYNTHETIC_PROCESS	183	23	0.13	0.446	0.406	1000	CD28;MAPKAPK5;YBX1;CELF1;TUFM;TRUB2;UPF3A;GFM1;RWDD1;MRPS21;PRR16;MRPS25;MRPS6;DARS2;ZAR1;EIF4E3;PABPC4;EIF2D;AARSD1;RSL24D1;NOA1;TMED2;CAPRIN2	Migraine	Artery_Aorta	eQTL
GO_BP	RETINOL_METABOLIC_PROCESS	11	2	0.18	0.389	0.406	1000	CYP2C8;LRAT	Migraine	Artery_Aorta	eQTL
GO_BP	NEGATIVE_REGULATION_OF_EPITHELIAL_CELL_PROLIFERATION	42	6	0.14	0.394	0.406	1000	GHRL;TGFBR1;ROBO1;PTCH1;FGFR2;WFDC1	Migraine	Artery_Aorta	eQTL
GO_BP	CALCIUM_ION_TRANSMEMBRANE_TRANSPORT	83	11	0.13	0.416	0.406	1000	TRPC4;ABL1;KCNE2;CACNB3;ATP1B1;FYN;ATP2B1;ANXA2;CATSPER2;SLC24A3;ANXA9	Migraine	Artery_Aorta	eQTL
GO_BP	AMYLOID_PRECURSOR_PROTEIN_METABOLIC_PROCESS	19	3	0.16	0.406	0.407	1000	PICALM;SP1;RTN1	Migraine	Artery_Aorta	eQTL
GO_BP	NEGATIVE_REGULATION_OF_CELLULAR_PROTEIN_LOCALIZATION	27	4	0.15	0.412	0.408	1000	PICALM;DERL3;LEPROT;C11orf65	Migraine	Artery_Aorta	eQTL
GO_BP	GENE_SILENCING	59	8	0.14	0.418	0.408	1000	DDX17;CELF1;ZAR1;ESR1;NUP107;ERI1;NRDE2;TDRKH	Migraine	Artery_Aorta	eQTL
GO_BP	SENSORY_PERCEPTION_OF_MECHANICAL_STIMULUS	43	6	0.14	0.417	0.41	1000	MYO7B;CACNB3;FYN;STRC;TMTC4;CCDC50	Migraine	Artery_Aorta	eQTL
GO_BP	POST_EMBRYONIC_DEVELOPMENT	27	4	0.15	0.412	0.411	1000	ABL1;TGFBR1;FGFR2;C12orf57	Migraine	Artery_Aorta	eQTL
GO_BP	CARDIAC_MUSCLE_TISSUE_MORPHOGENESIS	18	3	0.17	0.371	0.411	1000	TGFBR1;NRG1;FGFR2	Migraine	Artery_Aorta	eQTL
GO_BP	MUSCLE_CELL_MIGRATION	19	3	0.16	0.406	0.411	1000	MDK;LRP1;GSTP1	Migraine	Artery_Aorta	eQTL
GO_BP	REGULATION_OF_ACTION_POTENTIAL	11	2	0.18	0.389	0.412	1000	CACNB3;GBA	Migraine	Artery_Aorta	eQTL
GO_BP	POSITIVE_REGULATION_OF_NEURAL_PRECURSOR_CELL_PROLIFERATION	19	3	0.16	0.406	0.413	1000	MDK;DISC1;NAP1L1	Migraine	Artery_Aorta	eQTL
GO_BP	PIGMENT_METABOLIC_PROCESS	19	3	0.16	0.406	0.414	1000	HPX;ZEB2;HMBS	Migraine	Artery_Aorta	eQTL
GO_BP	NEGATIVE_REGULATION_OF_CHEMOTAXIS	18	3	0.17	0.371	0.414	1000	ROBO1;GSTP1;SEMA3F	Migraine	Artery_Aorta	eQTL
GO_BP	CELLULAR_HORMONE_METABOLIC_PROCESS	27	4	0.15	0.412	0.414	1000	CYP2C8;LRAT;CYP19A1;ESR1	Migraine	Artery_Aorta	eQTL
GO_BP	POSITIVE_REGULATION_OF_TRANSFERASE_ACTIVITY	209	26	0.12	0.461	0.415	1000	GHRL;ABL1;INSRR;TGFBR1;FYN;ROBO1;NGF;RAPGEF1;RAP1A;BTRC;WNK1;MAP2K4;MAP3K2;MAP3K14;MAPKAPK3;MAPKAPK5;NRG1;ADRA2C;GPRC5D;DVL3;FGFR2;CENPE;CCNT2;STOX1;DSCC1;DCUN1D4	Migraine	Artery_Aorta	eQTL
GO_BP	MYELOID_CELL_APOPTOTIC_PROCESS	11	2	0.18	0.389	0.415	1000	PIK3CD;PLEKHO2	Migraine	Artery_Aorta	eQTL
GO_BP	IMPORT_ACROSS_PLASMA_MEMBRANE	35	5	0.14	0.415	0.415	1000	KCNE2;ATP1B1;FYN;WNK1;SLC12A8	Migraine	Artery_Aorta	eQTL
GO_BP	NUCLEOSIDE_DIPHOSPHATE_METABOLIC_PROCESS	35	5	0.14	0.415	0.416	1000	AK4;TPI1;NME6;ENTPD5;NUP107	Migraine	Artery_Aorta	eQTL
GO_BP	DEVELOPMENTAL_GROWTH_INVOLVED_IN_MORPHOGENESIS	67	9	0.13	0.417	0.416	1000	ABL1;LRP1;NGF;SEMA3F;PLXNA4;FGFR2;ESR1;DISC1;ULK2	Migraine	Artery_Aorta	eQTL
GO_BP	REGULATION_OF_SYNAPSE_ASSEMBLY	19	3	0.16	0.406	0.418	1000	GHRL;SLITRK1;CLSTN3	Migraine	Artery_Aorta	eQTL
GO_BP	NERVE_DEVELOPMENT	19	3	0.16	0.406	0.418	1000	NGF;SEMA3F;PLXNA4	Migraine	Artery_Aorta	eQTL
GO_BP	NEGATIVE_REGULATION_OF_OSTEOBLAST_DIFFERENTIATION	12	2	0.17	0.433	0.418	1000	PTCH1;NBR1	Migraine	Artery_Aorta	eQTL
GO_BP	HOMOLOGOUS_RECOMBINATION	12	2	0.17	0.433	0.418	1000	RNF212;C11orf80	Migraine	Artery_Aorta	eQTL
GO_BP	NEGATIVE_REGULATION_OF_RESPONSE_TO_ENDOPLASMIC_RETICULUM_STRESS	12	2	0.17	0.433	0.418	1000	LPCAT3;TMED2	Migraine	Artery_Aorta	eQTL
GO_BP	REGULATION_OF_NEURAL_PRECURSOR_CELL_PROLIFERATION	27	4	0.15	0.412	0.42	1000	MDK;RAPGEF1;DISC1;NAP1L1	Migraine	Artery_Aorta	eQTL
GO_BP	HORMONE_MEDIATED_SIGNALING_PATHWAY	51	7	0.14	0.418	0.42	1000	GHRL;DDX17;ESR1;PMEPA1;NR2E3;LANCL2;NR2C1	Migraine	Artery_Aorta	eQTL
GO_BP	GLYCEROLIPID_BIOSYNTHETIC_PROCESS	65	9	0.14	0.381	0.422	1000	PIK3CD;LPCAT3;LCAT;PLA2G4B;MTMR3;PIGZ;PIGV;AGPAT5;LPIN3	Migraine	Artery_Aorta	eQTL
GO_BP	POSITIVE_REGULATION_OF_PEPTIDE_HORMONE_SECRETION	19	3	0.16	0.406	0.422	1000	GHRL;LRP1;GPR27	Migraine	Artery_Aorta	eQTL
GO_BP	DNA_DEPENDENT_DNA_REPLICATION	43	6	0.14	0.417	0.422	1000	RECQL4;RFWD3;MMS22L;CDK2AP1;DSCC1;NOC3L	Migraine	Artery_Aorta	eQTL
GO_BP	RESPONSE_TO_CARBOHYDRATE	44	6	0.14	0.439	0.422	1000	GHRL;LRP1;RAP1A;MAP2K4;GSTP1;GPR27	Migraine	Artery_Aorta	eQTL
GO_BP	REGULATION_OF_PEPTIDYL_SERINE_PHOSPHORYLATION	43	6	0.14	0.417	0.422	1000	RAPGEF3;NGF;CAPRIN2;BCAR3;STOX1;NSD1	Migraine	Artery_Aorta	eQTL
GO_BP	REGULATION_OF_ESTABLISHMENT_OF_PROTEIN_LOCALIZATION_TO_MITOCHONDRION	20	3	0.15	0.439	0.423	1000	PPP3R1;LEPROT;C11orf65	Migraine	Artery_Aorta	eQTL
GO_BP	EPITHELIAL_CELL_PROLIFERATION	124	16	0.13	0.424	0.425	1000	GHRL;MDK;TGFBR1;ROBO1;BTRC;PIK3CD;SP1;RREB1;TNFSF12;PTCH1;FGFR2;ESR1;WDR48;IRF6;TGM1;WFDC1	Migraine	Artery_Aorta	eQTL
GO_BP	POSITIVE_REGULATION_OF_ESTABLISHMENT_OF_PROTEIN_LOCALIZATION	86	11	0.13	0.464	0.426	1000	GHRL;RAPGEF3;LRP1;CACNB3;FYN;PPP3R1;VPS28;GPR27;XPO4;LEPROT;MIEF2	Migraine	Artery_Aorta	eQTL
GO_BP	CELLULAR_RESPONSE_TO_STARVATION	43	6	0.14	0.417	0.426	1000	GBA;IFI16;STK24;MTMR3;WIPI2;SESN3	Migraine	Artery_Aorta	eQTL
GO_BP	NEGATIVE_REGULATION_OF_INTERLEUKIN_1_BETA_PRODUCTION	12	2	0.17	0.433	0.426	1000	GHRL;GSTP1	Migraine	Artery_Aorta	eQTL
GO_BP	PROTEIN_LOCALIZATION_TO_CELL_JUNCTION	28	4	0.14	0.441	0.427	1000	RAP1A;MAPK9;CLSTN3;GRIPAP1	Migraine	Artery_Aorta	eQTL
GO_BP	VERY_LONG_CHAIN_FATTY_ACID_METABOLIC_PROCESS	12	2	0.17	0.433	0.428	1000	ACAA1;ACOX2	Migraine	Artery_Aorta	eQTL
GO_BP	PURINE_NUCLEOSIDE_MONOPHOSPHATE_METABOLIC_PROCESS	11	2	0.18	0.389	0.429	1000	NT5C2;AK4	Migraine	Artery_Aorta	eQTL
GO_BP	AUTONOMIC_NERVOUS_SYSTEM_DEVELOPMENT	12	2	0.17	0.433	0.43	1000	SEMA3F;PLXNA4	Migraine	Artery_Aorta	eQTL
GO_BP	REGULATION_OF_PROTEIN_CONTAINING_COMPLEX_ASSEMBLY	118	15	0.13	0.453	0.431	1000	ABL1;FER;GBA2;SPTBN5;ADD3;TMOD3;GBA;NRG1;LCAT;ESR1;PMEPA1;CLDN7;MAPK9;ERCC3;MED25	Migraine	Artery_Aorta	eQTL
GO_BP	ACTOMYOSIN_STRUCTURE_ORGANIZATION	52	7	0.13	0.438	0.431	1000	PHACTR1;ABL1;RAPGEF3;MYOZ2;TGFBR1;CNN3;TMOD3	Migraine	Artery_Aorta	eQTL
GO_BP	REGULATION_OF_RESPONSE_TO_CYTOKINE_STIMULUS	60	8	0.13	0.437	0.431	1000	TRADD;ROBO1;GSTP1;HPX;PIAS4;PARP9;C1QTNF4;SPPL2A	Migraine	Artery_Aorta	eQTL
GO_BP	TRANSCRIPTION_PREINITIATION_COMPLEX_ASSEMBLY	12	2	0.17	0.433	0.432	1000	ESR1;RRN3	Migraine	Artery_Aorta	eQTL
GO_BP	PROTEIN_LOCALIZATION_TO_SYNAPSE	20	3	0.15	0.439	0.432	1000	RAP1A;CLSTN3;GRIPAP1	Migraine	Artery_Aorta	eQTL
GO_BP	MEMBRANE_DOCKING	45	6	0.13	0.462	0.433	1000	SNAP29;STX19;TSNARE1;RAB3IP;HAUS6;NINL	Migraine	Artery_Aorta	eQTL
GO_BP	REGULATION_OF_MEIOTIC_CELL_CYCLE	12	2	0.17	0.433	0.433	1000	NPR2;CDC25A	Migraine	Artery_Aorta	eQTL
GO_BP	RRNA_METABOLIC_PROCESS	59	8	0.14	0.418	0.434	1000	DDX17;WDR74;RRP7A;ERI1;RRP15;SNU13;UTP6;WDR75	Migraine	Artery_Aorta	eQTL
GO_BP	DEVELOPMENT_OF_PRIMARY_FEMALE_SEXUAL_CHARACTERISTICS	27	4	0.15	0.412	0.434	1000	HYAL3;CYP19A1;ESR1;NUP107	Migraine	Artery_Aorta	eQTL
GO_BP	AMINE_TRANSPORT	21	3	0.14	0.472	0.435	1000	SV2A;ADRA2C;TOR1A	Migraine	Artery_Aorta	eQTL
GO_BP	BONE_MORPHOGENESIS	28	4	0.14	0.441	0.435	1000	FGFR2;THBS3;SP5;TRIP11	Migraine	Artery_Aorta	eQTL
GO_BP	MITOTIC_SISTER_CHROMATID_SEGREGATION	51	7	0.14	0.418	0.435	1000	CDC26;CENPE;CENPK;KNSTRN;AURKC;SMC4;DSCC1	Migraine	Artery_Aorta	eQTL
GO_BP	RESPONSE_TO_OXIDATIVE_STRESS	119	15	0.13	0.467	0.436	1000	ABL1;FER;FYN;GSTP1;SP1;TOR1A;MAPK9;STK24;ERCC3;CHCHD2;ACOX2;PSIP1;SESN3;RAD52;STOX1	Migraine	Artery_Aorta	eQTL
GO_BP	CEREBELLAR_CORTEX_DEVELOPMENT	12	2	0.17	0.433	0.437	1000	GBA;NAGLU	Migraine	Artery_Aorta	eQTL
GO_BP	NEGATIVE_REGULATION_OF_TUMOR_NECROSIS_FACTOR_SUPERFAMILY_CYTOKINE_PRODUCTION	20	3	0.15	0.439	0.438	1000	GHRL;GSTP1;MC1R	Migraine	Artery_Aorta	eQTL
GO_BP	RESPONSE_TO_STARVATION	53	7	0.13	0.459	0.438	1000	GBA;IFI16;STK24;MTMR3;WIPI2;ULK2;SESN3	Migraine	Artery_Aorta	eQTL
GO_BP	CHEMICAL_SYNAPTIC_TRANSMISSION_POSTSYNAPTIC	20	3	0.15	0.439	0.438	1000	GHRL;CACNB3;DMPK	Migraine	Artery_Aorta	eQTL
GO_BP	MEIOTIC_CELL_CYCLE	62	8	0.13	0.475	0.438	1000	SLC26A8;NPR2;AURKC;TDRKH;CDC25A;RNF212;C11orf80;SMC4	Migraine	Artery_Aorta	eQTL
GO_BP	CELL_PROJECTION_ASSEMBLY	135	17	0.13	0.461	0.438	1000	ABL1;FER;SRGAP2;FGD6;TGFBR1;DEF8;POC1B;TRIP11;ARHGEF4;SNAP29;SPAG1;DISC1;ARL3;RAB3IP;SAXO1;HAUS6;NINL	Migraine	Artery_Aorta	eQTL
GO_BP	REGULATION_OF_CARDIAC_MUSCLE_CELL_PROLIFERATION	12	2	0.17	0.433	0.439	1000	TGFBR1;FGFR2	Migraine	Artery_Aorta	eQTL
GO_BP	MUSCLE_CELL_APOPTOTIC_PROCESS	20	3	0.15	0.439	0.439	1000	MDK;MAP2K4;DMPK	Migraine	Artery_Aorta	eQTL
GO_BP	MORPHOGENESIS_OF_EMBRYONIC_EPITHELIUM	36	5	0.14	0.44	0.44	1000	ABL1;TMED2;PTCH1;DVL3;FGFR2	Migraine	Artery_Aorta	eQTL
GO_BP	REGULATION_OF_NERVOUS_SYSTEM_PROCESS	36	5	0.14	0.44	0.44	1000	GHRL;CACNB3;GBA;ADRA2C;DMPK	Migraine	Artery_Aorta	eQTL
GO_BP	PHOSPHATIDIC_ACID_METABOLIC_PROCESS	12	2	0.17	0.433	0.44	1000	PLA2G4B;AGPAT5	Migraine	Artery_Aorta	eQTL
GO_BP	DETECTION_OF_ABIOTIC_STIMULUS	36	5	0.14	0.44	0.441	1000	CACNB3;FYN;STRC;NR2E3;LXN	Migraine	Artery_Aorta	eQTL
GO_BP	CELL_CELL_SIGNALING_BY_WNT	151	19	0.13	0.456	0.442	1000	MDK;ABL1;LRP1;TLE6;RAPGEF1;PSME4;BTRC;WNK1;CAPRIN2;DVL3;FGFR2;ESR1;PPP3R1;PIAS4;DISC1;TCF7L1;RNF146;USP8;CBY1	Migraine	Artery_Aorta	eQTL
GO_BP	POSITIVE_REGULATION_OF_ENDOCYTOSIS	28	4	0.14	0.441	0.442	1000	LRP1;TOR1A;ANXA2;VPS28	Migraine	Artery_Aorta	eQTL
GO_BP	PHOSPHATIDYLSERINE_METABOLIC_PROCESS	12	2	0.17	0.433	0.442	1000	LPCAT3;PLA2G4B	Migraine	Artery_Aorta	eQTL
GO_BP	CELL_JUNCTION_MAINTENANCE	12	2	0.17	0.433	0.442	1000	ERC1;ERC2	Migraine	Artery_Aorta	eQTL
GO_BP	SEMAPHORIN_PLEXIN_SIGNALING_PATHWAY	12	2	0.17	0.433	0.443	1000	SEMA3F;PLXNA4	Migraine	Artery_Aorta	eQTL
GO_BP	LAMELLIPODIUM_ORGANIZATION	27	4	0.15	0.412	0.444	1000	FER;SRGAP2;RREB1;ARHGEF4	Migraine	Artery_Aorta	eQTL
GO_BP	HETEROCHROMATIN_ORGANIZATION	20	3	0.15	0.439	0.445	1000	MORC2;NRDE2;HELLS	Migraine	Artery_Aorta	eQTL
GO_BP	NEURON_MIGRATION	36	5	0.14	0.44	0.445	1000	MDK;PHACTR1;SRGAP2;FYN;DISC1	Migraine	Artery_Aorta	eQTL
GO_BP	LIPID_METABOLIC_PROCESS	331	39	0.12	0.587	0.445	1000	LRP1;GBA2;GBA;PIK3CD;GSTP1;LIPC;LPCAT3;ABHD6;NUS1;SP1;INPP5B;CYP2C8;SGPP1;LRAT;LCAT;ACAA1;SPTSSA;SPTSSB;ST3GAL6;CYP19A1;ESR1;SLC35C1;PIAS4;PLA2G4B;MTMR3;ACOX2;MORC2;IVD;NAGA;GBGT1;ABO;PIGZ;PIGV;AGPAT5;LPIN3;ECH1;MBOAT4;ACAD9;TM6SF2	Migraine	Artery_Aorta	eQTL
GO_BP	POSITIVE_REGULATION_OF_BLOOD_VESSEL_ENDOTHELIAL_CELL_MIGRATION	21	3	0.14	0.472	0.446	1000	ABL1;NUS1;SP1	Migraine	Artery_Aorta	eQTL
GO_BP	RESPONSE_TO_ACID_CHEMICAL	28	4	0.14	0.441	0.446	1000	FYN;GSTP1;SESN3;SPAAR	Migraine	Artery_Aorta	eQTL
GO_BP	SMALL_MOLECULE_BIOSYNTHETIC_PROCESS	150	19	0.13	0.443	0.446	1000	GBA;GSTP1;LIPC;LPCAT3;ADAL;NT5C2;NUS1;SP1;TPI1;NUDT4;CYP2C8;PNP;SLC35B4;NME6;ENTPD5;ACOX2;PDE4A;PGD;COQ5	Migraine	Artery_Aorta	eQTL
GO_BP	REGULATION_OF_PEPTIDASE_ACTIVITY	111	14	0.13	0.47	0.446	1000	LRP1;FYN;IFI16;TRADD;ROBO1;NGF;PSME4;SERPINC1;PICALM;ANXA2;TRIAP1;DNAJB6;WFDC1;LXN	Migraine	Artery_Aorta	eQTL
GO_BP	REGULATION_OF_SPROUTING_ANGIOGENESIS	12	2	0.17	0.433	0.447	1000	GHRL;ADAMTS9	Migraine	Artery_Aorta	eQTL
GO_BP	REGULATION_OF_CELLULAR_LOCALIZATION	222	27	0.12	0.51	0.447	1000	GHRL;ABL1;RAPGEF3;FER;LRP1;CACNB3;FYN;RAP1A;PICALM;NUS1;TOR1A;SHISA7;ANXA2;DVL3;GPR137B;PPP3R1;VPS28;DERL3;GPR27;PPP1CC;NRDE2;GRIPAP1;XPO4;PARP9;LEPROT;MIEF2;C11orf65	Migraine	Artery_Aorta	eQTL
GO_BP	GLIAL_CELL_PROLIFERATION	12	2	0.17	0.433	0.447	1000	GBA;PPP1CC	Migraine	Artery_Aorta	eQTL
GO_BP	INORGANIC_ANION_TRANSPORT	36	5	0.14	0.44	0.448	1000	SLC26A8;SLC12A8;ANO2;ANO7;MFSD5	Migraine	Artery_Aorta	eQTL
GO_BP	FC_RECEPTOR_MEDIATED_STIMULATORY_SIGNALING_PATHWAY	27	4	0.15	0.412	0.448	1000	ABL1;FYN;RAPGEF1;RAP1A	Migraine	Artery_Aorta	eQTL
GO_BP	PROTEIN_TRANSPORT_ALONG_MICROTUBULE	20	3	0.15	0.439	0.448	1000	TRIP11;TTC21A;ARL3	Migraine	Artery_Aorta	eQTL
GO_BP	AUTOPHAGY_OF_MITOCHONDRION	20	3	0.15	0.439	0.449	1000	GBA;CISD2;WIPI2	Migraine	Artery_Aorta	eQTL
GO_BP	REGULATION_OF_VOLTAGE_GATED_CALCIUM_CHANNEL_ACTIVITY	12	2	0.17	0.433	0.449	1000	KCNE2;CACNB3	Migraine	Artery_Aorta	eQTL
GO_BP	PROTEIN_LOCALIZATION_TO_MITOCHONDRION	37	5	0.14	0.465	0.451	1000	PAM16;PPP3R1;GDAP1;LEPROT;C11orf65	Migraine	Artery_Aorta	eQTL
GO_BP	CELLULAR_RESPONSE_TO_MECHANICAL_STIMULUS	20	3	0.15	0.439	0.451	1000	MAP2K4;MAP3K2;MAP3K14	Migraine	Artery_Aorta	eQTL
GO_BP	REGULATION_OF_MITOCHONDRION_ORGANIZATION	37	5	0.14	0.465	0.452	1000	TRIAP1;PPP3R1;MIEF2;C11orf65;STOX1	Migraine	Artery_Aorta	eQTL
GO_BP	REGULATION_OF_RESPONSE_TO_WOUNDING	45	6	0.13	0.462	0.452	1000	MDK;LRP1;SERPINC1;RREB1;STK24;WFDC1	Migraine	Artery_Aorta	eQTL
GO_BP	HINDBRAIN_MORPHOGENESIS	12	2	0.17	0.433	0.452	1000	ABL1;GBA	Migraine	Artery_Aorta	eQTL
GO_BP	CELLULAR_RESPONSE_TO_INSULIN_STIMULUS	60	8	0.13	0.437	0.453	1000	INSRR;FER;GSTP1;ATP2B1;SP1;BCAR3;SESN3;LPIN3	Migraine	Artery_Aorta	eQTL
GO_BP	DETECTION_OF_STIMULUS_INVOLVED_IN_SENSORY_PERCEPTION	28	4	0.14	0.441	0.453	1000	CACNB3;FYN;STRC;LXN	Migraine	Artery_Aorta	eQTL
GO_BP	PHOSPHATIDYLINOSITOL_BIOSYNTHETIC_PROCESS	28	4	0.14	0.441	0.454	1000	PIK3CD;MTMR3;PIGZ;PIGV	Migraine	Artery_Aorta	eQTL
GO_BP	CELLULAR_RESPONSE_TO_EXTRACELLULAR_STIMULUS	69	9	0.13	0.453	0.455	1000	CACNB3;GBA;IFI16;GSTP1;ATP2B1;STK24;MTMR3;WIPI2;SESN3	Migraine	Artery_Aorta	eQTL
GO_BP	VESICLE_BUDDING_FROM_MEMBRANE	29	4	0.14	0.469	0.455	1000	PICALM;TMED2;ANXA2;MX1	Migraine	Artery_Aorta	eQTL
GO_BP	POSITIVE_REGULATION_OF_POTASSIUM_ION_TRANSPORT	12	2	0.17	0.433	0.455	1000	ATP1B1;WNK1	Migraine	Artery_Aorta	eQTL
GO_BP	PLASMA_LIPOPROTEIN_PARTICLE_CLEARANCE	12	2	0.17	0.433	0.457	1000	LIPC;ANXA2	Migraine	Artery_Aorta	eQTL
GO_BP	COLLAGEN_CATABOLIC_PROCESS	13	2	0.15	0.476	0.457	1000	CTSS;MRC2	Migraine	Artery_Aorta	eQTL
GO_BP	CELLULAR_RESPONSE_TO_CAMP	20	3	0.15	0.439	0.458	1000	RAPGEF3;RAPGEF1;RAP1A	Migraine	Artery_Aorta	eQTL
GO_BP	ENDOSOMAL_TRANSPORT	60	8	0.13	0.437	0.458	1000	PICALM;ERC1;VPS28;GRIPAP1;LEPROT;PLEKHJ1;HEATR5A;WASHC4	Migraine	Artery_Aorta	eQTL
GO_BP	REGULATION_OF_PROTEIN_BINDING	53	7	0.13	0.459	0.46	1000	ABL1;LRP1;TGFBR1;CAPRIN2;ANXA2;DISC1;PRMT7	Migraine	Artery_Aorta	eQTL
GO_BP	CELLULAR_RESPONSE_TO_STEROID_HORMONE_STIMULUS	61	8	0.13	0.456	0.46	1000	GSTP1;ATP2B1;DDX17;ESR1;PMEPA1;NR2E3;USP8;NR2C1	Migraine	Artery_Aorta	eQTL
GO_BP	REGULATION_OF_SMOOTHENED_SIGNALING_PATHWAY	21	3	0.14	0.472	0.461	1000	BTRC;PTCH1;FGFR2	Migraine	Artery_Aorta	eQTL
GO_BP	POSITIVE_REGULATION_OF_DOUBLE_STRAND_BREAK_REPAIR	13	2	0.15	0.476	0.461	1000	WDR48;PARP9	Migraine	Artery_Aorta	eQTL
GO_BP	OSSIFICATION	112	14	0.12	0.484	0.461	1000	MDK;ATP2B1;DMP1;PTCH1;FGFR2;THBS3;NPR2;NPNT;SLC24A3;PAM16;ATRAID;NBR1;OSTF1;MRC2	Migraine	Artery_Aorta	eQTL
GO_BP	NEURAL_RETINA_DEVELOPMENT	13	2	0.15	0.476	0.462	1000	ATP2B1;NAGLU	Migraine	Artery_Aorta	eQTL
GO_BP	RETINOIC_ACID_RECEPTOR_SIGNALING_PATHWAY	13	2	0.15	0.476	0.463	1000	ACTN4;NR2C1	Migraine	Artery_Aorta	eQTL
GO_BP	MICROTUBULE_CYTOSKELETON_ORGANIZATION	147	18	0.12	0.508	0.463	1000	ABL1;FER;SRGAP2;ATXN3;GBA2;TLE6;POC1B;CENPE;INSC;KNSTRN;AURKC;SPAG1;DISC1;HOOK3;SAXO1;TUBA1C;HAUS6;NINL	Migraine	Artery_Aorta	eQTL
GO_BP	ACTIVATED_T_CELL_PROLIFERATION	13	2	0.15	0.476	0.465	1000	ABL1;FYN	Migraine	Artery_Aorta	eQTL
GO_BP	SYNAPTIC_SIGNALING	171	21	0.12	0.497	0.465	1000	GHRL;SV2A;ABL1;ATXN3;CACNB3;FYN;NGF;RAP1A;ABHD6;TOR1A;SHISA7;DMPK;ERC1;SNAP29;DISC1;CLSTN3;ANXA9;USP8;ERC2;STX19;SYP	Migraine	Artery_Aorta	eQTL
GO_BP	POSITIVE_REGULATION_OF_CALCIUM_ION_TRANSMEMBRANE_TRANSPORT	29	4	0.14	0.469	0.466	1000	ABL1;KCNE2;CACNB3;ATP1B1	Migraine	Artery_Aorta	eQTL
GO_BP	POSITIVE_REGULATION_OF_TRANSMEMBRANE_TRANSPORT	70	9	0.13	0.471	0.468	1000	ABL1;ACTN4;KCNE2;CACNB3;ATP1B1;RAP1A;WNK1;CTSS;AZIN1	Migraine	Artery_Aorta	eQTL
GO_BP	NEGATIVE_REGULATION_OF_RESPONSE_TO_EXTERNAL_STIMULUS	102	13	0.13	0.458	0.468	1000	GHRL;MDK;CACNB3;GBA;IFI16;ROBO1;GSTP1;LPCAT3;SEMA3F;FGL2;PCBP2;WFDC1;MAPKBP1	Migraine	Artery_Aorta	eQTL
GO_BP	REGULATION_OF_PROTEIN_DEPOLYMERIZATION	21	3	0.14	0.472	0.468	1000	SPTBN5;ADD3;TMOD3	Migraine	Artery_Aorta	eQTL
GO_BP	PROTEIN_K63_LINKED_DEUBIQUITINATION	13	2	0.15	0.476	0.468	1000	ATXN3;USP8	Migraine	Artery_Aorta	eQTL
GO_BP	DE_NOVO_PROTEIN_FOLDING	13	2	0.15	0.476	0.468	1000	TOR1A;ENTPD5	Migraine	Artery_Aorta	eQTL
GO_BP	RIBOSOME_BIOGENESIS	78	10	0.13	0.468	0.469	1000	DDX17;RSL24D1;WDR74;RRP7A;ERI1;RRP15;SNU13;UTP6;WDR75;DDX31	Migraine	Artery_Aorta	eQTL
GO_BP	NEGATIVE_REGULATION_OF_RESPONSE_TO_CYTOKINE_STIMULUS	21	3	0.14	0.472	0.469	1000	ROBO1;GSTP1;PIAS4	Migraine	Artery_Aorta	eQTL
GO_BP	CHROMOSOME_ORGANIZATION_INVOLVED_IN_MEIOTIC_CELL_CYCLE	13	2	0.15	0.476	0.469	1000	RNF212;SMC4	Migraine	Artery_Aorta	eQTL
GO_BP	TRNA_MODIFICATION	21	3	0.14	0.472	0.469	1000	TRMT5;TRIT1;ANKRD16	Migraine	Artery_Aorta	eQTL
GO_BP	VESICLE_TRANSPORT_ALONG_MICROTUBULE	13	2	0.15	0.476	0.469	1000	AP3M1;TRAK1	Migraine	Artery_Aorta	eQTL
GO_BP	POSITIVE_REGULATION_OF_PEPTIDASE_ACTIVITY	55	7	0.13	0.499	0.471	1000	FYN;IFI16;TRADD;ROBO1;NGF;PSME4;PICALM	Migraine	Artery_Aorta	eQTL
GO_BP	PROTEIN_PHOSPHORYLATION	455	53	0.12	0.632	0.472	1000	GHRL;ABL1;INSRR;RAPGEF3;FER;TGFBR1;GBA;FYN;ROBO1;NGF;RAPGEF1;RAP1A;PIK3CD;WNK1;HEXIM1;MAP2K4;MAP3K2;MAP3K14;MAPKAPK3;MAPKAPK5;NRG1;ADRA2C;GPRC5D;GSTP1;HPX;TMED2;CAPRIN2;DVL3;FGFR2;NPR2;PMEPA1;BCAR3;CENPE;DMPK;ERC1;MAPK9;STK24;AURKC;ULK2;CCNT2;NEK9;PARP9;TSSK6;CDC25A;STOX1;CDK8;CDK2AP1;PRAG1;AATK;NSD1;PSKH1;ADCK2;RPS6KL1	Migraine	Artery_Aorta	eQTL
GO_BP	POSITIVE_REGULATION_OF_CELLULAR_COMPONENT_ORGANIZATION	314	38	0.12	0.514	0.473	1000	GHRL;MDK;ABL1;RAPGEF3;FER;LRP1;TGFBR1;GBA;FYN;ROBO1;NGF;RAPGEF1;RAP1A;CD28;MAPKAPK5;NRG1;SLITRK1;LIMS1;RREB1;CAPRIN2;TOR1A;PLXNA4;ANXA2;DVL3;DEF8;ESR1;PPP3R1;MAPK9;ERCC3;DISC1;CLSTN3;MORC2;VPS28;MIEF2;RRN3;MED25;SAXO1;GLYR1	Migraine	Artery_Aorta	eQTL
GO_BP	REGULATION_OF_PROTEIN_CONTAINING_COMPLEX_DISASSEMBLY	29	4	0.14	0.469	0.474	1000	SPTBN5;ADD3;TMOD3;GBA	Migraine	Artery_Aorta	eQTL
GO_BP	BONE_MINERALIZATION	37	5	0.14	0.465	0.474	1000	ATP2B1;FGFR2;SLC24A3;ATRAID;NBR1	Migraine	Artery_Aorta	eQTL
GO_BP	PHOSPHOLIPID_TRANSPORT	21	3	0.14	0.472	0.474	1000	ANO7;TRIAP1;ATP8B4	Migraine	Artery_Aorta	eQTL
GO_BP	MORPHOGENESIS_OF_AN_EPITHELIAL_SHEET	13	2	0.15	0.476	0.475	1000	RREB1;TOR1A	Migraine	Artery_Aorta	eQTL
GO_BP	POSITIVE_REGULATION_OF_PROTEIN_CATABOLIC_PROCESS	63	8	0.13	0.494	0.476	1000	KCNE2;LRP1;ATXN3;GBA;TNFSF12;MAPK9;DISC1;VPS28	Migraine	Artery_Aorta	eQTL
GO_BP	IRON_ION_HOMEOSTASIS	30	4	0.13	0.496	0.476	1000	GLRX3;HPX;PICALM;CYBRD1	Migraine	Artery_Aorta	eQTL
GO_BP	RESPONSE_TO_DEXAMETHASONE	13	2	0.15	0.476	0.478	1000	GBA;USP8	Migraine	Artery_Aorta	eQTL
GO_BP	NEUROTRANSMITTER_RECEPTOR_TRANSPORT	13	2	0.15	0.476	0.478	1000	MX1;GRIPAP1	Migraine	Artery_Aorta	eQTL
GO_BP	PRESYNAPSE_ORGANIZATION	13	2	0.15	0.476	0.478	1000	SLITRK1;CLSTN3	Migraine	Artery_Aorta	eQTL
GO_BP	REGULATION_OF_VASOCONSTRICTION	13	2	0.15	0.476	0.478	1000	ADRA2C;ATP2B1	Migraine	Artery_Aorta	eQTL
GO_BP	MULTI_MULTICELLULAR_ORGANISM_PROCESS	54	7	0.13	0.479	0.479	1000	GHRL;HYAL3;TLE6;ADRA2C;TMED2;ESR1;PLA2G4B	Migraine	Artery_Aorta	eQTL
GO_BP	REGULATION_OF_PHOSPHOPROTEIN_PHOSPHATASE_ACTIVITY	30	4	0.13	0.496	0.479	1000	PHACTR1;PPP3R1;DMPK;PPP4R2	Migraine	Artery_Aorta	eQTL
GO_BP	RIBONUCLEOPROTEIN_COMPLEX_BIOGENESIS	119	15	0.13	0.467	0.479	1000	DDX17;CELF1;EIF2D;RSL24D1;WDR74;RRP7A;PSIP1;ERI1;PRMT7;SF3A3;RRP15;SNU13;UTP6;WDR75;DDX31	Migraine	Artery_Aorta	eQTL
GO_BP	REGULATION_OF_ANATOMICAL_STRUCTURE_MORPHOGENESIS	261	31	0.12	0.564	0.479	1000	GHRL;MDK;ABL1;RAPGEF3;ACTN4;LRP1;FGD6;RHOBTB1;FYN;ROBO1;NGF;PSME4;PIK3CD;SLITRK1;LIMS1;SP1;SEMA3F;RREB1;TNFSF12;ADAMTS9;CAPRIN2;PLXNA4;DVL3;FGFR2;ESR1;CFDP1;DISC1;MIEF2;C11orf65;PRAG1;CDC42SE2	Migraine	Artery_Aorta	eQTL
GO_BP	AMIDE_BIOSYNTHETIC_PROCESS	216	26	0.12	0.534	0.48	1000	GBA;CD28;MAPKAPK5;YBX1;CELF1;SPTSSA;SPTSSB;TUFM;TRUB2;UPF3A;GFM1;RWDD1;MRPS21;PRR16;MRPS25;MRPS6;DARS2;ZAR1;EIF4E3;PABPC4;EIF2D;AARSD1;RSL24D1;NOA1;TMED2;CAPRIN2	Migraine	Artery_Aorta	eQTL
GO_BP	BRANCHING_INVOLVED_IN_BLOOD_VESSEL_MORPHOGENESIS	13	2	0.15	0.476	0.48	1000	MDK;ABL1	Migraine	Artery_Aorta	eQTL
GO_BP	DOUBLE_STRAND_BREAK_REPAIR	70	9	0.13	0.471	0.48	1000	RECQL4;WDR48;PIAS4;PARP9;IFFO1;RAD52;PPP4R2;RFWD3;MMS22L	Migraine	Artery_Aorta	eQTL
GO_BP	SKIN_EPIDERMIS_DEVELOPMENT	22	3	0.14	0.504	0.481	1000	TRADD;FGFR2;KRT27	Migraine	Artery_Aorta	eQTL
GO_BP	FATTY_ACID_METABOLIC_PROCESS	89	11	0.12	0.512	0.481	1000	GSTP1;LIPC;CYP2C8;ACAA1;PLA2G4B;ACOX2;MORC2;IVD;LPIN3;ECH1;ACAD9	Migraine	Artery_Aorta	eQTL
GO_BP	POSITIVE_REGULATION_OF_JUN_KINASE_ACTIVITY	22	3	0.14	0.504	0.481	1000	MAP2K4;MAP3K2;DVL3	Migraine	Artery_Aorta	eQTL
GO_BP	BONE_DEVELOPMENT	55	7	0.13	0.499	0.481	1000	GHRL;ANXA2;FGFR2;THBS3;NPR2;SP5;TRIP11	Migraine	Artery_Aorta	eQTL
GO_BP	POSITIVE_REGULATION_OF_PROTEIN_LOCALIZATION_TO_MEMBRANE	37	5	0.14	0.465	0.482	1000	LRP1;CACNB3;FYN;PPP3R1;MIEF2	Migraine	Artery_Aorta	eQTL
GO_BP	CRANIAL_NERVE_DEVELOPMENT	13	2	0.15	0.476	0.482	1000	SEMA3F;PLXNA4	Migraine	Artery_Aorta	eQTL
GO_BP	POSITIVE_REGULATION_OF_NUCLEOCYTOPLASMIC_TRANSPORT	23	3	0.13	0.536	0.483	1000	RAPGEF3;NRDE2;XPO4	Migraine	Artery_Aorta	eQTL
GO_BP	MEMBRANE_FUSION	47	6	0.13	0.506	0.483	1000	ANXA2;MX1;SNAP29;STX19;TSNARE1;USE1	Migraine	Artery_Aorta	eQTL
GO_BP	POSITIVE_REGULATION_OF_EPITHELIAL_CELL_MIGRATION	47	6	0.13	0.506	0.484	1000	ABL1;PIK3CD;NUS1;SP1;GLIPR2;RREB1	Migraine	Artery_Aorta	eQTL
GO_BP	NEGATIVE_REGULATION_OF_INTRACELLULAR_PROTEIN_TRANSPORT	13	2	0.15	0.476	0.484	1000	DERL3;C11orf65	Migraine	Artery_Aorta	eQTL
GO_BP	NADH_DEHYDROGENASE_COMPLEX_ASSEMBLY	13	2	0.15	0.476	0.484	1000	NDUFA2;ACAD9	Migraine	Artery_Aorta	eQTL
GO_BP	NEGATIVE_REGULATION_OF_HEMOPOIESIS	38	5	0.13	0.489	0.486	1000	MDK;TCTA;GPR137B;FGL2;ZBTB46	Migraine	Artery_Aorta	eQTL
GO_BP	CELLULAR_RESPONSE_TO_PEPTIDE_HORMONE_STIMULUS	87	11	0.13	0.48	0.486	1000	GHRL;INSRR;FER;FYN;GSTP1;ATP2B1;SP1;BCAR3;SESN3;LPIN3;LEPROT	Migraine	Artery_Aorta	eQTL
GO_BP	KETONE_BIOSYNTHETIC_PROCESS	13	2	0.15	0.476	0.487	1000	TPI1;COQ5	Migraine	Artery_Aorta	eQTL
GO_BP	PROTEIN_KINASE_B_SIGNALING	78	10	0.13	0.468	0.487	1000	TGFBR1;FYN;RAPGEF1;PIK3CD;CD28;NRG1;MC1R;FGFR2;ESR1;SESN3	Migraine	Artery_Aorta	eQTL
GO_BP	OXIDATIVE_PHOSPHORYLATION	30	4	0.13	0.496	0.488	1000	AK4;UQCR10;NDUFA2;CHCHD2	Migraine	Artery_Aorta	eQTL
GO_BP	CELLULAR_RESPONSE_TO_GROWTH_HORMONE_STIMULUS	13	2	0.15	0.476	0.488	1000	GHRL;LEPROT	Migraine	Artery_Aorta	eQTL
GO_BP	NEGATIVE_REGULATION_OF_PROTEASOMAL_PROTEIN_CATABOLIC_PROCESS	13	2	0.15	0.476	0.488	1000	WAC;F8A1	Migraine	Artery_Aorta	eQTL
GO_BP	NEURON_PROJECTION_REGENERATION	13	2	0.15	0.476	0.489	1000	LRP1;STK24	Migraine	Artery_Aorta	eQTL
GO_BP	REGULATION_OF_PROTEIN_DEPHOSPHORYLATION	38	5	0.13	0.489	0.489	1000	PHACTR1;GBA;PPP3R1;DMPK;PPP4R2	Migraine	Artery_Aorta	eQTL
GO_BP	NEGATIVE_REGULATION_OF_EPITHELIAL_CELL_APOPTOTIC_PROCESS	14	2	0.14	0.516	0.49	1000	MDK;ABL1	Migraine	Artery_Aorta	eQTL
GO_BP	PROTEIN_LOCALIZATION_TO_CYTOSKELETON	13	2	0.15	0.476	0.49	1000	DISC1;HOOK3	Migraine	Artery_Aorta	eQTL
GO_BP	REGULATION_OF_HEART_CONTRACTION	61	8	0.13	0.456	0.49	1000	GLRX3;KCNE2;CACNB3;ATP1B1;ATP2B1;NPR2;DMPK;RNLS	Migraine	Artery_Aorta	eQTL
GO_BP	DEVELOPMENTAL_CELL_GROWTH	65	8	0.12	0.531	0.491	1000	ABL1;LRP1;NGF;MAP2K4;SEMA3F;PLXNA4;DISC1;ULK2	Migraine	Artery_Aorta	eQTL
GO_BP	MULTICELLULAR_ORGANISMAL_MOVEMENT	13	2	0.15	0.476	0.492	1000	C12orf57;DMPK	Migraine	Artery_Aorta	eQTL
GO_BP	FAT_SOLUBLE_VITAMIN_METABOLIC_PROCESS	13	2	0.15	0.476	0.492	1000	LRAT;PIAS4	Migraine	Artery_Aorta	eQTL
GO_BP	PROTEIN_LOCALIZATION_TO_ORGANELLE	254	30	0.12	0.577	0.493	1000	FYN;RAP1A;YBX1;ACAA1;TOR1A;GPR137B;ESR1;PAM16;AP3M1;PPP3R1;MX1;NUP107;EMC6;DISC1;ACOX2;VPS28;GSTK1;GDAP1;ECH1;EMC1;TTC21A;EMC9;SGF29;TULP2;PARP9;LEPROT;HOOK3;ARL3;C11orf65;IFFO1	Migraine	Artery_Aorta	eQTL
GO_BP	MULTI_ORGANISM_PROCESS	245	29	0.12	0.572	0.493	1000	GHRL;HYAL3;MDK;TLE6;TGFBR1;PSME4;ADRA2C;INPP5B;CELF1;TMED2;ANXA2;SLC26A8;NPR2;CATSPER2;ESR1;WDR48;PLA2G4B;NUP107;AURKC;SPAG1;VPS28;TTC21A;TSSK6;PRMT7;TDRKH;GTSF1;TSNAXIP1;ZNF628;IGSF8	Migraine	Artery_Aorta	eQTL
GO_BP	REGULATION_OF_EPIDERMIS_DEVELOPMENT	21	3	0.14	0.472	0.494	1000	SGPP1;PTCH1;MYCL	Migraine	Artery_Aorta	eQTL
GO_BP	ACTIN_POLYMERIZATION_OR_DEPOLYMERIZATION	48	6	0.12	0.527	0.494	1000	GHRL;FER;GBA2;SPTBN5;ADD3;TMOD3	Migraine	Artery_Aorta	eQTL
GO_BP	NEURON_APOPTOTIC_PROCESS	72	9	0.12	0.507	0.495	1000	MDK;LRP1;GBA;FYN;NGF;MAP2K4;ATN1;TMTC4;NQO2	Migraine	Artery_Aorta	eQTL
GO_BP	INTRINSIC_APOPTOTIC_SIGNALING_PATHWAY_IN_RESPONSE_TO_DNA_DAMAGE_BY_P53_CLASS_MEDIATOR	14	2	0.14	0.516	0.496	1000	IFI16;TRIAP1	Migraine	Artery_Aorta	eQTL
GO_BP	ENDOCARDIAL_CUSHION_DEVELOPMENT	13	2	0.15	0.476	0.496	1000	TGFBR1;ROBO1	Migraine	Artery_Aorta	eQTL
GO_BP	REGULATION_OF_HORMONE_SECRETION	62	8	0.13	0.475	0.497	1000	GHRL;RAPGEF3;LRP1;RAP1A;ADRA2C;CYP19A1;GPR27;ABCC8	Migraine	Artery_Aorta	eQTL
GO_BP	MESONEPHROS_DEVELOPMENT	22	3	0.14	0.504	0.497	1000	PTCH1;FGFR2;NPNT	Migraine	Artery_Aorta	eQTL
GO_BP	PROCESS_UTILIZING_AUTOPHAGIC_MECHANISM	138	17	0.12	0.5	0.497	1000	ABL1;GBA;IFI16;CISD2;GPR137B;SNAP29;EMC6;TMEM41B;MTMR3;WIPI2;ULK2;VPS28;NBR1;SESN3;WAC;RAB24;QSOX1	Migraine	Artery_Aorta	eQTL
GO_BP	REGULATION_OF_DEFENSE_RESPONSE_TO_VIRUS	23	3	0.13	0.536	0.498	1000	FGL2;PCBP2;PARP9	Migraine	Artery_Aorta	eQTL
GO_BP	NEGATIVE_REGULATION_OF_INTERLEUKIN_1_PRODUCTION	14	2	0.14	0.516	0.5	1000	GHRL;GSTP1	Migraine	Artery_Aorta	eQTL
GO_BP	CELL_MORPHOGENESIS_INVOLVED_IN_NEURON_DIFFERENTIATION	163	20	0.12	0.501	0.5	1000	PHACTR1;ABL1;LRP1;SPTBN5;FYN;ROBO1;NGF;PIK3CD;SLITRK1;PICALM;SEMA3F;CAPRIN2;PLXNA4;PTCH1;FGFR2;STRC;DSCAML1;C12orf57;DISC1;ULK2	Migraine	Artery_Aorta	eQTL
GO_BP	MONOCARBOXYLIC_ACID_METABOLIC_PROCESS	141	17	0.12	0.538	0.501	1000	GBA2;GSTP1;LIPC;TPI1;CYP2C8;ACAA1;PLA2G4B;ENTPD5;NUP107;ACOX2;MORC2;IVD;PGD;VNN2;LPIN3;ECH1;ACAD9	Migraine	Artery_Aorta	eQTL
GO_BP	INTRACELLULAR_PROTEIN_TRANSPORT	307	36	0.12	0.598	0.503	1000	RAPGEF3;CACNB3;ATP1B1;FYN;TBC1D22B;RABGAP1L;ACAA1;EIF2D;TMED2;TRIP11;PAM16;AP3M1;TRAK1;PPP3R1;NUP107;ACOX2;THOC5;VPS28;DERL3;GSTK1;GDAP1;ECH1;DESI1;GRIPAP1;STX19;XPO4;TTC21A;LTBP2;TSNARE1;TMED4;RAB24;LEPROT;ARL3;MIEF2;C11orf65;RAB3IP	Migraine	Artery_Aorta	eQTL
GO_BP	CELL_PART_MORPHOGENESIS	190	23	0.12	0.524	0.503	1000	MDK;PHACTR1;ABL1;SRGAP2;LRP1;SPTBN5;FYN;ROBO1;NGF;PIK3CD;SLITRK1;PICALM;SEMA3F;RREB1;CAPRIN2;PLXNA4;PTCH1;DVL3;FGFR2;DSCAML1;C12orf57;DISC1;ULK2	Migraine	Artery_Aorta	eQTL
GO_BP	REGULATION_OF_MUSCLE_CONTRACTION	45	6	0.13	0.462	0.503	1000	GHRL;ATP1B1;ADRA2C;ATP2B1;C12orf57;DMPK	Migraine	Artery_Aorta	eQTL
GO_BP	KIDNEY_MORPHOGENESIS	22	3	0.14	0.504	0.503	1000	GCNT4;PTCH1;NPNT	Migraine	Artery_Aorta	eQTL
GO_BP	CHROMATIN_REMODELING_AT_CENTROMERE	13	2	0.15	0.476	0.504	1000	CENPK;HELLS	Migraine	Artery_Aorta	eQTL
GO_BP	VIRAL_GENOME_REPLICATION	38	5	0.13	0.489	0.504	1000	IFI16;CD28;MX1;PCBP2;MORC2	Migraine	Artery_Aorta	eQTL
GO_BP	SULFUR_COMPOUND_METABOLIC_PROCESS	72	9	0.12	0.507	0.504	1000	GLRX3;GSTP1;SP1;ST3GAL6;GSTK1;GDAP1;NDOR1;SUOX;ARSG	Migraine	Artery_Aorta	eQTL
GO_BP	MITOCHONDRION_LOCALIZATION	13	2	0.15	0.476	0.506	1000	TLE6;TRAK1	Migraine	Artery_Aorta	eQTL
GO_BP	ACTIVATION_OF_JUN_KINASE_ACTIVITY	14	2	0.14	0.516	0.506	1000	MAP2K4;MAP3K2	Migraine	Artery_Aorta	eQTL
GO_BP	GLIOGENESIS	82	10	0.12	0.534	0.506	1000	TRPC4;MDK;ABL1;SRGAP2;LRP1;GBA;GSTP1;TSPAN2;DISC1;PPP1CC	Migraine	Artery_Aorta	eQTL
GO_BP	POSITIVE_REGULATION_OF_CYCLIN_DEPENDENT_PROTEIN_KINASE_ACTIVITY	14	2	0.14	0.516	0.506	1000	CCNT2;STOX1	Migraine	Artery_Aorta	eQTL
GO_BP	ATP_SYNTHESIS_COUPLED_ELECTRON_TRANSPORT	23	3	0.13	0.536	0.506	1000	UQCR10;NDUFA2;CHCHD2	Migraine	Artery_Aorta	eQTL
GO_BP	CELLULAR_COMPONENT_MAINTENANCE	21	3	0.14	0.472	0.507	1000	FYN;ERC1;ERC2	Migraine	Artery_Aorta	eQTL
GO_BP	NEGATIVE_REGULATION_OF_GTPASE_ACTIVITY	14	2	0.14	0.516	0.508	1000	WNK1;TMED2	Migraine	Artery_Aorta	eQTL
GO_BP	ACTION_POTENTIAL	30	4	0.13	0.496	0.508	1000	KCNE2;CACNB3;GBA;ATP1B1	Migraine	Artery_Aorta	eQTL
GO_BP	POSITIVE_REGULATION_OF_DEFENSE_RESPONSE	97	12	0.12	0.507	0.509	1000	MDK;FYN;IFI16;TRADD;PSME4;BTRC;HEXIM1;CD28;HPX;RAET1G;PARP9;POLR3D	Migraine	Artery_Aorta	eQTL
GO_BP	MUSCLE_ORGAN_MORPHOGENESIS	21	3	0.14	0.472	0.509	1000	TGFBR1;NRG1;FGFR2	Migraine	Artery_Aorta	eQTL
GO_BP	GLIAL_CELL_DIFFERENTIATION	57	7	0.12	0.539	0.509	1000	TRPC4;MDK;ABL1;LRP1;GBA;GSTP1;TSPAN2	Migraine	Artery_Aorta	eQTL
GO_BP	SUBSTANTIA_NIGRA_DEVELOPMENT	14	2	0.14	0.516	0.509	1000	SYPL2;GNB4	Migraine	Artery_Aorta	eQTL
GO_BP	VASCULAR_TRANSPORT	22	3	0.14	0.504	0.51	1000	LRP1;SLC22A3;SLC24A3	Migraine	Artery_Aorta	eQTL
GO_BP	RECEPTOR_METABOLIC_PROCESS	48	6	0.12	0.527	0.51	1000	LRP1;PICALM;ANXA2;MX1;PLEKHJ1;ANKRD13D	Migraine	Artery_Aorta	eQTL
GO_BP	PEPTIDE_HORMONE_SECRETION	54	7	0.13	0.479	0.51	1000	GHRL;RAPGEF3;LRP1;RAP1A;ADRA2C;GPR27;ABCC8	Migraine	Artery_Aorta	eQTL
GO_BP	EPITHELIAL_CELL_APOPTOTIC_PROCESS	31	4	0.13	0.523	0.511	1000	MDK;ABL1;PIAS4;TMTC4	Migraine	Artery_Aorta	eQTL
GO_BP	POSITIVE_REGULATION_OF_PROTEIN_ACETYLATION	14	2	0.14	0.516	0.511	1000	RAPGEF3;GLYR1	Migraine	Artery_Aorta	eQTL
GO_BP	LIPID_TRANSLOCATION	13	2	0.15	0.476	0.511	1000	ANO7;ATP8B4	Migraine	Artery_Aorta	eQTL
GO_BP	LYSOSOME_LOCALIZATION	22	3	0.14	0.504	0.511	1000	FER;PIK3CD;DEF8	Migraine	Artery_Aorta	eQTL
GO_BP	SEGMENTATION	22	3	0.14	0.504	0.511	1000	SEMA3F;TMED2;POFUT1	Migraine	Artery_Aorta	eQTL
GO_BP	CELL_MORPHOGENESIS	274	33	0.12	0.529	0.512	1000	MDK;PHACTR1;ABL1;FER;ACTN4;SRGAP2;LRP1;FGD6;RHOBTB1;SPTBN5;FYN;CAP2;ROBO1;NGF;PIK3CD;SLITRK1;LIMS1;PICALM;SEMA3F;RREB1;CAPRIN2;PLXNA4;PTCH1;DVL3;FGFR2;STRC;DSCAML1;C12orf57;CFDP1;DISC1;ULK2;PRAG1;CDC42SE2	Migraine	Artery_Aorta	eQTL
GO_BP	DNA_TEMPLATED_TRANSCRIPTION_ELONGATION	31	4	0.13	0.523	0.516	1000	HEXIM1;ERCC3;THOC5;CCNT2	Migraine	Artery_Aorta	eQTL
GO_BP	REGULATION_OF_CELL_PROJECTION_ORGANIZATION	172	21	0.12	0.509	0.516	1000	MDK;FER;LRP1;TGFBR1;FYN;ROBO1;NGF;RAPGEF1;RAP1A;SLITRK1;SEMA3F;RREB1;CAPRIN2;PLXNA4;DVL3;DEF8;STK24;DISC1;RRN3;SAXO1;PRAG1	Migraine	Artery_Aorta	eQTL
GO_BP	REGULATION_OF_BINDING	115	14	0.12	0.526	0.517	1000	ABL1;LRP1;TGFBR1;IFI16;NGF;CAPRIN2;ANXA2;DISC1;CEBPG;PARP9;PRMT7;MED25;NSD1;PBXIP1	Migraine	Artery_Aorta	eQTL
GO_BP	REGULATION_OF_CALCIUM_ION_TRANSMEMBRANE_TRANSPORTER_ACTIVITY	22	3	0.14	0.504	0.517	1000	KCNE2;CACNB3;ATP1B1	Migraine	Artery_Aorta	eQTL
GO_BP	MULTI_ORGANISM_LOCALIZATION	14	2	0.14	0.516	0.517	1000	NUP107;VPS28	Migraine	Artery_Aorta	eQTL
GO_BP	ACTIVATION_OF_CYSTEINE_TYPE_ENDOPEPTIDASE_ACTIVITY_INVOLVED_IN_APOPTOTIC_PROCESS	24	3	0.12	0.566	0.518	1000	TRADD;ROBO1;NGF	Migraine	Artery_Aorta	eQTL
GO_BP	POSITIVE_REGULATION_OF_RESPONSE_TO_WOUNDING	22	3	0.14	0.504	0.518	1000	MDK;LRP1;RREB1	Migraine	Artery_Aorta	eQTL
GO_BP	CARDIAC_MUSCLE_CELL_PROLIFERATION	14	2	0.14	0.516	0.519	1000	TGFBR1;FGFR2	Migraine	Artery_Aorta	eQTL
GO_BP	ANTEROGRADE_AXONAL_TRANSPORT	14	2	0.14	0.516	0.519	1000	AP3M1;TRAK1	Migraine	Artery_Aorta	eQTL
GO_BP	CELLULAR_RESPONSE_TO_AMYLOID_BETA	14	2	0.14	0.516	0.519	1000	LRP1;FYN	Migraine	Artery_Aorta	eQTL
GO_BP	PHARYNGEAL_SYSTEM_DEVELOPMENT	14	2	0.14	0.516	0.519	1000	TGFBR1;PTCH1	Migraine	Artery_Aorta	eQTL
GO_BP	CELLULAR_SENESCENCE	22	3	0.14	0.504	0.52	1000	ABL1;MAPKAPK5;YBX1	Migraine	Artery_Aorta	eQTL
GO_BP	GLAND_DEVELOPMENT	132	16	0.12	0.53	0.52	1000	MDK;ABL1;TGFBR1;ROBO1;RAP1A;BTRC;NRG1;SERPINC1;AK4;RREB1;PTCH1;FGFR2;ESR1;IRF6;MTX1;CEBPG	Migraine	Artery_Aorta	eQTL
GO_BP	RESPONSE_TO_COLD	14	2	0.14	0.516	0.52	1000	ATP2B1;SAXO1	Migraine	Artery_Aorta	eQTL
GO_BP	REGULATION_OF_CALCIUM_MEDIATED_SIGNALING	14	2	0.14	0.516	0.52	1000	MYOZ2;TMBIM4	Migraine	Artery_Aorta	eQTL
GO_BP	REGULATION_OF_MICROTUBULE_POLYMERIZATION	14	2	0.14	0.516	0.521	1000	ABL1;GBA2	Migraine	Artery_Aorta	eQTL
GO_BP	REGULATION_OF_PHOSPHOLIPASE_C_ACTIVITY	14	2	0.14	0.516	0.521	1000	ABL1;ESR1	Migraine	Artery_Aorta	eQTL
GO_BP	RHO_PROTEIN_SIGNAL_TRANSDUCTION	31	4	0.13	0.523	0.521	1000	ABL1;ROBO1;PRAG1;CDC42SE2	Migraine	Artery_Aorta	eQTL
GO_BP	ACTIVATION_OF_MAPK_ACTIVITY	47	6	0.13	0.506	0.523	1000	GHRL;MAP2K4;MAP3K2;MAPKAPK3;MAPKAPK5;NRG1	Migraine	Artery_Aorta	eQTL
GO_BP	MULTICELLULAR_ORGANISM_REPRODUCTION	184	22	0.12	0.55	0.523	1000	GHRL;HYAL3;MDK;TLE6;TGFBR1;PSME4;INPP5B;CELF1;TMED2;SLC26A8;NPR2;CATSPER2;ESR1;WDR48;AURKC;TTC21A;TSSK6;PRMT7;TDRKH;GTSF1;TSNAXIP1;ZNF628	Migraine	Artery_Aorta	eQTL
GO_BP	NATURAL_KILLER_CELL_ACTIVATION	14	2	0.14	0.516	0.523	1000	PIK3CD;ULBP3	Migraine	Artery_Aorta	eQTL
GO_BP	REGULATION_OF_CHONDROCYTE_DIFFERENTIATION	14	2	0.14	0.516	0.524	1000	MDK;TGFBR1	Migraine	Artery_Aorta	eQTL
GO_BP	LIPID_LOCALIZATION	123	15	0.12	0.521	0.524	1000	GHRL;LRP1;GBA;LIPC;LPCAT3;NUS1;SGPP1;LRAT;LCAT;ANXA2;PTCH1;CYP19A1;ANO7;TRIAP1;ATP8B4	Migraine	Artery_Aorta	eQTL
GO_BP	TRANSLESION_SYNTHESIS	14	2	0.14	0.516	0.525	1000	POLK;POLI	Migraine	Artery_Aorta	eQTL
GO_BP	DNA_SYNTHESIS_INVOLVED_IN_DNA_REPAIR	14	2	0.14	0.516	0.525	1000	POLK;POLI	Migraine	Artery_Aorta	eQTL
GO_BP	LABYRINTHINE_LAYER_DEVELOPMENT	14	2	0.14	0.516	0.525	1000	TMED2;FGFR2	Migraine	Artery_Aorta	eQTL
GO_BP	STEROID_HORMONE_MEDIATED_SIGNALING_PATHWAY	39	5	0.13	0.513	0.526	1000	DDX17;ESR1;PMEPA1;NR2E3;NR2C1	Migraine	Artery_Aorta	eQTL
GO_BP	DEPHOSPHORYLATION	130	15	0.12	0.612	0.526	1000	PHACTR1;GBA;BTRC;WNK1;NT5C2;INPP5B;SGPP1;EYA2;PPP3R1;DMPK;MTMR3;PPP1CC;LPIN3;CDC25A;PPP4R2	Migraine	Artery_Aorta	eQTL
GO_BP	FEMALE_SEX_DIFFERENTIATION	30	4	0.13	0.496	0.526	1000	HYAL3;CYP19A1;ESR1;NUP107	Migraine	Artery_Aorta	eQTL
GO_BP	POSITIVE_REGULATION_OF_CYSTEINE_TYPE_ENDOPEPTIDASE_ACTIVITY	41	5	0.12	0.56	0.526	1000	FYN;IFI16;TRADD;ROBO1;NGF	Migraine	Artery_Aorta	eQTL
GO_BP	POSITIVE_REGULATION_OF_INTERLEUKIN_2_PRODUCTION	14	2	0.14	0.516	0.526	1000	ABL1;CD28	Migraine	Artery_Aorta	eQTL
GO_BP	REGULATION_OF_POTASSIUM_ION_TRANSPORT	22	3	0.14	0.504	0.527	1000	KCNE2;ATP1B1;WNK1	Migraine	Artery_Aorta	eQTL
GO_BP	CELLULAR_RESPONSE_TO_LIGHT_STIMULUS	39	5	0.13	0.513	0.527	1000	HYAL3;MC1R;TRIAP1;POLK;CDC25A	Migraine	Artery_Aorta	eQTL
GO_BP	NEGATIVE_REGULATION_OF_RESPONSE_TO_DNA_DAMAGE_STIMULUS	14	2	0.14	0.516	0.527	1000	TRIAP1;THOC5	Migraine	Artery_Aorta	eQTL
GO_BP	REGULATION_OF_CELLULAR_AMINO_ACID_METABOLIC_PROCESS	14	2	0.14	0.516	0.528	1000	PSME4;AZIN1	Migraine	Artery_Aorta	eQTL
GO_BP	NEGATIVE_REGULATION_OF_INTRACELLULAR_TRANSPORT	14	2	0.14	0.516	0.528	1000	DERL3;C11orf65	Migraine	Artery_Aorta	eQTL
GO_BP	RESPONSE_TO_ALCOHOL	73	9	0.12	0.524	0.529	1000	TGFBR1;FYN;GSTP1;ATP2B1;TUFM;PTCH1;FGFR2;CLDN7;LANCL2	Migraine	Artery_Aorta	eQTL
GO_BP	MITOTIC_CYTOKINESIS	15	2	0.13	0.555	0.529	1000	USP8;ARL3	Migraine	Artery_Aorta	eQTL
GO_BP	RECEPTOR_LOCALIZATION_TO_SYNAPSE	14	2	0.14	0.516	0.529	1000	RAP1A;GRIPAP1	Migraine	Artery_Aorta	eQTL
GO_BP	MATURATION_OF_SSU_RRNA	14	2	0.14	0.516	0.53	1000	SNU13;UTP6	Migraine	Artery_Aorta	eQTL
GO_BP	REGENERATION	56	7	0.12	0.519	0.531	1000	MDK;LRP1;RAP1A;GSTP1;PTCH1;STK24;SPAAR	Migraine	Artery_Aorta	eQTL
GO_BP	T_CELL_CHEMOTAXIS	14	2	0.14	0.516	0.532	1000	PIK3CD;WNK1	Migraine	Artery_Aorta	eQTL
GO_BP	NEURON_PROJECTION_EXTENSION_INVOLVED_IN_NEURON_PROJECTION_GUIDANCE	14	2	0.14	0.516	0.532	1000	SEMA3F;PLXNA4	Migraine	Artery_Aorta	eQTL
GO_BP	PROTEIN_DEPHOSPHORYLATION	83	10	0.12	0.551	0.532	1000	PHACTR1;GBA;BTRC;EYA2;PPP3R1;DMPK;MTMR3;PPP1CC;CDC25A;PPP4R2	Migraine	Artery_Aorta	eQTL
GO_BP	REGULATION_OF_DOUBLE_STRAND_BREAK_REPAIR	23	3	0.13	0.536	0.533	1000	WDR48;PARP9;PPP4R2	Migraine	Artery_Aorta	eQTL
GO_BP	RIBONUCLEOSIDE_MONOPHOSPHATE_METABOLIC_PROCESS	14	2	0.14	0.516	0.533	1000	NT5C2;AK4	Migraine	Artery_Aorta	eQTL
GO_BP	CELLULAR_RESPONSE_TO_ABIOTIC_STIMULUS	89	11	0.12	0.512	0.533	1000	HYAL3;INSRR;IFI16;MAP2K4;MAP3K2;MAP3K14;MC1R;TRIAP1;POLK;RAD9B;CDC25A	Migraine	Artery_Aorta	eQTL
GO_BP	POSITIVE_REGULATION_OF_CATION_CHANNEL_ACTIVITY	23	3	0.13	0.536	0.535	1000	KCNE2;CACNB3;CTSS	Migraine	Artery_Aorta	eQTL
GO_BP	NEGATIVE_REGULATION_OF_INFLAMMATORY_RESPONSE	48	6	0.12	0.527	0.535	1000	GHRL;MDK;GBA;GSTP1;LPCAT3;WFDC1	Migraine	Artery_Aorta	eQTL
GO_BP	NCRNA_PROCESSING	100	12	0.12	0.552	0.535	1000	DDX17;WDR74;RRP7A;ERI1;TRMT5;RRP15;SNU13;UTP6;TRIT1;WDR75;ANKRD16;INTS11	Migraine	Artery_Aorta	eQTL
GO_BP	REGULATION_OF_RESPONSE_TO_EXTERNAL_STIMULUS	273	32	0.12	0.596	0.536	1000	GHRL;MDK;LRP1;CACNB3;GBA;FYN;IFI16;TRADD;ROBO1;PSME4;BTRC;WNK1;HEXIM1;CD28;SERPINC1;GSTP1;LPCAT3;HPX;CELF1;SEMA3F;PLXNA4;ESR1;FGL2;STK24;RAET1G;PCBP2;PARP9;SPAAR;WFDC1;BCL6B;POLR3D;MAPKBP1	Migraine	Artery_Aorta	eQTL
GO_BP	CARDIAC_VENTRICLE_MORPHOGENESIS	22	3	0.14	0.504	0.536	1000	TGFBR1;NRG1;FGFR2	Migraine	Artery_Aorta	eQTL
GO_BP	NEGATIVE_REGULATION_OF_FIBROBLAST_PROLIFERATION	15	2	0.13	0.555	0.537	1000	GSTP1;MED25	Migraine	Artery_Aorta	eQTL
GO_BP	POSITIVE_REGULATION_OF_B_CELL_MEDIATED_IMMUNITY	15	2	0.13	0.555	0.537	1000	CD28;HPX	Migraine	Artery_Aorta	eQTL
GO_BP	ENDOTHELIAL_CELL_DEVELOPMENT	23	3	0.13	0.536	0.537	1000	RAPGEF3;RAPGEF1;RAP1A	Migraine	Artery_Aorta	eQTL
GO_BP	DNA_RECOMBINATION	75	9	0.12	0.558	0.538	1000	CD28;RECQL4;WDR48;RAD52;PPP4R2;RFWD3;MMS22L;RNF212;C11orf80	Migraine	Artery_Aorta	eQTL
GO_BP	NEUTRAL_LIPID_METABOLIC_PROCESS	31	4	0.13	0.523	0.538	1000	LIPC;ABHD6;AGPAT5;LPIN3	Migraine	Artery_Aorta	eQTL
GO_BP	REGULATION_OF_TISSUE_REMODELING	23	3	0.13	0.536	0.538	1000	MDK;DEF8;GPR137B	Migraine	Artery_Aorta	eQTL
GO_BP	REGULATION_OF_DNA_RECOMBINATION	25	3	0.12	0.594	0.539	1000	CD28;WDR48;PPP4R2	Migraine	Artery_Aorta	eQTL
GO_BP	REGULATION_OF_EPITHELIAL_CELL_APOPTOTIC_PROCESS	23	3	0.13	0.536	0.54	1000	MDK;ABL1;PIAS4	Migraine	Artery_Aorta	eQTL
GO_BP	ISOPRENOID_METABOLIC_PROCESS	31	4	0.13	0.523	0.542	1000	LRP1;NUS1;CYP2C8;LRAT	Migraine	Artery_Aorta	eQTL
GO_BP	POSITIVE_REGULATION_OF_HORMONE_SECRETION	31	4	0.13	0.523	0.542	1000	GHRL;LRP1;CYP19A1;GPR27	Migraine	Artery_Aorta	eQTL
GO_BP	SYNCYTIUM_FORMATION	15	2	0.13	0.555	0.542	1000	RAPGEF3;TCTA	Migraine	Artery_Aorta	eQTL
GO_BP	REGULATION_OF_PEPTIDE_TRANSPORT	142	17	0.12	0.55	0.542	1000	GHRL;RAPGEF3;LRP1;CACNB3;FYN;RAP1A;ADRA2C;PPP3R1;VPS28;DERL3;GPR27;ABCC8;GRIPAP1;XPO4;LEPROT;MIEF2;C11orf65	Migraine	Artery_Aorta	eQTL
GO_BP	INTRINSIC_APOPTOTIC_SIGNALING_PATHWAY_BY_P53_CLASS_MEDIATOR	24	3	0.12	0.566	0.543	1000	IFI16;TRIAP1;ZNF385B	Migraine	Artery_Aorta	eQTL
GO_BP	CELLULAR_RESPONSE_TO_RADIATION	56	7	0.12	0.519	0.543	1000	HYAL3;IFI16;MC1R;TRIAP1;POLK;RAD9B;CDC25A	Migraine	Artery_Aorta	eQTL
GO_BP	GAMETE_GENERATION	144	17	0.12	0.575	0.544	1000	MDK;TGFBR1;PSME4;INPP5B;CELF1;SLC26A8;NPR2;CATSPER2;WDR48;AURKC;TTC21A;TSSK6;PRMT7;TDRKH;GTSF1;TSNAXIP1;ZNF628	Migraine	Artery_Aorta	eQTL
GO_BP	NEURON_PROJECTION_EXTENSION	49	6	0.12	0.548	0.547	1000	ABL1;LRP1;SEMA3F;PLXNA4;DISC1;ULK2	Migraine	Artery_Aorta	eQTL
GO_BP	POSITIVE_REGULATION_OF_ENDOTHELIAL_CELL_MIGRATION	33	4	0.12	0.574	0.548	1000	ABL1;PIK3CD;NUS1;SP1	Migraine	Artery_Aorta	eQTL
GO_BP	NUCLEOTIDE_EXCISION_REPAIR_DNA_INCISION	14	2	0.14	0.516	0.549	1000	ERCC3;POLK	Migraine	Artery_Aorta	eQTL
GO_BP	REGULATION_OF_EXTRINSIC_APOPTOTIC_SIGNALING_PATHWAY	49	6	0.12	0.548	0.549	1000	TGFBR1;FYN;TRADD;GSTP1;TNFSF12;EYA2	Migraine	Artery_Aorta	eQTL
GO_BP	PRIMARY_ALCOHOL_METABOLIC_PROCESS	23	3	0.13	0.536	0.549	1000	ALDH2;CYP2C8;LRAT	Migraine	Artery_Aorta	eQTL
GO_BP	ASTROCYTE_DEVELOPMENT	15	2	0.13	0.555	0.549	1000	LRP1;TSPAN2	Migraine	Artery_Aorta	eQTL
GO_BP	TRANSMISSION_OF_NERVE_IMPULSE	15	2	0.13	0.555	0.55	1000	GHRL;GBA	Migraine	Artery_Aorta	eQTL
GO_BP	OSTEOCLAST_DIFFERENTIATION	24	3	0.12	0.566	0.551	1000	ANXA2;TCTA;GPR137B	Migraine	Artery_Aorta	eQTL
GO_BP	REGULATION_OF_OSTEOCLAST_DIFFERENTIATION	15	2	0.13	0.555	0.551	1000	TCTA;GPR137B	Migraine	Artery_Aorta	eQTL
GO_BP	DNA_MODIFICATION	40	5	0.12	0.537	0.551	1000	PRMT7;TDRKH;HELLS;ASCC2;HEMK1	Migraine	Artery_Aorta	eQTL
GO_BP	INFLAMMATORY_RESPONSE_TO_ANTIGENIC_STIMULUS	15	2	0.13	0.555	0.553	1000	CD28;SERPINC1	Migraine	Artery_Aorta	eQTL
GO_BP	RESPONSE_TO_UV	49	6	0.12	0.548	0.553	1000	HYAL3;MC1R;TRIAP1;ERCC3;POLK;CDC25A	Migraine	Artery_Aorta	eQTL
GO_BP	NEGATIVE_REGULATION_OF_TRANSPORTER_ACTIVITY	15	2	0.13	0.555	0.553	1000	KCNE2;CACNB3	Migraine	Artery_Aorta	eQTL
GO_BP	CARBOHYDRATE_CATABOLIC_PROCESS	41	5	0.12	0.56	0.554	1000	TPI1;ENTPD5;NUP107;PGD;NAGA	Migraine	Artery_Aorta	eQTL
GO_BP	ORGANOPHOSPHATE_BIOSYNTHETIC_PROCESS	143	17	0.12	0.563	0.555	1000	PIK3CD;LPCAT3;AK4;NUS1;TPI1;LCAT;PNP;NPR2;NME6;PLA2G4B;MTMR3;PIGZ;PIGV;AGPAT5;LPIN3;PARP9;RNLS	Migraine	Artery_Aorta	eQTL
GO_BP	MORPHOGENESIS_OF_A_BRANCHING_STRUCTURE	58	7	0.12	0.558	0.555	1000	MDK;ABL1;BTRC;PTCH1;FGFR2;ESR1;NPNT	Migraine	Artery_Aorta	eQTL
GO_BP	CELL_AGING	33	4	0.12	0.574	0.556	1000	ABL1;MAPKAPK5;LIMS1;YBX1	Migraine	Artery_Aorta	eQTL
GO_BP	MONOSACCHARIDE_BIOSYNTHETIC_PROCESS	23	3	0.13	0.536	0.556	1000	TPI1;SLC35B4;PGD	Migraine	Artery_Aorta	eQTL
GO_BP	EXTRACELLULAR_MATRIX_DISASSEMBLY	24	3	0.12	0.566	0.556	1000	LRP1;CTSS;TPSAB1	Migraine	Artery_Aorta	eQTL
GO_BP	SMALL_MOLECULE_CATABOLIC_PROCESS	102	12	0.12	0.581	0.557	1000	ADAL;ALDH2;INPP5B;TPI1;PNP;ACAA1;ENTPD5;ACOX2;IVD;PGD;LPIN3;ECH1	Migraine	Artery_Aorta	eQTL
GO_BP	POSITIVE_REGULATION_OF_BONE_MINERALIZATION	15	2	0.13	0.555	0.557	1000	ATP2B1;ATRAID	Migraine	Artery_Aorta	eQTL
GO_BP	REGULATION_OF_RAS_PROTEIN_SIGNAL_TRANSDUCTION	49	6	0.12	0.548	0.557	1000	ABL1;ROBO1;NGF;RAPGEF1;PRAG1;CDC42SE2	Migraine	Artery_Aorta	eQTL
GO_BP	NEGATIVE_REGULATION_OF_ERK1_AND_ERK2_CASCADE	24	3	0.12	0.566	0.557	1000	ABL1;RAPGEF1;GSTP1	Migraine	Artery_Aorta	eQTL
GO_BP	CELLULAR_RESPIRATION	42	5	0.12	0.582	0.558	1000	UQCR10;NOA1;NDUFA2;CHCHD2;CISD1	Migraine	Artery_Aorta	eQTL
GO_BP	CELL_JUNCTION_ORGANIZATION	169	20	0.12	0.57	0.559	1000	GHRL;ABL1;LRP1;TGFBR1;CACNB3;FYN;RAPGEF1;RAP1A;SLITRK1;LIMS1;SEMA3F;CAPRIN2;SHISA7;CLDN7;DMPK;ERC1;DISC1;CLSTN3;ERC2;GRIPAP1	Migraine	Artery_Aorta	eQTL
GO_BP	VIRAL_RNA_GENOME_REPLICATION	15	2	0.13	0.555	0.56	1000	PCBP2;MORC2	Migraine	Artery_Aorta	eQTL
GO_BP	CELLULAR_MACROMOLECULE_LOCALIZATION	519	58	0.11	0.763	0.561	1000	RAPGEF3;LRP1;CACNB3;ATP1B1;FYN;TBC1D22B;RABGAP1L;RAP1A;YBX1;PICALM;ACAA1;EIF2D;TMED2;TOR1A;SHISA7;PTCH1;DVL3;GPR137B;ESR1;TRIP11;PAM16;AP3M1;TRAK1;PPP3R1;MX1;NUP107;EMC6;WIPI2;DISC1;ACOX2;THOC5;VPS28;DERL3;GSTK1;GDAP1;ECH1;DESI1;GRIPAP1;STX19;XPO4;EMC1;TTC21A;EMC9;LTBP2;TSNARE1;TMED4;RAB24;SGF29;TULP2;PARP9;LEPROT;HOOK3;ARL3;MIEF2;RAB40C;C11orf65;IFFO1;RAB3IP	Migraine	Artery_Aorta	eQTL
GO_BP	SMALL_MOLECULE_METABOLIC_PROCESS	410	47	0.11	0.672	0.561	1000	GHRL;GBA2;GBA;PSME4;GSTP1;LIPC;LPCAT3;ADAL;NT5C2;AK4;NUS1;SP1;ALDH2;INPP5B;TPI1;NUDT4;CYP2C8;SGPP1;LRAT;LCAT;GFPT2;AZIN1;PNP;ACAA1;DARS2;AARSD1;POFUT1;NPR2;SLC35B4;PIAS4;NME6;PLA2G4B;ENTPD5;NUP107;ACOX2;MORC2;IVD;PDE4A;PGD;HECTD4;VNN2;COQ5;LPIN3;ECH1;ACAD9;PARP9;RNLS	Migraine	Artery_Aorta	eQTL
GO_BP	REGULATION_OF_BIOLOGICAL_PROCESS_INVOLVED_IN_SYMBIOTIC_INTERACTION	48	6	0.12	0.527	0.561	1000	IFI16;HEXIM1;CD28;TRIM35;MX1;MORC2	Migraine	Artery_Aorta	eQTL
GO_BP	REGULATION_OF_VASCULAR_ASSOCIATED_SMOOTH_MUSCLE_CELL_PROLIFERATION	15	2	0.13	0.555	0.561	1000	GSTP1;NQO2	Migraine	Artery_Aorta	eQTL
GO_BP	POSITIVE_REGULATION_OF_CALCIUM_ION_TRANSPORT	41	5	0.12	0.56	0.561	1000	ABL1;KCNE2;CACNB3;ATP1B1;ATP2B1	Migraine	Artery_Aorta	eQTL
GO_BP	ATP_METABOLIC_PROCESS	68	8	0.12	0.585	0.561	1000	ATP1B1;AK4;UQCR10;TPI1;NDUFA2;ENTPD5;NUP107;CHCHD2	Migraine	Artery_Aorta	eQTL
GO_BP	RIBONUCLEOSIDE_TRIPHOSPHATE_BIOSYNTHETIC_PROCESS	15	2	0.13	0.555	0.561	1000	AK4;NME6	Migraine	Artery_Aorta	eQTL
GO_BP	CARDIAC_VENTRICLE_DEVELOPMENT	40	5	0.12	0.537	0.563	1000	TGFBR1;ROBO1;NRG1;FGFR2;TRIP11	Migraine	Artery_Aorta	eQTL
GO_BP	MESENCHYME_MORPHOGENESIS	15	2	0.13	0.555	0.563	1000	TGFBR1;ROBO1	Migraine	Artery_Aorta	eQTL
GO_BP	TETRAPYRROLE_METABOLIC_PROCESS	16	2	0.12	0.591	0.563	1000	HPX;HMBS	Migraine	Artery_Aorta	eQTL
GO_BP	RESPONSE_TO_VITAMIN	24	3	0.12	0.566	0.563	1000	GSTP1;ATP2B1;LRAT	Migraine	Artery_Aorta	eQTL
GO_BP	REGULATION_OF_RESPONSE_TO_ENDOPLASMIC_RETICULUM_STRESS	26	3	0.12	0.622	0.563	1000	ATXN3;LPCAT3;TMED2	Migraine	Artery_Aorta	eQTL
GO_BP	REGULATION_OF_CHOLESTEROL_BIOSYNTHETIC_PROCESS	15	2	0.13	0.555	0.564	1000	LPCAT3;SP1	Migraine	Artery_Aorta	eQTL
GO_BP	NEGATIVE_REGULATION_OF_ENDOTHELIAL_CELL_PROLIFERATION	15	2	0.13	0.555	0.565	1000	GHRL;TGFBR1	Migraine	Artery_Aorta	eQTL
GO_BP	ANIMAL_ORGAN_FORMATION	15	2	0.13	0.555	0.565	1000	ROBO1;FGFR2	Migraine	Artery_Aorta	eQTL
GO_BP	CYCLIC_NUCLEOTIDE_METABOLIC_PROCESS	15	2	0.13	0.555	0.565	1000	NPR2;PDE4A	Migraine	Artery_Aorta	eQTL
GO_BP	REGULATION_OF_ENDOCYTOSIS	59	7	0.12	0.577	0.566	1000	ABL1;LRP1;PICALM;TOR1A;ANXA2;VPS28;ANKRD13D	Migraine	Artery_Aorta	eQTL
GO_BP	REGULATION_OF_CELL_MATRIX_ADHESION	32	4	0.12	0.549	0.567	1000	ABL1;LRP1;LIMS1;DISC1	Migraine	Artery_Aorta	eQTL
GO_BP	REGULATION_OF_EXTRACELLULAR_MATRIX_ORGANIZATION	15	2	0.13	0.555	0.57	1000	ABL1;LRP1	Migraine	Artery_Aorta	eQTL
GO_BP	RESPONSE_TO_ESTROGEN	24	3	0.12	0.566	0.571	1000	GHRL;GBA;ESR1	Migraine	Artery_Aorta	eQTL
GO_BP	OVARIAN_FOLLICLE_DEVELOPMENT	15	2	0.13	0.555	0.571	1000	HYAL3;ESR1	Migraine	Artery_Aorta	eQTL
GO_BP	REGULATION_OF_CELLULAR_AMINE_METABOLIC_PROCESS	15	2	0.13	0.555	0.571	1000	PSME4;AZIN1	Migraine	Artery_Aorta	eQTL
GO_BP	REGULATORY_T_CELL_DIFFERENTIATION	15	2	0.13	0.555	0.573	1000	MDK;CD28	Migraine	Artery_Aorta	eQTL
GO_BP	SIGNAL_RELEASE	109	13	0.12	0.56	0.573	1000	GHRL;SV2A;RAPGEF3;LRP1;RAP1A;ADRA2C;CYP19A1;SNAP29;GPR27;ABCC8;ERC2;STX19;SYP	Migraine	Artery_Aorta	eQTL
GO_BP	POSITIVE_REGULATION_OF_DNA_METABOLIC_PROCESS	59	7	0.12	0.577	0.573	1000	CD28;MAPKAPK5;EYA2;WDR48;CEBPG;PARP9;DSCC1	Migraine	Artery_Aorta	eQTL
GO_BP	REGULATION_OF_CYSTEINE_TYPE_ENDOPEPTIDASE_ACTIVITY	61	7	0.11	0.614	0.574	1000	FYN;IFI16;TRADD;ROBO1;NGF;TRIAP1;DNAJB6	Migraine	Artery_Aorta	eQTL
GO_BP	ACTIN_FILAMENT_ORGANIZATION	119	14	0.12	0.581	0.574	1000	GHRL;PHACTR1;ABL1;RAPGEF3;FER;MYO7B;GBA2;TLE6;RHOBTB1;SPTBN5;ADD3;ELMO3;TGFBR1;TMOD3	Migraine	Artery_Aorta	eQTL
GO_BP	RECEPTOR_INTERNALIZATION	33	4	0.12	0.574	0.574	1000	LRP1;PICALM;MX1;ANKRD13D	Migraine	Artery_Aorta	eQTL
GO_BP	NEURON_RECOGNITION	16	2	0.12	0.591	0.575	1000	ROBO1;DSCAML1	Migraine	Artery_Aorta	eQTL
GO_BP	HORMONE_METABOLIC_PROCESS	49	6	0.12	0.548	0.575	1000	NGF;GCNT4;CYP2C8;LRAT;CYP19A1;ESR1	Migraine	Artery_Aorta	eQTL
GO_BP	FEMALE_GAMETE_GENERATION	26	3	0.12	0.622	0.576	1000	MDK;NPR2;AURKC	Migraine	Artery_Aorta	eQTL
GO_BP	POSITIVE_REGULATION_OF_DNA_RECOMBINATION	16	2	0.12	0.591	0.576	1000	CD28;WDR48	Migraine	Artery_Aorta	eQTL
GO_BP	AMYLOID_BETA_CLEARANCE	15	2	0.13	0.555	0.576	1000	LRP1;PICALM	Migraine	Artery_Aorta	eQTL
GO_BP	CARDIAC_MUSCLE_CELL_ACTION_POTENTIAL	15	2	0.13	0.555	0.577	1000	KCNE2;ATP1B1	Migraine	Artery_Aorta	eQTL
GO_BP	SOMITE_DEVELOPMENT	24	3	0.12	0.566	0.577	1000	TMED2;POFUT1;PTCH1	Migraine	Artery_Aorta	eQTL
GO_BP	REGULATION_OF_PROTEIN_MODIFICATION_BY_SMALL_PROTEIN_CONJUGATION_OR_REMOVAL	77	9	0.12	0.591	0.578	1000	ABL1;TGFBR1;FYN;BTRC;WDR48;PIAS4;MAPK9;VPS28;DCUN1D4	Migraine	Artery_Aorta	eQTL
GO_BP	CELLULAR_IRON_ION_HOMEOSTASIS	26	3	0.12	0.622	0.578	1000	GLRX3;HPX;CYBRD1	Migraine	Artery_Aorta	eQTL
GO_BP	POSITIVE_REGULATION_OF_CELLULAR_AMIDE_METABOLIC_PROCESS	50	6	0.12	0.569	0.579	1000	CD28;PICALM;SP1;TRUB2;UPF3A;PRR16	Migraine	Artery_Aorta	eQTL
GO_BP	ORGANELLE_FUSION	42	5	0.12	0.582	0.579	1000	ANXA2;SNAP29;GDAP1;STX19;TSNARE1	Migraine	Artery_Aorta	eQTL
GO_BP	CELLULAR_COMPONENT_MORPHOGENESIS	216	25	0.12	0.619	0.579	1000	MDK;PHACTR1;ABL1;SRGAP2;LRP1;SPTBN5;MYOZ2;TMOD3;FYN;ROBO1;NGF;PIK3CD;SLITRK1;PICALM;SEMA3F;RREB1;CAPRIN2;PLXNA4;PTCH1;DVL3;FGFR2;DSCAML1;C12orf57;DISC1;ULK2	Migraine	Artery_Aorta	eQTL
GO_BP	NEGATIVE_REGULATION_OF_WNT_SIGNALING_PATHWAY	59	7	0.12	0.577	0.58	1000	MDK;LRP1;TLE6;RAPGEF1;PSME4;DVL3;CBY1	Migraine	Artery_Aorta	eQTL
GO_BP	PROTEIN_POLYMERIZATION	68	8	0.12	0.585	0.581	1000	ABL1;FER;GBA2;SPTBN5;ADD3;TMOD3;MX1;MIEF2	Migraine	Artery_Aorta	eQTL
GO_BP	REGULATION_OF_NOTCH_SIGNALING_PATHWAY	34	4	0.12	0.599	0.583	1000	ROBO1;POFUT1;SLC35C1;PRAG1	Migraine	Artery_Aorta	eQTL
GO_BP	MITOCHONDRIAL_OUTER_MEMBRANE_PERMEABILIZATION	16	2	0.12	0.591	0.583	1000	EYA2;PPP3R1	Migraine	Artery_Aorta	eQTL
GO_BP	NON_RECOMBINATIONAL_REPAIR	33	4	0.12	0.574	0.584	1000	PIAS4;PARP9;IFFO1;RAD52	Migraine	Artery_Aorta	eQTL
GO_BP	REGULATION_OF_ACTIN_FILAMENT_LENGTH	43	5	0.12	0.604	0.584	1000	FER;GBA2;SPTBN5;ADD3;TMOD3	Migraine	Artery_Aorta	eQTL
GO_BP	POSITIVE_REGULATION_OF_MACROAUTOPHAGY	16	2	0.12	0.591	0.584	1000	SESN3;WAC	Migraine	Artery_Aorta	eQTL
GO_BP	VESICLE_TARGETING	25	3	0.12	0.594	0.584	1000	TMED2;TRIP11;SNAP29	Migraine	Artery_Aorta	eQTL
GO_BP	POSITIVE_REGULATION_OF_ESTABLISHMENT_OF_PROTEIN_LOCALIZATION_TO_MITOCHONDRION	16	2	0.12	0.591	0.584	1000	PPP3R1;LEPROT	Migraine	Artery_Aorta	eQTL
GO_BP	CELL_FATE_DETERMINATION	16	2	0.12	0.591	0.585	1000	PTCH1;DSCAML1	Migraine	Artery_Aorta	eQTL
GO_BP	ENDOTHELIAL_CELL_PROLIFERATION	51	6	0.12	0.589	0.585	1000	GHRL;MDK;TGFBR1;PIK3CD;SP1;TNFSF12	Migraine	Artery_Aorta	eQTL
GO_BP	POSITIVE_REGULATION_OF_PROTEIN_METABOLIC_PROCESS	451	50	0.11	0.768	0.585	1000	GHRL;ABL1;RAPGEF3;KCNE2;LRP1;ATXN3;TGFBR1;GBA;FYN;IFI16;TRADD;ROBO1;NGF;RAPGEF1;PSME4;RAP1A;BTRC;WNK1;CD28;MAP2K4;MAP3K2;MAP3K14;MAPKAPK3;MAPKAPK5;NRG1;ADRA2C;GPRC5D;LPCAT3;HPX;PICALM;SP1;TNFSF12;TRUB2;UPF3A;PRR16;CAPRIN2;DVL3;BCAR3;WDR48;CENPE;PIAS4;MAPK9;DISC1;CCNT2;VPS28;PARP9;STOX1;CDK2AP1;GLYR1;DCUN1D4	Migraine	Artery_Aorta	eQTL
GO_BP	NEGATIVE_REGULATION_OF_CATION_TRANSMEMBRANE_TRANSPORT	16	2	0.12	0.591	0.586	1000	KCNE2;CACNB3	Migraine	Artery_Aorta	eQTL
GO_BP	ENDOPLASMIC_RETICULUM_TO_GOLGI_VESICLE_MEDIATED_TRANSPORT	51	6	0.12	0.589	0.587	1000	SPTBN5;TMED2;TRIP11;TMED4;LMAN2L;ERGIC1	Migraine	Artery_Aorta	eQTL
GO_BP	REGULATION_OF_ACTOMYOSIN_STRUCTURE_ORGANIZATION	25	3	0.12	0.594	0.587	1000	ABL1;RAPGEF3;TGFBR1	Migraine	Artery_Aorta	eQTL
GO_BP	NUCLEOTIDE_EXCISION_REPAIR	33	4	0.12	0.574	0.587	1000	ATXN3;ERCC3;RAD52;POLK	Migraine	Artery_Aorta	eQTL
GO_BP	ORGANELLE_MEMBRANE_FUSION	34	4	0.12	0.599	0.587	1000	ANXA2;SNAP29;STX19;TSNARE1	Migraine	Artery_Aorta	eQTL
GO_BP	NEURON_DIFFERENTIATION	374	43	0.11	0.658	0.587	1000	GHRL;MDK;PHACTR1;ABL1;SRGAP2;LRP1;GBA2;SPTBN5;TGFBR1;GBA;FYN;ROBO1;NGF;RAPGEF1;RAP1A;PIK3CD;WNK1;ADRA2C;SLITRK1;PICALM;SEMA3F;CAPRIN2;TOR1A;NAGLU;PLXNA4;PTCH1;DVL3;FGFR2;STRC;TRIP11;NR2E3;DSCAML1;C12orf57;STK24;ERCC3;TSPAN2;DISC1;ULK2;PPP1CC;ARL3;RRN3;PRAG1;MYCL	Migraine	Artery_Aorta	eQTL
GO_BP	INTERFERON_GAMMA_MEDIATED_SIGNALING_PATHWAY	26	3	0.12	0.622	0.587	1000	HPX;IRF6;PARP9	Migraine	Artery_Aorta	eQTL
GO_BP	RESPONSE_TO_ABIOTIC_STIMULUS	351	40	0.11	0.677	0.588	1000	GHRL;HYAL3;MDK;INSRR;ACTN4;ATXN3;CACNB3;GBA;ATP1B1;FYN;IFI16;PSME4;MAP2K4;MAP3K2;MAP3K14;CTSS;MC1R;AK4;ATP2B1;B3GAT1;PTCH1;STRC;NR2E3;TRIAP1;DNAJB6;ERCC3;NUP107;CHCHD2;DISC1;PSIP1;PPP1CC;POLK;RAD9B;CDC25A;STOX1;SAXO1;RFWD3;LXN;TSC22D4;XRRA1	Migraine	Artery_Aorta	eQTL
GO_BP	SPINDLE_LOCALIZATION	17	2	0.12	0.625	0.588	1000	TLE6;INSC	Migraine	Artery_Aorta	eQTL
GO_BP	ENDOTHELIAL_CELL_MIGRATION	68	8	0.12	0.585	0.59	1000	ABL1;TGFBR1;ROBO1;PIK3CD;NUS1;SP1;TNFSF12;ADAMTS9	Migraine	Artery_Aorta	eQTL
GO_BP	INTERLEUKIN_2_PRODUCTION	25	3	0.12	0.594	0.591	1000	ABL1;CD28;PNP	Migraine	Artery_Aorta	eQTL
GO_BP	ACTIN_FILAMENT_BASED_PROCESS	216	25	0.12	0.619	0.591	1000	GHRL;MDK;PHACTR1;ABL1;INSRR;RAPGEF3;FER;MYO7B;EPDR1;ACTN4;KCNE2;SRGAP2;LRP1;FGD6;ATXN3;GBA2;TLE6;RHOBTB1;SPTBN5;ADD3;MYOZ2;ELMO3;TGFBR1;CNN3;TMOD3	Migraine	Artery_Aorta	eQTL
GO_BP	POSITIVE_REGULATION_OF_OSTEOBLAST_DIFFERENTIATION	16	2	0.12	0.591	0.592	1000	NPNT;ATRAID	Migraine	Artery_Aorta	eQTL
GO_BP	ACTIVATION_OF_INNATE_IMMUNE_RESPONSE	42	5	0.12	0.582	0.593	1000	FYN;IFI16;PSME4;BTRC;HEXIM1	Migraine	Artery_Aorta	eQTL
GO_BP	RESPONSE_TO_GROWTH_HORMONE	16	2	0.12	0.591	0.593	1000	GHRL;LEPROT	Migraine	Artery_Aorta	eQTL
GO_BP	REGULATION_OF_ACTIN_FILAMENT_ORGANIZATION	69	8	0.12	0.602	0.593	1000	ABL1;RAPGEF3;FER;GBA2;SPTBN5;ADD3;TGFBR1;TMOD3	Migraine	Artery_Aorta	eQTL
GO_BP	HEART_GROWTH	25	3	0.12	0.594	0.593	1000	TGFBR1;MAP2K4;FGFR2	Migraine	Artery_Aorta	eQTL
GO_BP	OVULATION_CYCLE	16	2	0.12	0.591	0.594	1000	MDK;ESR1	Migraine	Artery_Aorta	eQTL
GO_BP	LAMELLIPODIUM_ASSEMBLY	24	3	0.12	0.566	0.595	1000	FER;SRGAP2;ARHGEF4	Migraine	Artery_Aorta	eQTL
GO_BP	RESPONSE_TO_LEUKEMIA_INHIBITORY_FACTOR	25	3	0.12	0.594	0.595	1000	LRAT;GFPT2;PRDM5	Migraine	Artery_Aorta	eQTL
GO_BP	RIBONUCLEOPROTEIN_COMPLEX_SUBUNIT_ORGANIZATION	59	7	0.12	0.577	0.596	1000	CELF1;EIF2D;RSL24D1;RRP7A;PSIP1;PRMT7;SF3A3	Migraine	Artery_Aorta	eQTL
GO_BP	POSITIVE_REGULATION_OF_RESPONSE_TO_EXTERNAL_STIMULUS	132	15	0.11	0.637	0.596	1000	GHRL;MDK;LRP1;FYN;IFI16;TRADD;PSME4;BTRC;WNK1;HEXIM1;CD28;HPX;RAET1G;PARP9;POLR3D	Migraine	Artery_Aorta	eQTL
GO_BP	METENCEPHALON_DEVELOPMENT	25	3	0.12	0.594	0.597	1000	ABL1;GBA;NAGLU	Migraine	Artery_Aorta	eQTL
GO_BP	INTERLEUKIN_1_BETA_PRODUCTION	35	4	0.11	0.623	0.597	1000	GHRL;IFI16;GSTP1;TMEM106A	Migraine	Artery_Aorta	eQTL
GO_BP	SMOOTH_MUSCLE_CONTRACTION	25	3	0.12	0.594	0.597	1000	GHRL;ADRA2C;ATP2B1	Migraine	Artery_Aorta	eQTL
GO_BP	MITOTIC_NUCLEAR_DIVISION	85	10	0.12	0.582	0.598	1000	CD28;CDC26;CENPE;NME6;CENPK;KNSTRN;AURKC;NEK9;SMC4;DSCC1	Migraine	Artery_Aorta	eQTL
GO_BP	HINDBRAIN_DEVELOPMENT	34	4	0.12	0.599	0.598	1000	ABL1;GBA;NAGLU;PSMG1	Migraine	Artery_Aorta	eQTL
GO_BP	POSITIVE_REGULATION_OF_TRANSPORT	261	30	0.11	0.641	0.598	1000	GHRL;HYAL3;ABL1;RAPGEF3;ACTN4;KCNE2;LRP1;CACNB3;ATP1B1;FYN;RAPGEF1;RAP1A;WNK1;LPCAT3;CTSS;ATP2B1;LRAT;AZIN1;TOR1A;ANXA2;PTCH1;CYP19A1;TRIAP1;PPP3R1;VPS28;GPR27;NRDE2;XPO4;LEPROT;MIEF2	Migraine	Artery_Aorta	eQTL
GO_BP	RIBONUCLEOSIDE_TRIPHOSPHATE_METABOLIC_PROCESS	16	2	0.12	0.591	0.599	1000	AK4;NME6	Migraine	Artery_Aorta	eQTL
GO_BP	MESONEPHRIC_TUBULE_MORPHOGENESIS	16	2	0.12	0.591	0.6	1000	PTCH1;NPNT	Migraine	Artery_Aorta	eQTL
GO_BP	POSITIVE_REGULATION_OF_PROTEIN_PHOSPHORYLATION	239	27	0.11	0.673	0.601	1000	GHRL;ABL1;RAPGEF3;TGFBR1;FYN;ROBO1;NGF;RAPGEF1;RAP1A;WNK1;MAP2K4;MAP3K2;MAP3K14;MAPKAPK3;MAPKAPK5;NRG1;ADRA2C;GPRC5D;HPX;CAPRIN2;DVL3;BCAR3;CENPE;CCNT2;PARP9;STOX1;CDK2AP1	Migraine	Artery_Aorta	eQTL
GO_BP	REGULATION_OF_LONG_TERM_SYNAPTIC_POTENTIATION	16	2	0.12	0.591	0.601	1000	ABL1;SHISA7	Migraine	Artery_Aorta	eQTL
GO_BP	REGULATION_OF_CATABOLIC_PROCESS	270	31	0.11	0.645	0.603	1000	ABL1;KCNE2;LRP1;ATXN3;GBA;FYN;IFI16;PSME4;BTRC;YBX1;CISD2;AZIN1;CELF1;TNFSF12;PABPC4;ANXA2;GPR137B;MAPK9;ENTPD5;NUP107;MTMR3;DISC1;VPS28;ATRAID;USP8;SESN3;WAC;F8A1;DESI1;NRDE2;QSOX1	Migraine	Artery_Aorta	eQTL
GO_BP	RETROGRADE_TRANSPORT_ENDOSOME_TO_GOLGI	25	3	0.12	0.594	0.603	1000	ERC1;PLEKHJ1;HEATR5A	Migraine	Artery_Aorta	eQTL
GO_BP	POSTREPLICATION_REPAIR	16	2	0.12	0.591	0.603	1000	POLK;POLI	Migraine	Artery_Aorta	eQTL
GO_BP	NEGATIVE_REGULATION_OF_APOPTOTIC_SIGNALING_PATHWAY	52	6	0.12	0.609	0.604	1000	TGFBR1;FYN;TRADD;GSTP1;EYA2;TRIAP1	Migraine	Artery_Aorta	eQTL
GO_BP	REGULATION_OF_NUCLEOCYTOPLASMIC_TRANSPORT	35	4	0.11	0.623	0.605	1000	RAPGEF3;PPP1CC;NRDE2;XPO4	Migraine	Artery_Aorta	eQTL
GO_BP	ACTIVATION_OF_GTPASE_ACTIVITY	34	4	0.12	0.599	0.605	1000	TBC1D22B;RAPGEF1;RABGAP1L;RALGAPA1	Migraine	Artery_Aorta	eQTL
GO_BP	REGULATION_OF_MUSCLE_CELL_DIFFERENTIATION	42	5	0.12	0.582	0.606	1000	ABL1;NRG1;FGFR2;DMPK;NFATC3	Migraine	Artery_Aorta	eQTL
GO_BP	RAS_PROTEIN_SIGNAL_TRANSDUCTION	96	11	0.11	0.618	0.606	1000	ABL1;RAPGEF3;ROBO1;NGF;RAPGEF1;RAP1A;MAPKAPK5;RREB1;USP8;PRAG1;CDC42SE2	Migraine	Artery_Aorta	eQTL
GO_BP	POSITIVE_REGULATION_OF_NEURON_APOPTOTIC_PROCESS	17	2	0.12	0.625	0.607	1000	MAP2K4;NQO2	Migraine	Artery_Aorta	eQTL
GO_BP	REGULATION_OF_NEURONAL_SYNAPTIC_PLASTICITY	16	2	0.12	0.591	0.607	1000	SHISA7;SYP	Migraine	Artery_Aorta	eQTL
GO_BP	POSTSYNAPSE_ORGANIZATION	42	5	0.12	0.582	0.607	1000	GHRL;FYN;SEMA3F;CAPRIN2;SHISA7	Migraine	Artery_Aorta	eQTL
GO_BP	HEART_PROCESS	76	9	0.12	0.575	0.607	1000	GLRX3;KCNE2;CACNB3;ATP1B1;FYN;ATP2B1;NPR2;DMPK;RNLS	Migraine	Artery_Aorta	eQTL
GO_BP	ASTROCYTE_DIFFERENTIATION	25	3	0.12	0.594	0.607	1000	ABL1;LRP1;TSPAN2	Migraine	Artery_Aorta	eQTL
GO_BP	INTRINSIC_APOPTOTIC_SIGNALING_PATHWAY_IN_RESPONSE_TO_DNA_DAMAGE	35	4	0.11	0.623	0.608	1000	ABL1;IFI16;TRIAP1;PIAS4	Migraine	Artery_Aorta	eQTL
GO_BP	REGULATION_OF_DEVELOPMENTAL_GROWTH	95	11	0.12	0.604	0.609	1000	GHRL;ABL1;LRP1;TGFBR1;NGF;SEMA3F;PLXNA4;PTCH1;FGFR2;DISC1;SPAAR	Migraine	Artery_Aorta	eQTL
GO_BP	POSITIVE_REGULATION_OF_DEVELOPMENTAL_GROWTH	43	5	0.12	0.604	0.609	1000	GHRL;LRP1;NGF;FGFR2;DISC1	Migraine	Artery_Aorta	eQTL
GO_BP	PROTEIN_PROCESSING	62	7	0.11	0.632	0.61	1000	IFI16;NGF;LPCAT3;CTSS;INPP5B;PTCH1;RCE1	Migraine	Artery_Aorta	eQTL
GO_BP	CELL_SUBSTRATE_JUNCTION_ORGANIZATION	25	3	0.12	0.594	0.611	1000	ABL1;LRP1;LIMS1	Migraine	Artery_Aorta	eQTL
GO_BP	REGULATION_OF_PROTEIN_TYROSINE_KINASE_ACTIVITY	27	3	0.11	0.648	0.611	1000	GHRL;FYN;NRG1	Migraine	Artery_Aorta	eQTL
GO_BP	POSITIVE_REGULATION_OF_OXIDOREDUCTASE_ACTIVITY	16	2	0.12	0.591	0.611	1000	ABL1;NUS1	Migraine	Artery_Aorta	eQTL
GO_BP	REGULATION_OF_DEFENSE_RESPONSE	200	23	0.12	0.629	0.611	1000	GHRL;MDK;GBA;FYN;IFI16;TRADD;PSME4;BTRC;HEXIM1;CD28;GSTP1;LPCAT3;HPX;CELF1;ESR1;FGL2;RAET1G;PCBP2;PARP9;WFDC1;BCL6B;POLR3D;MAPKBP1	Migraine	Artery_Aorta	eQTL
GO_BP	REGULATION_OF_POSTSYNAPTIC_MEMBRANE_POTENTIAL	26	3	0.12	0.622	0.612	1000	GHRL;CACNB3;DMPK	Migraine	Artery_Aorta	eQTL
GO_BP	LEUKOCYTE_MEDIATED_CYTOTOXICITY	26	3	0.12	0.622	0.612	1000	RAET1G;ULBP3;CEBPG	Migraine	Artery_Aorta	eQTL
GO_BP	DENDRITE_DEVELOPMENT	61	7	0.11	0.614	0.612	1000	GHRL;PHACTR1;SRGAP2;FYN;PICALM;CAPRIN2;DISC1	Migraine	Artery_Aorta	eQTL
GO_BP	TRANSLATIONAL_ELONGATION	44	5	0.11	0.625	0.613	1000	TUFM;GFM1;MRPS21;MRPS25;MRPS6	Migraine	Artery_Aorta	eQTL
GO_BP	ORGAN_GROWTH	43	5	0.12	0.604	0.613	1000	TGFBR1;MAP2K4;FGFR2;THBS3;ESR1	Migraine	Artery_Aorta	eQTL
GO_BP	CHROMATIN_ORGANIZATION_INVOLVED_IN_REGULATION_OF_TRANSCRIPTION	25	3	0.12	0.594	0.613	1000	MORC2;NRDE2;HELLS	Migraine	Artery_Aorta	eQTL
GO_BP	REGULATION_OF_PROTEIN_LOCALIZATION_TO_CELL_PERIPHERY	34	4	0.12	0.599	0.613	1000	LRP1;RAP1A;PICALM;GRIPAP1	Migraine	Artery_Aorta	eQTL
GO_BP	PIGMENT_BIOSYNTHETIC_PROCESS	16	2	0.12	0.591	0.613	1000	ZEB2;HMBS	Migraine	Artery_Aorta	eQTL
GO_BP	CHROMATIN_REMODELING	59	7	0.12	0.577	0.615	1000	PSME4;ESR1;CENPK;MORC2;NRDE2;HELLS;BAZ2B	Migraine	Artery_Aorta	eQTL
GO_BP	POSITIVE_REGULATION_OF_MEMBRANE_PERMEABILITY	17	2	0.12	0.625	0.615	1000	EYA2;PPP3R1	Migraine	Artery_Aorta	eQTL
GO_BP	CARTILAGE_DEVELOPMENT	51	6	0.12	0.589	0.615	1000	GHRL;HYAL3;MDK;TGFBR1;THBS3;TRIP11	Migraine	Artery_Aorta	eQTL
GO_BP	RECEPTOR_SIGNALING_PATHWAY_VIA_STAT	43	5	0.12	0.604	0.615	1000	FER;FYN;HPX;PARP9;LEPROT	Migraine	Artery_Aorta	eQTL
GO_BP	POSITIVE_REGULATION_OF_ORGANELLE_ASSEMBLY	17	2	0.12	0.625	0.616	1000	MAPK9;SAXO1	Migraine	Artery_Aorta	eQTL
GO_BP	CELLULAR_RESPONSE_TO_CARBOHYDRATE_STIMULUS	35	4	0.11	0.623	0.616	1000	GHRL;LRP1;MAP2K4;GPR27	Migraine	Artery_Aorta	eQTL
GO_BP	PALLIUM_DEVELOPMENT	44	5	0.11	0.625	0.617	1000	PHACTR1;SRGAP2;LRP1;ROBO1;DISC1	Migraine	Artery_Aorta	eQTL
GO_BP	NEGATIVE_REGULATION_OF_SUPRAMOLECULAR_FIBER_ORGANIZATION	37	4	0.11	0.667	0.618	1000	SPTBN5;ADD3;TMOD3;PFDN1	Migraine	Artery_Aorta	eQTL
GO_BP	LIVER_REGENERATION	17	2	0.12	0.625	0.618	1000	RAP1A;PTCH1	Migraine	Artery_Aorta	eQTL
GO_BP	ENERGY_DERIVATION_BY_OXIDATION_OF_ORGANIC_COMPOUNDS	62	7	0.11	0.632	0.618	1000	UQCR10;GFPT2;NOA1;NDUFA2;CHCHD2;PPP1CC;CISD1	Migraine	Artery_Aorta	eQTL
GO_BP	MIDBRAIN_DEVELOPMENT	26	3	0.12	0.622	0.619	1000	FGFR2;SYPL2;GNB4	Migraine	Artery_Aorta	eQTL
GO_BP	POSITIVE_REGULATION_OF_MAP_KINASE_ACTIVITY	69	8	0.12	0.602	0.619	1000	GHRL;ROBO1;MAP2K4;MAP3K2;MAPKAPK3;MAPKAPK5;NRG1;DVL3	Migraine	Artery_Aorta	eQTL
GO_BP	REGULATION_OF_CALCIUM_ION_TRANSMEMBRANE_TRANSPORT	43	5	0.12	0.604	0.619	1000	ABL1;KCNE2;CACNB3;ATP1B1;FYN	Migraine	Artery_Aorta	eQTL
GO_BP	DNA_TEMPLATED_TRANSCRIPTION_TERMINATION	17	2	0.12	0.625	0.621	1000	ERCC3;TTF2	Migraine	Artery_Aorta	eQTL
GO_BP	MUSCLE_TISSUE_DEVELOPMENT	111	13	0.12	0.588	0.621	1000	MYOZ2;TGFBR1;MAP2K4;NRG1;DDX17;ADAMTS9;EYA2;PTCH1;FGFR2;CCNT2;MYO18B;CBY1;IGSF8	Migraine	Artery_Aorta	eQTL
GO_BP	NEGATIVE_REGULATION_OF_CELL_SUBSTRATE_ADHESION	17	2	0.12	0.625	0.622	1000	ACTN4;LRP1	Migraine	Artery_Aorta	eQTL
GO_BP	SKELETAL_SYSTEM_MORPHOGENESIS	63	7	0.11	0.649	0.623	1000	TGFBR1;FGFR2;THBS3;SP5;TRIP11;DSCAML1;WDR48	Migraine	Artery_Aorta	eQTL
GO_BP	DNA_METHYLATION_OR_DEMETHYLATION	35	4	0.11	0.623	0.623	1000	PRMT7;TDRKH;HELLS;HEMK1	Migraine	Artery_Aorta	eQTL
GO_BP	CELLULAR_RESPONSE_TO_VASCULAR_ENDOTHELIAL_GROWTH_FACTOR_STIMULUS	26	3	0.12	0.622	0.623	1000	ROBO1;PIK3CD;NUS1	Migraine	Artery_Aorta	eQTL
GO_BP	EPITHELIAL_TUBE_MORPHOGENESIS	88	10	0.11	0.628	0.623	1000	MDK;ABL1;BTRC;PIK3CD;TMED2;PTCH1;DVL3;FGFR2;ESR1;NPNT	Migraine	Artery_Aorta	eQTL
GO_BP	ERAD_PATHWAY	26	3	0.12	0.622	0.623	1000	ATXN3;TOR1A;DERL3	Migraine	Artery_Aorta	eQTL
GO_BP	SISTER_CHROMATID_SEGREGATION	59	7	0.12	0.577	0.623	1000	CDC26;CENPE;CENPK;KNSTRN;AURKC;SMC4;DSCC1	Migraine	Artery_Aorta	eQTL
GO_BP	TISSUE_MIGRATION	96	11	0.11	0.618	0.623	1000	ABL1;TGFBR1;ROBO1;PIK3CD;NUS1;SP1;GLIPR2;ZEB2;RREB1;TNFSF12;ADAMTS9	Migraine	Artery_Aorta	eQTL
GO_BP	ORGANOPHOSPHATE_ESTER_TRANSPORT	26	3	0.12	0.622	0.624	1000	ANO7;TRIAP1;ATP8B4	Migraine	Artery_Aorta	eQTL
GO_BP	DENDRITE_MORPHOGENESIS	35	4	0.11	0.623	0.625	1000	PHACTR1;FYN;PICALM;CAPRIN2	Migraine	Artery_Aorta	eQTL
GO_BP	TRANSCRIPTION_INITIATION_FROM_RNA_POLYMERASE_II_PROMOTER	62	7	0.11	0.632	0.627	1000	ESR1;NR2E3;ERCC3;MED25;NR2C1;CDK8;MED20	Migraine	Artery_Aorta	eQTL
GO_BP	HISTONE_EXCHANGE	17	2	0.12	0.625	0.627	1000	PSME4;CENPK	Migraine	Artery_Aorta	eQTL
GO_BP	REGULATION_OF_CELL_DEVELOPMENT	147	17	0.12	0.611	0.628	1000	MDK;ABL1;ACTN4;LRP1;ROBO1;NGF;SLITRK1;LIMS1;SEMA3F;RREB1;CAPRIN2;PLXNA4;NPR2;DISC1;PPP1CC;HOOK3;NAP1L1	Migraine	Artery_Aorta	eQTL
GO_BP	REGULATION_OF_ION_TRANSPORT	338	38	0.11	0.707	0.63	1000	GHRL;SV2A;ABL1;RAPGEF3;ACTN4;KCNE2;LRP1;CACNB3;ATP1B1;FYN;RAP1A;WNK1;ADRA2C;LPCAT3;CTSS;ATP2B1;NUS1;LRAT;AZIN1;TOR1A;SHISA7;ANXA2;PTCH1;CATSPER2;CYP19A1;TRIAP1;PPP3R1;DMPK;VPS28;DERL3;GPR27;ABCC8;NRDE2;GRIPAP1;XPO4;LEPROT;MIEF2;C11orf65	Migraine	Artery_Aorta	eQTL
GO_BP	DEVELOPMENT_OF_PRIMARY_SEXUAL_CHARACTERISTICS	52	6	0.12	0.609	0.63	1000	HYAL3;TGFBR1;CYP19A1;ESR1;WDR48;NUP107	Migraine	Artery_Aorta	eQTL
GO_BP	RESPONSE_TO_INSULIN	71	8	0.11	0.635	0.63	1000	INSRR;FER;GSTP1;ATP2B1;SP1;BCAR3;SESN3;LPIN3	Migraine	Artery_Aorta	eQTL
GO_BP	RESPONSE_TO_AMYLOID_BETA	18	2	0.11	0.657	0.63	1000	LRP1;FYN	Migraine	Artery_Aorta	eQTL
GO_BP	CARDIAC_MUSCLE_CELL_DIFFERENTIATION	36	4	0.11	0.645	0.63	1000	MAP2K4;NRG1;MYO18B;CBY1	Migraine	Artery_Aorta	eQTL
GO_BP	RESPIRATORY_ELECTRON_TRANSPORT_CHAIN	28	3	0.11	0.673	0.631	1000	UQCR10;NDUFA2;CHCHD2	Migraine	Artery_Aorta	eQTL
GO_BP	HEAD_DEVELOPMENT	208	24	0.12	0.624	0.631	1000	PHACTR1;ABL1;SRGAP2;LRP1;GBA;FYN;ROBO1;AK4;ATP2B1;NAGLU;PLXNA4;PTCH1;FGFR2;DSCAML1;C12orf57;TSPAN2;DISC1;SYPL2;SMG9;HOOK3;PSMG1;IL11RA;AATK;GNB4	Migraine	Artery_Aorta	eQTL
GO_BP	SOMITOGENESIS	17	2	0.12	0.625	0.631	1000	TMED2;POFUT1	Migraine	Artery_Aorta	eQTL
GO_BP	POSITIVE_REGULATION_OF_PROTEIN_MODIFICATION_BY_SMALL_PROTEIN_CONJUGATION_OR_REMOVAL	45	5	0.11	0.645	0.632	1000	BTRC;WDR48;PIAS4;MAPK9;DCUN1D4	Migraine	Artery_Aorta	eQTL
GO_BP	REGULATION_OF_BONE_MINERALIZATION	26	3	0.12	0.622	0.632	1000	ATP2B1;ATRAID;NBR1	Migraine	Artery_Aorta	eQTL
GO_BP	POSITIVE_REGULATION_OF_PHAGOCYTOSIS	25	3	0.12	0.594	0.632	1000	LRP1;RAPGEF1;RAP1A	Migraine	Artery_Aorta	eQTL
GO_BP	CELLULAR_RESPONSE_TO_TOPOLOGICALLY_INCORRECT_PROTEIN	54	6	0.11	0.647	0.632	1000	ATXN3;TMED2;TOR1A;TMTC4;PLA2G4B;DERL3	Migraine	Artery_Aorta	eQTL
GO_BP	CARDIAC_SEPTUM_DEVELOPMENT	35	4	0.11	0.623	0.633	1000	TGFBR1;ROBO1;FGFR2;TRIP11	Migraine	Artery_Aorta	eQTL
GO_BP	INOSITOL_PHOSPHATE_METABOLIC_PROCESS	16	2	0.12	0.591	0.634	1000	INPP5B;NUDT4	Migraine	Artery_Aorta	eQTL
GO_BP	REGULATION_OF_B_CELL_MEDIATED_IMMUNITY	19	2	0.11	0.686	0.634	1000	CD28;HPX	Migraine	Artery_Aorta	eQTL
GO_BP	BONE_REMODELING	26	3	0.12	0.622	0.634	1000	MDK;DEF8;GPR137B	Migraine	Artery_Aorta	eQTL
GO_BP	MICROTUBULE_BASED_MOVEMENT	90	10	0.11	0.657	0.635	1000	INPP5B;SLC26A8;CATSPER2;TRIP11;AP3M1;TRAK1;CENPE;TTC21A;ARL3;CFAP61	Migraine	Artery_Aorta	eQTL
GO_BP	SEXUAL_REPRODUCTION	179	20	0.11	0.678	0.636	1000	HYAL3;MDK;TGFBR1;PSME4;INPP5B;CELF1;SLC26A8;NPR2;CATSPER2;WDR48;AURKC;SPAG1;TTC21A;TSSK6;PRMT7;TDRKH;GTSF1;TSNAXIP1;ZNF628;IGSF8	Migraine	Artery_Aorta	eQTL
GO_BP	REGULATION_OF_MITOCHONDRIAL_MEMBRANE_POTENTIAL	17	2	0.12	0.625	0.637	1000	ABL1;STOX1	Migraine	Artery_Aorta	eQTL
GO_BP	POSITIVE_REGULATION_OF_GTPASE_ACTIVITY	116	13	0.11	0.654	0.637	1000	RAPGEF3;SRGAP2;TBC1D22B;RAPGEF1;RABGAP1L;RALGAPA1;RAP1A;LIMS1;PICALM;DVL3;BCAR3;SRGAP3;ARHGAP27	Migraine	Artery_Aorta	eQTL
GO_BP	REGULATION_OF_POTASSIUM_ION_TRANSMEMBRANE_TRANSPORTER_ACTIVITY	17	2	0.12	0.625	0.637	1000	KCNE2;ATP1B1	Migraine	Artery_Aorta	eQTL
GO_BP	REGULATION_OF_SYNAPTIC_PLASTICITY	56	6	0.11	0.682	0.638	1000	ABL1;ABHD6;SHISA7;ERC1;ERC2;SYP	Migraine	Artery_Aorta	eQTL
GO_BP	MEIOTIC_CELL_CYCLE_PROCESS	44	5	0.11	0.625	0.639	1000	TDRKH;CDC25A;RNF212;C11orf80;SMC4	Migraine	Artery_Aorta	eQTL
GO_BP	POSITIVE_REGULATION_OF_GLIOGENESIS	17	2	0.12	0.625	0.64	1000	MDK;PPP1CC	Migraine	Artery_Aorta	eQTL
GO_BP	IN_UTERO_EMBRYONIC_DEVELOPMENT	98	11	0.11	0.646	0.64	1000	TGFBR1;INPP5B;TMED2;HOPX;WDR74;RRP7A;PTCH1;FGFR2;NDUFA2;MYO18B;SMG9	Migraine	Artery_Aorta	eQTL
GO_BP	NEGATIVE_REGULATION_OF_REPRODUCTIVE_PROCESS	17	2	0.12	0.625	0.64	1000	HYAL3;NPR2	Migraine	Artery_Aorta	eQTL
GO_BP	INSULIN_RECEPTOR_SIGNALING_PATHWAY	36	4	0.11	0.645	0.641	1000	INSRR;FER;BCAR3;SESN3	Migraine	Artery_Aorta	eQTL
GO_BP	REGULATION_OF_DEPHOSPHORYLATION	62	7	0.11	0.632	0.642	1000	PHACTR1;GBA;WNK1;PPP3R1;DMPK;MTMR3;PPP4R2	Migraine	Artery_Aorta	eQTL
GO_BP	REGULATION_OF_ACTIN_FILAMENT_BUNDLE_ASSEMBLY	27	3	0.11	0.648	0.642	1000	ABL1;RAPGEF3;TGFBR1	Migraine	Artery_Aorta	eQTL
GO_BP	NOTCH_SIGNALING_PATHWAY	54	6	0.11	0.647	0.642	1000	MDK;ROBO1;YBX1;POFUT1;SLC35C1;PRAG1	Migraine	Artery_Aorta	eQTL
GO_BP	CARDIAC_SEPTUM_MORPHOGENESIS	26	3	0.12	0.622	0.642	1000	TGFBR1;ROBO1;FGFR2	Migraine	Artery_Aorta	eQTL
GO_BP	NEURAL_TUBE_DEVELOPMENT	36	4	0.11	0.645	0.642	1000	ABL1;TMED2;PTCH1;DVL3	Migraine	Artery_Aorta	eQTL
GO_BP	ORGANELLE_ASSEMBLY	205	23	0.11	0.678	0.643	1000	MYOZ2;TMOD3;RSL24D1;RRP7A;POC1B;TRIP11;CENPE;MAPK9;CENPK;AURKC;SNAP29;EMC6;TMEM41B;MTMR3;WIPI2;SPAG1;DISC1;VPS28;ARL3;RAB3IP;SAXO1;HAUS6;NINL	Migraine	Artery_Aorta	eQTL
GO_BP	TISSUE_REGENERATION	18	2	0.11	0.657	0.643	1000	MDK;SPAAR	Migraine	Artery_Aorta	eQTL
GO_BP	CELLULAR_EXTRAVASATION	27	3	0.11	0.648	0.643	1000	MDK;FER;PIK3CD	Migraine	Artery_Aorta	eQTL
GO_BP	DIVALENT_INORGANIC_CATION_HOMEOSTASIS	135	15	0.11	0.672	0.644	1000	TRPC4;GHRL;SV2A;ABL1;LRP1;CACNB3;ATP1B1;FYN;ATP2B1;ESR1;SLC24A3;DMPK;TMTC4;DISC1;SYPL2	Migraine	Artery_Aorta	eQTL
GO_BP	REGULATION_OF_CYCLIN_DEPENDENT_PROTEIN_KINASE_ACTIVITY	36	4	0.11	0.645	0.645	1000	HEXIM1;CCNT2;CDC25A;STOX1	Migraine	Artery_Aorta	eQTL
GO_BP	COLLAGEN_METABOLIC_PROCESS	27	3	0.11	0.648	0.645	1000	RAP1A;CTSS;MRC2	Migraine	Artery_Aorta	eQTL
GO_BP	APOPTOTIC_MITOCHONDRIAL_CHANGES	28	3	0.11	0.673	0.645	1000	EYA2;TRIAP1;PPP3R1	Migraine	Artery_Aorta	eQTL
GO_BP	OSTEOBLAST_DIFFERENTIATION	54	6	0.11	0.647	0.645	1000	PTCH1;FGFR2;NPNT;ATRAID;NBR1;MRC2	Migraine	Artery_Aorta	eQTL
GO_BP	METAL_ION_HOMEOSTASIS	179	20	0.11	0.678	0.645	1000	GLRX3;TRPC4;GHRL;SV2A;ABL1;LRP1;CACNB3;ATP1B1;FYN;HPX;ATP2B1;PICALM;ESR1;SLC12A8;SLC24A3;DMPK;TMTC4;DISC1;CYBRD1;SYPL2	Migraine	Artery_Aorta	eQTL
GO_BP	RIBOSOME_ASSEMBLY	17	2	0.12	0.625	0.646	1000	RSL24D1;RRP7A	Migraine	Artery_Aorta	eQTL
GO_BP	RESPONSE_TO_TUMOR_NECROSIS_FACTOR	109	12	0.11	0.676	0.646	1000	HYAL3;ACTN4;GBA;TRADD;PSME4;MAP3K14;GSTP1;LIMS1;TNFSF12;NPNT;PIAS4;SPPL2A	Migraine	Artery_Aorta	eQTL
GO_BP	CALCIUM_ION_IMPORT	17	2	0.12	0.625	0.647	1000	TRPC4;FYN	Migraine	Artery_Aorta	eQTL
GO_BP	CENTRAL_NERVOUS_SYSTEM_DEVELOPMENT	264	30	0.11	0.666	0.648	1000	TRPC4;MDK;PHACTR1;ABL1;SRGAP2;LRP1;GBA2;GBA;FYN;ROBO1;GSTP1;AK4;ATP2B1;SEMA3F;NAGLU;PLXNA4;PTCH1;FGFR2;DSCAML1;C12orf57;ATN1;TSPAN2;DISC1;HAPLN4;SYPL2;SMG9;HOOK3;PSMG1;AATK;GNB4	Migraine	Artery_Aorta	eQTL
GO_BP	POSITIVE_REGULATION_OF_OSSIFICATION	18	2	0.11	0.657	0.648	1000	ATP2B1;ATRAID	Migraine	Artery_Aorta	eQTL
GO_BP	ERK1_AND_ERK2_CASCADE	82	9	0.11	0.669	0.648	1000	ABL1;LRP1;RAPGEF1;RAP1A;GSTP1;GLIPR2;FGFR2;NPNT;NQO2	Migraine	Artery_Aorta	eQTL
GO_BP	REGULATION_OF_PROTEIN_MATURATION	18	2	0.11	0.657	0.648	1000	LPCAT3;INPP5B	Migraine	Artery_Aorta	eQTL
GO_BP	SCF_DEPENDENT_PROTEASOMAL_UBIQUITIN_DEPENDENT_PROTEIN_CATABOLIC_PROCESS	27	3	0.11	0.648	0.649	1000	PSME4;BTRC;FBXO48	Migraine	Artery_Aorta	eQTL
GO_BP	EMBRYONIC_SKELETAL_SYSTEM_DEVELOPMENT	27	3	0.11	0.648	0.649	1000	TGFBR1;FGFR2;DSCAML1	Migraine	Artery_Aorta	eQTL
GO_BP	MAST_CELL_ACTIVATION_INVOLVED_IN_IMMUNE_RESPONSE	18	2	0.11	0.657	0.65	1000	FER;PIK3CD	Migraine	Artery_Aorta	eQTL
GO_BP	REGULATION_OF_CARTILAGE_DEVELOPMENT	17	2	0.12	0.625	0.65	1000	MDK;TGFBR1	Migraine	Artery_Aorta	eQTL
GO_BP	CELLULAR_BIOGENIC_AMINE_METABOLIC_PROCESS	17	2	0.12	0.625	0.65	1000	AZIN1;SLC22A3	Migraine	Artery_Aorta	eQTL
GO_BP	EXTERNAL_ENCAPSULATING_STRUCTURE_ORGANIZATION	107	12	0.11	0.65	0.651	1000	ABL1;LRP1;TGFBR1;CTSS;ADAMTS9;DMP1;HPSE2;NPNT;ITGAD;TPSAB1;QSOX1;TGM1	Migraine	Artery_Aorta	eQTL
GO_BP	CELLULAR_RESPONSE_TO_DNA_DAMAGE_STIMULUS	234	26	0.11	0.705	0.652	1000	ABL1;ATXN3;IFI16;PSME4;MC1R;EYA2;RECQL4;WDR48;TRIAP1;PIAS4;ERCC3;THOC5;MORC2;CEBPG;WAC;PARP9;IFFO1;RAD52;POLK;RAD9B;ENDOV;PPP4R2;RFWD3;POLI;ASCC2;MMS22L	Migraine	Artery_Aorta	eQTL
GO_BP	POSITIVE_REGULATION_OF_CELLULAR_PROTEIN_LOCALIZATION	84	9	0.11	0.697	0.652	1000	LRP1;CACNB3;FYN;GPR137B;PPP3R1;VPS28;PARP9;LEPROT;MIEF2	Migraine	Artery_Aorta	eQTL
GO_BP	CELL_MIGRATION_INVOLVED_IN_SPROUTING_ANGIOGENESIS	18	2	0.11	0.657	0.653	1000	ABL1;ROBO1	Migraine	Artery_Aorta	eQTL
GO_BP	INTRACELLULAR_ESTROGEN_RECEPTOR_SIGNALING_PATHWAY	18	2	0.11	0.657	0.654	1000	DDX17;ESR1	Migraine	Artery_Aorta	eQTL
GO_BP	VESICLE_DOCKING	18	2	0.11	0.657	0.654	1000	STX19;TSNARE1	Migraine	Artery_Aorta	eQTL
GO_BP	REGULATION_OF_NEUROGENESIS	106	12	0.11	0.637	0.655	1000	MDK;LRP1;ROBO1;NGF;SLITRK1;SEMA3F;CAPRIN2;PLXNA4;DISC1;PPP1CC;HOOK3;NAP1L1	Migraine	Artery_Aorta	eQTL
GO_BP	MICROTUBULE_POLYMERIZATION	18	2	0.11	0.657	0.655	1000	ABL1;GBA2	Migraine	Artery_Aorta	eQTL
GO_BP	VASOCONSTRICTION	18	2	0.11	0.657	0.655	1000	ADRA2C;ATP2B1	Migraine	Artery_Aorta	eQTL
GO_BP	PROTEASOMAL_PROTEIN_CATABOLIC_PROCESS	146	16	0.11	0.697	0.656	1000	KCNE2;ATXN3;GBA;PSME4;BTRC;TOR1A;CDC26;MAPK9;PCBP2;SPSB2;DERL3;FBXO48;WAC;F8A1;RMND5B;DESI1	Migraine	Artery_Aorta	eQTL
GO_BP	POSITIVE_REGULATION_OF_ANION_TRANSMEMBRANE_TRANSPORT	18	2	0.11	0.657	0.656	1000	RAP1A;AZIN1	Migraine	Artery_Aorta	eQTL
GO_BP	MITOCHONDRIAL_RESPIRATORY_CHAIN_COMPLEX_ASSEMBLY	18	2	0.11	0.657	0.657	1000	NDUFA2;ACAD9	Migraine	Artery_Aorta	eQTL
GO_BP	POSITIVE_REGULATION_OF_ATPASE_ACTIVITY	17	2	0.12	0.625	0.657	1000	ATP1B1;DNAJB6	Migraine	Artery_Aorta	eQTL
GO_BP	PROTEIN_LOCALIZATION_TO_PLASMA_MEMBRANE	81	9	0.11	0.654	0.658	1000	LRP1;CACNB3;ATP1B1;RAP1A;PICALM;TMED2;PTCH1;GRIPAP1;RAB40C	Migraine	Artery_Aorta	eQTL
GO_BP	CARDIAC_MUSCLE_TISSUE_DEVELOPMENT	63	7	0.11	0.649	0.658	1000	TGFBR1;MAP2K4;NRG1;ADAMTS9;FGFR2;MYO18B;CBY1	Migraine	Artery_Aorta	eQTL
GO_BP	MACROMOLECULE_CATABOLIC_PROCESS	381	42	0.11	0.763	0.659	1000	HYAL3;KCNE2;LRP1;ATXN3;GBA;FYN;PSME4;BTRC;CTSS;YBX1;AZIN1;CELF1;TNFSF12;ADAMTS9;UPF3A;PABPC4;TOR1A;NAGLU;HPSE2;CDC26;ANXA2;MAPK9;DISC1;PCBP2;SPSB2;VPS28;ATRAID;RNF146;USP8;DERL3;FBXO48;WAC;ERI1;RNF149;SMG9;F8A1;RMND5B;USP12;DESI1;KLHL8;NRDE2;USE1	Migraine	Artery_Aorta	eQTL
GO_BP	RESPONSE_TO_AXON_INJURY	18	2	0.11	0.657	0.659	1000	LRP1;STK24	Migraine	Artery_Aorta	eQTL
GO_BP	REGULATION_OF_CELLULAR_RESPONSE_TO_HEAT	19	2	0.11	0.686	0.66	1000	DNAJB6;NUP107	Migraine	Artery_Aorta	eQTL
GO_BP	ANTIGEN_RECEPTOR_MEDIATED_SIGNALING_PATHWAY	81	9	0.11	0.654	0.66	1000	ABL1;CACNB3;FYN;PSME4;BTNL9;BTRC;PIK3CD;WNK1;CD28	Migraine	Artery_Aorta	eQTL
GO_BP	REGULATION_OF_HORMONE_LEVELS	116	13	0.11	0.654	0.66	1000	GHRL;RAPGEF3;LRP1;NGF;RAP1A;ADRA2C;GCNT4;CYP2C8;LRAT;CYP19A1;ESR1;GPR27;ABCC8	Migraine	Artery_Aorta	eQTL
GO_BP	NEGATIVE_REGULATION_OF_SYNAPTIC_TRANSMISSION	17	2	0.12	0.625	0.661	1000	RAP1A;ABHD6	Migraine	Artery_Aorta	eQTL
GO_BP	DORSAL_VENTRAL_PATTERN_FORMATION	19	2	0.11	0.686	0.661	1000	PTCH1;DSCAML1	Migraine	Artery_Aorta	eQTL
GO_BP	PROTEIN_MONOUBIQUITINATION	18	2	0.11	0.657	0.661	1000	WDR48;WAC	Migraine	Artery_Aorta	eQTL
GO_BP	THYMUS_DEVELOPMENT	17	2	0.12	0.625	0.661	1000	ABL1;TGFBR1	Migraine	Artery_Aorta	eQTL
GO_BP	PROTEOGLYCAN_BIOSYNTHETIC_PROCESS	18	2	0.11	0.657	0.662	1000	B3GAT2;B3GAT1	Migraine	Artery_Aorta	eQTL
GO_BP	DNA_TEMPLATED_TRANSCRIPTION_INITIATION	73	8	0.11	0.667	0.662	1000	ESR1;NR2E3;ERCC3;RRN3;MED25;NR2C1;CDK8;MED20	Migraine	Artery_Aorta	eQTL
GO_BP	MEMORY	28	3	0.11	0.673	0.662	1000	NGF;SHISA7;NQO2	Migraine	Artery_Aorta	eQTL
GO_BP	ESTABLISHMENT_OF_TISSUE_POLARITY	27	3	0.11	0.648	0.663	1000	ABL1;PSME4;DVL3	Migraine	Artery_Aorta	eQTL
GO_BP	NEGATIVE_REGULATION_OF_PROTEIN_MODIFICATION_BY_SMALL_PROTEIN_CONJUGATION_OR_REMOVAL	27	3	0.11	0.648	0.663	1000	ABL1;FYN;VPS28	Migraine	Artery_Aorta	eQTL
GO_BP	REGULATION_OF_CELLULAR_CATABOLIC_PROCESS	226	25	0.11	0.71	0.663	1000	ABL1;KCNE2;LRP1;ATXN3;GBA;IFI16;PSME4;BTRC;YBX1;CISD2;CELF1;PABPC4;ANXA2;GPR137B;MAPK9;ENTPD5;MTMR3;DISC1;ATRAID;SESN3;WAC;F8A1;DESI1;NRDE2;QSOX1	Migraine	Artery_Aorta	eQTL
GO_BP	TISSUE_MORPHOGENESIS	171	19	0.11	0.685	0.664	1000	MDK;ABL1;TGFBR1;ROBO1;PSME4;BTRC;PIK3CD;NRG1;GCNT4;RREB1;TMED2;TOR1A;EYA2;PTCH1;DVL3;FGFR2;ESR1;NPNT;KRT27	Migraine	Artery_Aorta	eQTL
GO_BP	REGULATION_OF_CIRCADIAN_RHYTHM	36	4	0.11	0.645	0.664	1000	GHRL;BTRC;MAPK9;PPP1CC	Migraine	Artery_Aorta	eQTL
GO_BP	REGULATION_OF_STRIATED_MUSCLE_CONTRACTION	26	3	0.12	0.622	0.664	1000	ATP1B1;C12orf57;DMPK	Migraine	Artery_Aorta	eQTL
GO_BP	CHEMICAL_HOMEOSTASIS	316	35	0.11	0.735	0.664	1000	GLRX3;TRPC4;GHRL;SV2A;ABL1;LRP1;CACNB3;GBA;ATP1B1;FYN;WNK1;GSTP1;LIPC;HPX;ATP2B1;PICALM;NUS1;LCAT;PTCH1;NAPSA;ESR1;SLC12A8;SLC24A3;DMPK;TMTC4;DISC1;ACOX2;SESN3;HECTD4;GPR27;ATP6AP1L;CYBRD1;DMXL1;SYPL2;TM6SF2	Migraine	Artery_Aorta	eQTL
GO_BP	POSITIVE_REGULATION_OF_PROTEIN_MODIFICATION_PROCESS	311	34	0.11	0.76	0.665	1000	GHRL;ABL1;RAPGEF3;TGFBR1;GBA;FYN;ROBO1;NGF;RAPGEF1;RAP1A;BTRC;WNK1;MAP2K4;MAP3K2;MAP3K14;MAPKAPK3;MAPKAPK5;NRG1;ADRA2C;GPRC5D;HPX;CAPRIN2;DVL3;BCAR3;WDR48;CENPE;PIAS4;MAPK9;CCNT2;PARP9;STOX1;CDK2AP1;GLYR1;DCUN1D4	Migraine	Artery_Aorta	eQTL
GO_BP	REGULATION_OF_CHEMOTAXIS	55	6	0.11	0.665	0.665	1000	MDK;ROBO1;WNK1;GSTP1;SEMA3F;PLXNA4	Migraine	Artery_Aorta	eQTL
GO_BP	NEGATIVE_REGULATION_OF_LOCOMOTION	88	10	0.11	0.628	0.666	1000	GHRL;SRGAP2;LRP1;ROBO1;GSTP1;ABHD6;SEMA3F;ADAMTS9;STK24;SRGAP3	Migraine	Artery_Aorta	eQTL
GO_BP	NEGATIVE_REGULATION_OF_PROTEOLYSIS_INVOLVED_IN_CELLULAR_PROTEIN_CATABOLIC_PROCESS	18	2	0.11	0.657	0.667	1000	WAC;F8A1	Migraine	Artery_Aorta	eQTL
GO_BP	PROTEIN_LOCALIZATION_TO_CELL_PERIPHERY	91	10	0.11	0.671	0.667	1000	LRP1;CACNB3;ATP1B1;RAP1A;PICALM;TMED2;PTCH1;GRIPAP1;ARL3;RAB40C	Migraine	Artery_Aorta	eQTL
GO_BP	PROTEIN_K48_LINKED_UBIQUITINATION	18	2	0.11	0.657	0.667	1000	BTRC;RNF146	Migraine	Artery_Aorta	eQTL
GO_BP	TRANSCRIPTION_ELONGATION_FROM_RNA_POLYMERASE_II_PROMOTER	28	3	0.11	0.673	0.669	1000	HEXIM1;ERCC3;CCNT2	Migraine	Artery_Aorta	eQTL
GO_BP	GLYCEROLIPID_METABOLIC_PROCESS	106	12	0.11	0.637	0.67	1000	PIK3CD;LIPC;LPCAT3;ABHD6;INPP5B;LCAT;PLA2G4B;MTMR3;PIGZ;PIGV;AGPAT5;LPIN3	Migraine	Artery_Aorta	eQTL
GO_BP	MITOCHONDRIAL_TRANSLATIONAL_TERMINATION	29	3	0.1	0.696	0.67	1000	MRPS21;MRPS25;MRPS6	Migraine	Artery_Aorta	eQTL
GO_BP	DIGESTIVE_SYSTEM_PROCESS	18	2	0.11	0.657	0.67	1000	GHRL;LPCAT3	Migraine	Artery_Aorta	eQTL
GO_BP	REGULATION_OF_NERVOUS_SYSTEM_DEVELOPMENT	124	14	0.11	0.645	0.671	1000	GHRL;MDK;LRP1;ROBO1;NGF;SLITRK1;SEMA3F;CAPRIN2;PLXNA4;DISC1;CLSTN3;PPP1CC;HOOK3;NAP1L1	Migraine	Artery_Aorta	eQTL
GO_BP	NUCLEOSIDE_MONOPHOSPHATE_METABOLIC_PROCESS	18	2	0.11	0.657	0.671	1000	NT5C2;AK4	Migraine	Artery_Aorta	eQTL
GO_BP	POSITIVE_REGULATION_OF_IMMUNOGLOBULIN_PRODUCTION	19	2	0.11	0.686	0.671	1000	CD28;HPX	Migraine	Artery_Aorta	eQTL
GO_BP	REGULATION_OF_CELLULAR_COMPONENT_BIOGENESIS	265	29	0.11	0.743	0.671	1000	GHRL;ABL1;RAPGEF3;FER;LRP1;GBA2;SPTBN5;ADD3;TGFBR1;TMOD3;GBA;RAPGEF1;RAP1A;NRG1;SLITRK1;LIMS1;LCAT;DEF8;ESR1;PMEPA1;CLDN7;DNAJB6;MAPK9;ERCC3;MTMR3;CLSTN3;MORC2;MED25;SAXO1	Migraine	Artery_Aorta	eQTL
GO_BP	REGULATION_OF_MITOCHONDRIAL_MEMBRANE_PERMEABILITY	19	2	0.11	0.686	0.672	1000	EYA2;PPP3R1	Migraine	Artery_Aorta	eQTL
GO_BP	REGULATION_OF_CELL_AGING	18	2	0.11	0.657	0.673	1000	ABL1;YBX1	Migraine	Artery_Aorta	eQTL
GO_BP	CELLULAR_RESPONSE_TO_HEAT	29	3	0.1	0.696	0.673	1000	ATXN3;DNAJB6;NUP107	Migraine	Artery_Aorta	eQTL
GO_BP	NEGATIVE_REGULATION_OF_PROTEIN_METABOLIC_PROCESS	265	29	0.11	0.743	0.674	1000	PHACTR1;ABL1;LRP1;GBA;FYN;IFI16;NGF;WNK1;HEXIM1;SERPINC1;GSTP1;YBX1;PICALM;AZIN1;CELF1;TMED2;CAPRIN2;RTN1;PFDN1;ANXA2;PMEPA1;TRIAP1;DNAJB6;VPS28;ATRAID;WAC;F8A1;WFDC1;LXN	Migraine	Artery_Aorta	eQTL
GO_BP	POSITIVE_REGULATION_OF_PHOSPHORUS_METABOLIC_PROCESS	281	31	0.11	0.733	0.674	1000	GHRL;ABL1;INSRR;RAPGEF3;TGFBR1;GBA;FYN;ROBO1;NGF;RAPGEF1;RAP1A;WNK1;MAP2K4;MAP3K2;MAP3K14;MAPKAPK3;MAPKAPK5;NRG1;ADRA2C;GPRC5D;HPX;CAPRIN2;DVL3;FGFR2;BCAR3;CENPE;ENTPD5;CCNT2;PARP9;STOX1;CDK2AP1	Migraine	Artery_Aorta	eQTL
GO_BP	ENDOCHONDRAL_BONE_MORPHOGENESIS	18	2	0.11	0.657	0.674	1000	THBS3;TRIP11	Migraine	Artery_Aorta	eQTL
GO_BP	CELLULAR_RESPONSE_TO_PEPTIDE	109	12	0.11	0.676	0.675	1000	GHRL;INSRR;FER;LRP1;FYN;GSTP1;ATP2B1;SP1;BCAR3;SESN3;LPIN3;LEPROT	Migraine	Artery_Aorta	eQTL
GO_BP	PEPTIDYL_TYROSINE_DEPHOSPHORYLATION	28	3	0.11	0.673	0.675	1000	EYA2;MTMR3;CDC25A	Migraine	Artery_Aorta	eQTL
GO_BP	NEGATIVE_REGULATION_OF_RNA_CATABOLIC_PROCESS	19	2	0.11	0.686	0.676	1000	YBX1;NRDE2	Migraine	Artery_Aorta	eQTL
GO_BP	REGULATION_OF_ATP_METABOLIC_PROCESS	28	3	0.11	0.673	0.676	1000	AK4;ENTPD5;NUP107	Migraine	Artery_Aorta	eQTL
GO_BP	PROTEIN_DEPOLYMERIZATION	29	3	0.1	0.696	0.677	1000	SPTBN5;ADD3;TMOD3	Migraine	Artery_Aorta	eQTL
GO_BP	RESPONSE_TO_REACTIVE_OXYGEN_SPECIES	66	7	0.11	0.698	0.677	1000	ABL1;FER;FYN;GSTP1;MAPK9;STK24;SESN3	Migraine	Artery_Aorta	eQTL
GO_BP	REGULATION_OF_PROTEIN_POLYMERIZATION	56	6	0.11	0.682	0.678	1000	ABL1;FER;GBA2;SPTBN5;ADD3;TMOD3	Migraine	Artery_Aorta	eQTL
GO_BP	CELLULAR_COMPONENT_DISASSEMBLY	159	17	0.11	0.739	0.678	1000	LRP1;SPTBN5;ADD3;TGFBR1;TMOD3;GBA;CTSS;CISD2;MRPS21;MRPS25;MRPS6;EIF2D;DVL3;SNAP29;WIPI2;NEK9;TPSAB1	Migraine	Artery_Aorta	eQTL
GO_BP	METHYLATION	92	10	0.11	0.685	0.679	1000	PRDM11;COQ5;PRMT7;TDRKH;HELLS;PRDM5;NSD1;HEMK1;TRMT5;SMYD4	Migraine	Artery_Aorta	eQTL
GO_BP	CELLULAR_RESPONSE_TO_HORMONE_STIMULUS	170	19	0.11	0.674	0.679	1000	GHRL;INSRR;FER;FYN;GSTP1;CTSS;ATP2B1;SP1;DDX17;ESR1;PMEPA1;BCAR3;NR2E3;USP8;SESN3;LANCL2;LPIN3;LEPROT;NR2C1	Migraine	Artery_Aorta	eQTL
GO_BP	REGULATION_OF_LAMELLIPODIUM_ORGANIZATION	18	2	0.11	0.657	0.679	1000	FER;RREB1	Migraine	Artery_Aorta	eQTL
GO_BP	NEURON_DEATH	101	11	0.11	0.686	0.68	1000	MDK;ABL1;LRP1;GBA;FYN;NGF;MAP2K4;PICALM;ATN1;TMTC4;NQO2	Migraine	Artery_Aorta	eQTL
GO_BP	REGULATION_OF_ANIMAL_ORGAN_MORPHOGENESIS	37	4	0.11	0.667	0.681	1000	ABL1;ROBO1;PSME4;DVL3	Migraine	Artery_Aorta	eQTL
GO_BP	RETINA_HOMEOSTASIS	19	2	0.11	0.686	0.681	1000	ARMS2;POC1B	Migraine	Artery_Aorta	eQTL
GO_BP	NEURON_PROJECTION_GUIDANCE	83	9	0.11	0.683	0.681	1000	LRP1;SPTBN5;FYN;ROBO1;PIK3CD;SEMA3F;PLXNA4;PTCH1;DSCAML1	Migraine	Artery_Aorta	eQTL
GO_BP	REGULATION_OF_MAP_KINASE_ACTIVITY	91	10	0.11	0.671	0.682	1000	GHRL;GBA;ROBO1;MAP2K4;MAP3K2;MAPKAPK3;MAPKAPK5;NRG1;GSTP1;DVL3	Migraine	Artery_Aorta	eQTL
GO_BP	REGULATION_OF_ACTIN_FILAMENT_BASED_PROCESS	100	11	0.11	0.673	0.682	1000	MDK;ABL1;RAPGEF3;FER;LRP1;GBA2;RHOBTB1;SPTBN5;ADD3;TGFBR1;TMOD3	Migraine	Artery_Aorta	eQTL
GO_BP	MYOFIBRIL_ASSEMBLY	19	2	0.11	0.686	0.683	1000	MYOZ2;TMOD3	Migraine	Artery_Aorta	eQTL
GO_BP	REGULATION_OF_DENDRITIC_SPINE_DEVELOPMENT	19	2	0.11	0.686	0.683	1000	CAPRIN2;DISC1	Migraine	Artery_Aorta	eQTL
GO_BP	NUCLEOSIDE_TRIPHOSPHATE_BIOSYNTHETIC_PROCESS	19	2	0.11	0.686	0.684	1000	AK4;NME6	Migraine	Artery_Aorta	eQTL
GO_BP	REGULATION_OF_CHOLESTEROL_METABOLIC_PROCESS	18	2	0.11	0.657	0.684	1000	LPCAT3;SP1	Migraine	Artery_Aorta	eQTL
GO_BP	RESPONSE_TO_MONOSACCHARIDE	38	4	0.11	0.688	0.684	1000	GHRL;LRP1;GSTP1;GPR27	Migraine	Artery_Aorta	eQTL
GO_BP	VIRAL_LIFE_CYCLE	84	9	0.11	0.697	0.684	1000	HYAL3;IFI16;CD28;TRIM35;MX1;NUP107;PCBP2;MORC2;VPS28	Migraine	Artery_Aorta	eQTL
GO_BP	NEGATIVE_REGULATION_OF_NEURON_DEATH	57	6	0.11	0.699	0.685	1000	MDK;LRP1;GBA;FYN;NGF;MAP2K4	Migraine	Artery_Aorta	eQTL
GO_BP	CHAPERONE_COFACTOR_DEPENDENT_PROTEIN_REFOLDING	10	1	0.1	0.723	0.685	1000	TOR1A	Migraine	Artery_Aorta	eQTL
GO_BP	DEFENSE_RESPONSE_TO_VIRUS	74	8	0.11	0.682	0.686	1000	IFI16;MAP3K14;DDX17;FGL2;MX1;PCBP2;PARP9;POLR3D	Migraine	Artery_Aorta	eQTL
GO_BP	ANIMAL_ORGAN_REGENERATION	28	3	0.11	0.673	0.686	1000	RAP1A;GSTP1;PTCH1	Migraine	Artery_Aorta	eQTL
GO_BP	FEEDING_BEHAVIOR	19	2	0.11	0.686	0.686	1000	GHRL;FYN	Migraine	Artery_Aorta	eQTL
GO_BP	POSITIVE_REGULATION_OF_TRANSLATION	37	4	0.11	0.667	0.686	1000	CD28;TRUB2;UPF3A;PRR16	Migraine	Artery_Aorta	eQTL
GO_BP	MEIOSIS_I_CELL_CYCLE_PROCESS	28	3	0.11	0.673	0.686	1000	CDC25A;RNF212;C11orf80	Migraine	Artery_Aorta	eQTL
GO_BP	MODULATION_OF_PROCESS_OF_OTHER_ORGANISM_INVOLVED_IN_SYMBIOTIC_INTERACTION	29	3	0.1	0.696	0.686	1000	SP1;ANXA2;ULK2	Migraine	Artery_Aorta	eQTL
GO_BP	AMINO_ACID_TRANSPORT	29	3	0.1	0.696	0.686	1000	TRPC4;SV2A;SLC25A45	Migraine	Artery_Aorta	eQTL
GO_BP	REGULATION_OF_RESPONSE_TO_BIOTIC_STIMULUS	112	12	0.11	0.713	0.686	1000	FYN;IFI16;PSME4;BTRC;HEXIM1;HPX;FGL2;RAET1G;PCBP2;PARP9;POLR3D;MAPKBP1	Migraine	Artery_Aorta	eQTL
GO_BP	MODIFICATION_DEPENDENT_MACROMOLECULE_CATABOLIC_PROCESS	185	20	0.11	0.734	0.687	1000	ATXN3;GBA;PSME4;BTRC;CDC26;MAPK9;DISC1;PCBP2;SPSB2;VPS28;RNF146;USP8;DERL3;FBXO48;WAC;RNF149;RMND5B;USP12;DESI1;KLHL8	Migraine	Artery_Aorta	eQTL
GO_BP	TERPENOID_METABOLIC_PROCESS	28	3	0.11	0.673	0.687	1000	LRP1;CYP2C8;LRAT	Migraine	Artery_Aorta	eQTL
GO_BP	PROTEIN_MODIFICATION_BY_SMALL_PROTEIN_CONJUGATION	250	27	0.11	0.762	0.687	1000	ABL1;TGFBR1;FYN;PSME4;BTRC;CDC26;WDR48;PIAS4;MAPK9;TRIM35;NUP107;SPSB2;VPS28;RNF146;HECTD4;WAC;RNF149;RMND5B;KLHL8;RAB40C;RFWD3;RNF212;HLTF;MED20;DCUN1D4;KLHL2;WDSUB1	Migraine	Artery_Aorta	eQTL
GO_BP	CELLULAR_MACROMOLECULE_CATABOLIC_PROCESS	322	35	0.11	0.775	0.688	1000	KCNE2;LRP1;ATXN3;GBA;PSME4;BTRC;CTSS;YBX1;CELF1;ADAMTS9;UPF3A;PABPC4;TOR1A;CDC26;ANXA2;MAPK9;DISC1;PCBP2;SPSB2;VPS28;ATRAID;RNF146;USP8;DERL3;FBXO48;WAC;ERI1;RNF149;SMG9;F8A1;RMND5B;USP12;DESI1;KLHL8;NRDE2	Migraine	Artery_Aorta	eQTL
GO_BP	REGULATION_OF_PROTEIN_LOCALIZATION_TO_PLASMA_MEMBRANE	28	3	0.11	0.673	0.688	1000	LRP1;PICALM;GRIPAP1	Migraine	Artery_Aorta	eQTL
GO_BP	INTERLEUKIN_1_PRODUCTION	39	4	0.1	0.708	0.689	1000	GHRL;IFI16;GSTP1;TMEM106A	Migraine	Artery_Aorta	eQTL
GO_BP	NEGATIVE_REGULATION_OF_ESTABLISHMENT_OF_PROTEIN_LOCALIZATION	29	3	0.1	0.696	0.689	1000	GHRL;DERL3;C11orf65	Migraine	Artery_Aorta	eQTL
GO_BP	EPIDERMAL_CELL_DIFFERENTIATION	74	8	0.11	0.682	0.689	1000	SGPP1;PTCH1;STRC;ERCC3;IRF6;TGM1;KRT27;MYCL	Migraine	Artery_Aorta	eQTL
GO_BP	BLOOD_VESSEL_ENDOTHELIAL_CELL_MIGRATION	38	4	0.11	0.688	0.69	1000	ABL1;ROBO1;NUS1;SP1	Migraine	Artery_Aorta	eQTL
GO_BP	NON_CANONICAL_WNT_SIGNALING_PATHWAY	38	4	0.11	0.688	0.69	1000	ABL1;PSME4;DVL3;PPP3R1	Migraine	Artery_Aorta	eQTL
GO_BP	CELLULAR_RESPONSE_TO_ALCOHOL	29	3	0.1	0.696	0.691	1000	ATP2B1;PTCH1;LANCL2	Migraine	Artery_Aorta	eQTL
GO_BP	RESPONSE_TO_TEMPERATURE_STIMULUS	67	7	0.1	0.713	0.691	1000	ATXN3;ATP2B1;DNAJB6;NUP107;PSIP1;SAXO1;LXN	Migraine	Artery_Aorta	eQTL
GO_BP	APOPTOTIC_CELL_CLEARANCE	18	2	0.11	0.657	0.691	1000	LRP1;RHOBTB1	Migraine	Artery_Aorta	eQTL
GO_BP	NEGATIVE_REGULATION_OF_CELLULAR_CATABOLIC_PROCESS	66	7	0.11	0.698	0.692	1000	YBX1;ANXA2;ATRAID;WAC;F8A1;NRDE2;QSOX1	Migraine	Artery_Aorta	eQTL
GO_BP	VIRAL_GENE_EXPRESSION	56	6	0.11	0.682	0.692	1000	HEXIM1;SP1;EIF2D;NUP107;PCBP2;CCNT2	Migraine	Artery_Aorta	eQTL
GO_BP	REGULATION_OF_NUCLEOTIDE_METABOLIC_PROCESS	28	3	0.11	0.673	0.693	1000	AK4;ENTPD5;NUP107	Migraine	Artery_Aorta	eQTL
GO_BP	ENERGY_RESERVE_METABOLIC_PROCESS	19	2	0.11	0.686	0.693	1000	GFPT2;PPP1CC	Migraine	Artery_Aorta	eQTL
GO_BP	CELLULAR_RESPONSE_TO_IONIZING_RADIATION	19	2	0.11	0.686	0.693	1000	IFI16;RAD9B	Migraine	Artery_Aorta	eQTL
GO_BP	MITOCHONDRIAL_TRANSPORT	57	6	0.11	0.699	0.693	1000	EYA2;PAM16;PPP3R1;GDAP1;LEPROT;C11orf65	Migraine	Artery_Aorta	eQTL
GO_BP	STRIATED_MUSCLE_CELL_PROLIFERATION	19	2	0.11	0.686	0.694	1000	TGFBR1;FGFR2	Migraine	Artery_Aorta	eQTL
GO_BP	MITOCHONDRIAL_MEMBRANE_ORGANIZATION	30	3	0.1	0.719	0.694	1000	EYA2;PPP3R1;MTX1	Migraine	Artery_Aorta	eQTL
GO_BP	POSITIVE_REGULATION_OF_CELLULAR_COMPONENT_BIOGENESIS	147	16	0.11	0.708	0.695	1000	GHRL;ABL1;RAPGEF3;FER;TGFBR1;NRG1;SLITRK1;LIMS1;DEF8;ESR1;MAPK9;ERCC3;CLSTN3;MORC2;MED25;SAXO1	Migraine	Artery_Aorta	eQTL
GO_BP	SENSORY_PERCEPTION	122	13	0.11	0.725	0.695	1000	MYO7B;CACNB3;FYN;ADRA2C;LRAT;STRC;NR2E3;TMTC4;PDE4A;TULP2;LXN;CCDC50;NIPSNAP1	Migraine	Artery_Aorta	eQTL
GO_BP	REGULATION_OF_OSSIFICATION	38	4	0.11	0.688	0.696	1000	MDK;ATP2B1;ATRAID;NBR1	Migraine	Artery_Aorta	eQTL
GO_BP	CELLULAR_ION_HOMEOSTASIS	185	20	0.11	0.734	0.696	1000	GLRX3;TRPC4;GHRL;SV2A;ABL1;LRP1;CACNB3;ATP1B1;FYN;HPX;ATP2B1;ESR1;SLC24A3;DMPK;TMTC4;DISC1;ATP6AP1L;CYBRD1;DMXL1;SYPL2	Migraine	Artery_Aorta	eQTL
GO_BP	TRANSITION_METAL_ION_HOMEOSTASIS	39	4	0.1	0.708	0.696	1000	GLRX3;HPX;PICALM;CYBRD1	Migraine	Artery_Aorta	eQTL
GO_BP	POSITIVE_REGULATION_OF_REACTIVE_OXYGEN_SPECIES_METABOLIC_PROCESS	29	3	0.1	0.696	0.696	1000	GSTP1;NQO2;TMEM106A	Migraine	Artery_Aorta	eQTL
GO_BP	DEVELOPMENTAL_PROCESS_INVOLVED_IN_REPRODUCTION	231	25	0.11	0.751	0.696	1000	GHRL;HYAL3;MDK;INSRR;TGFBR1;PSME4;INPP5B;CELF1;TMED2;PTCH1;FGFR2;SLC26A8;NPR2;CATSPER2;CYP19A1;ESR1;WDR48;NUP107;AURKC;TTC21A;TSSK6;TDRKH;GTSF1;TSNAXIP1;ZNF628	Migraine	Artery_Aorta	eQTL
GO_BP	RESPONSE_TO_EXTRACELLULAR_STIMULUS	130	14	0.11	0.715	0.697	1000	GHRL;CACNB3;GBA;IFI16;SERPINC1;GSTP1;ATP2B1;LRAT;SLC22A3;STK24;MTMR3;WIPI2;ULK2;SESN3	Migraine	Artery_Aorta	eQTL
GO_BP	REGULATION_OF_REGULATED_SECRETORY_PATHWAY	39	4	0.1	0.708	0.697	1000	HYAL3;FER;RAP1A;SYP	Migraine	Artery_Aorta	eQTL
GO_BP	CHROMATIN_ASSEMBLY_OR_DISASSEMBLY	47	5	0.11	0.684	0.697	1000	CENPK;MORC2;NRDE2;NAP1L1;HELLS	Migraine	Artery_Aorta	eQTL
GO_BP	ESTABLISHMENT_OF_PROTEIN_LOCALIZATION_TO_MEMBRANE	93	10	0.11	0.698	0.697	1000	CACNB3;ATP1B1;FYN;PPP3R1;EMC6;GRIPAP1;EMC1;EMC9;MIEF2;RAB3IP	Migraine	Artery_Aorta	eQTL
GO_BP	SMOOTH_MUSCLE_CELL_DIFFERENTIATION	20	2	0.1	0.713	0.698	1000	FGFR2;NFATC3	Migraine	Artery_Aorta	eQTL
GO_BP	PERIPHERAL_NERVOUS_SYSTEM_DEVELOPMENT	19	2	0.11	0.686	0.698	1000	NGF;PLXNA4	Migraine	Artery_Aorta	eQTL
GO_BP	POSITIVE_REGULATION_OF_MITOTIC_CELL_CYCLE	38	4	0.11	0.688	0.698	1000	ABL1;TMOD3;CDC25A;STOX1	Migraine	Artery_Aorta	eQTL
GO_BP	NEGATIVE_REGULATION_OF_CANONICAL_WNT_SIGNALING_PATHWAY	48	5	0.1	0.702	0.699	1000	MDK;TLE6;RAPGEF1;PSME4;DVL3	Migraine	Artery_Aorta	eQTL
GO_BP	REGULATION_OF_ALTERNATIVE_MRNA_SPLICING_VIA_SPLICEOSOME	19	2	0.11	0.686	0.699	1000	DDX17;CELF1	Migraine	Artery_Aorta	eQTL
GO_BP	REGULATION_OF_UBIQUITIN_DEPENDENT_PROTEIN_CATABOLIC_PROCESS	49	5	0.1	0.72	0.699	1000	GBA;MAPK9;DISC1;WAC;DESI1	Migraine	Artery_Aorta	eQTL
GO_BP	PROTEIN_MATURATION	76	8	0.11	0.711	0.699	1000	GLRX3;IFI16;NGF;LPCAT3;CTSS;INPP5B;PTCH1;RCE1	Migraine	Artery_Aorta	eQTL
GO_BP	NEURAL_NUCLEUS_DEVELOPMENT	20	2	0.1	0.713	0.7	1000	SYPL2;GNB4	Migraine	Artery_Aorta	eQTL
GO_BP	REGULATION_OF_T_CELL_CHEMOTAXIS	10	1	0.1	0.723	0.7	1000	WNK1	Migraine	Artery_Aorta	eQTL
GO_BP	NEGATIVE_REGULATION_OF_ION_TRANSPORT	65	7	0.11	0.682	0.701	1000	GHRL;KCNE2;CACNB3;WNK1;ADRA2C;DERL3;C11orf65	Migraine	Artery_Aorta	eQTL
GO_BP	NEGATIVE_REGULATION_OF_MYELOID_CELL_DIFFERENTIATION	30	3	0.1	0.719	0.701	1000	TCTA;GPR137B;ZBTB46	Migraine	Artery_Aorta	eQTL
GO_BP	RESPONSE_TO_PROGESTERONE	10	1	0.1	0.723	0.702	1000	CATSPER2	Migraine	Artery_Aorta	eQTL
GO_BP	DEVELOPMENTAL_MATURATION	75	8	0.11	0.697	0.702	1000	GBA;PICALM;THBS3;SLC26A8;NPR2;CATSPER2;DISC1;SYP	Migraine	Artery_Aorta	eQTL
GO_BP	REGULATION_OF_EPITHELIAL_CELL_MIGRATION	67	7	0.1	0.713	0.702	1000	ABL1;PIK3CD;NUS1;SP1;GLIPR2;RREB1;ADAMTS9	Migraine	Artery_Aorta	eQTL
GO_BP	CELL_CELL_ADHESION_MEDIATED_BY_CADHERIN	10	1	0.1	0.723	0.702	1000	FER	Migraine	Artery_Aorta	eQTL
GO_BP	NEGATIVE_REGULATION_OF_EXTRINSIC_APOPTOTIC_SIGNALING_PATHWAY_VIA_DEATH_DOMAIN_RECEPTORS	10	1	0.1	0.723	0.703	1000	TRADD	Migraine	Artery_Aorta	eQTL
GO_BP	DENDRITIC_SPINE_DEVELOPMENT	30	3	0.1	0.719	0.704	1000	SRGAP2;CAPRIN2;DISC1	Migraine	Artery_Aorta	eQTL
GO_BP	NEGATIVE_REGULATION_OF_INTERLEUKIN_6_PRODUCTION	20	2	0.1	0.713	0.704	1000	GHRL;GBA	Migraine	Artery_Aorta	eQTL
GO_BP	REGULATION_OF_MEMBRANE_PERMEABILITY	20	2	0.1	0.713	0.704	1000	EYA2;PPP3R1	Migraine	Artery_Aorta	eQTL
GO_BP	PYRIMIDINE_NUCLEOTIDE_METABOLIC_PROCESS	10	1	0.1	0.723	0.705	1000	NME6	Migraine	Artery_Aorta	eQTL
GO_BP	MRNA_PROCESSING	144	15	0.1	0.766	0.705	1000	YBX1;DDX17;CELF1;TRUB2;ERCC3;THOC5;PCBP2;PSIP1;PRMT7;SF3A3;PPP4R2;TTF2;HNRNPH1;SNU13;PRPF4	Migraine	Artery_Aorta	eQTL
GO_BP	NEUROBLAST_PROLIFERATION	20	2	0.1	0.713	0.705	1000	FGFR2;DISC1	Migraine	Artery_Aorta	eQTL
GO_BP	INTRACILIARY_TRANSPORT_INVOLVED_IN_CILIUM_ASSEMBLY	10	1	0.1	0.723	0.707	1000	TRIP11	Migraine	Artery_Aorta	eQTL
GO_BP	HOMOPHILIC_CELL_ADHESION_VIA_PLASMA_MEMBRANE_ADHESION_MOLECULES	48	5	0.1	0.702	0.707	1000	ROBO1;DSCAML1;PCDHGB2;PCDHGB4;CLSTN3	Migraine	Artery_Aorta	eQTL
GO_BP	CALCIUM_DEPENDENT_CELL_CELL_ADHESION_VIA_PLASMA_MEMBRANE_CELL_ADHESION_MOLECULES	10	1	0.1	0.723	0.708	1000	PCDHGB4	Migraine	Artery_Aorta	eQTL
GO_BP	MOLTING_CYCLE	30	3	0.1	0.719	0.708	1000	TRADD;FGFR2;KRT27	Migraine	Artery_Aorta	eQTL
GO_BP	DEVELOPMENTAL_GROWTH	177	19	0.11	0.742	0.708	1000	GHRL;MDK;ABL1;LRP1;TGFBR1;NGF;MAP2K4;SLITRK1;SEMA3F;TMED2;PLXNA4;PTCH1;FGFR2;THBS3;ESR1;WDR48;DISC1;ULK2;SPAAR	Migraine	Artery_Aorta	eQTL
GO_BP	AGING	94	10	0.11	0.711	0.709	1000	ABL1;KCNE2;LRP1;GBA;MAPKAPK5;LIMS1;YBX1;CISD2;ATP2B1;PICALM	Migraine	Artery_Aorta	eQTL
GO_BP	MITOCHONDRIAL_ELECTRON_TRANSPORT_NADH_TO_UBIQUINONE	10	1	0.1	0.723	0.71	1000	NDUFA2	Migraine	Artery_Aorta	eQTL
GO_BP	CYTOSKELETON_DEPENDENT_CYTOKINESIS	20	2	0.1	0.713	0.71	1000	USP8;ARL3	Migraine	Artery_Aorta	eQTL
GO_BP	POST_TRANSLATIONAL_PROTEIN_MODIFICATION	95	10	0.11	0.724	0.71	1000	PSME4;BTRC;SERPINC1;DMP1;WIPI2;SPSB2;QSOX1;DSCC1;KLHL2;SENP8	Migraine	Artery_Aorta	eQTL
GO_BP	HISTONE_H3_K9_METHYLATION	10	1	0.1	0.723	0.711	1000	PRDM5	Migraine	Artery_Aorta	eQTL
GO_BP	NEUROMUSCULAR_PROCESS	20	2	0.1	0.713	0.711	1000	ABL1;GBA	Migraine	Artery_Aorta	eQTL
GO_BP	NEURAL_TUBE_PATTERNING	10	1	0.1	0.723	0.711	1000	PTCH1	Migraine	Artery_Aorta	eQTL
GO_BP	HETEROTYPIC_CELL_CELL_ADHESION	20	2	0.1	0.713	0.712	1000	WNK1;ITGAD	Migraine	Artery_Aorta	eQTL
GO_BP	CARBOHYDRATE_HOMEOSTASIS	57	6	0.11	0.699	0.712	1000	GHRL;LRP1;PTCH1;SESN3;HECTD4;GPR27	Migraine	Artery_Aorta	eQTL
GO_BP	NUCLEAR_CHROMOSOME_SEGREGATION	76	8	0.11	0.711	0.713	1000	CDC26;CENPE;CENPK;KNSTRN;AURKC;RNF212;SMC4;DSCC1	Migraine	Artery_Aorta	eQTL
GO_BP	RNA_POLYMERASE_II_PREINITIATION_COMPLEX_ASSEMBLY	10	1	0.1	0.723	0.713	1000	ESR1	Migraine	Artery_Aorta	eQTL
GO_BP	EYE_MORPHOGENESIS	39	4	0.1	0.708	0.713	1000	NAGLU;BCAR3;NR2E3;C12orf57	Migraine	Artery_Aorta	eQTL
GO_BP	MODULATION_BY_HOST_OF_SYMBIONT_PROCESS	20	2	0.1	0.713	0.713	1000	SP1;ANXA2	Migraine	Artery_Aorta	eQTL
GO_BP	POSITIVE_REGULATION_OF_HEART_GROWTH	10	1	0.1	0.723	0.713	1000	FGFR2	Migraine	Artery_Aorta	eQTL
GO_BP	REGULATION_OF_PROTEIN_KINASE_ACTIVITY	234	25	0.11	0.774	0.714	1000	GHRL;ABL1;TGFBR1;GBA;FYN;ROBO1;NGF;RAPGEF1;RAP1A;WNK1;HEXIM1;MAP2K4;MAP3K2;MAP3K14;MAPKAPK3;MAPKAPK5;NRG1;ADRA2C;GPRC5D;GSTP1;DVL3;CENPE;CCNT2;CDC25A;STOX1	Migraine	Artery_Aorta	eQTL
GO_BP	EXOCRINE_SYSTEM_DEVELOPMENT	11	1	0.09	0.757	0.715	1000	FGFR2	Migraine	Artery_Aorta	eQTL
GO_BP	SNRNA_TRANSCRIPTION	29	3	0.1	0.696	0.715	1000	SP1;CCNT2;INTS11	Migraine	Artery_Aorta	eQTL
GO_BP	REGULATION_OF_MACROPHAGE_MIGRATION	10	1	0.1	0.723	0.715	1000	MDK	Migraine	Artery_Aorta	eQTL
GO_BP	AMEBOIDAL_TYPE_CELL_MIGRATION	132	14	0.11	0.736	0.715	1000	ABL1;FER;SRGAP2;TGFBR1;ROBO1;PIK3CD;NUS1;SP1;GLIPR2;ZEB2;SEMA3F;RREB1;TNFSF12;ADAMTS9	Migraine	Artery_Aorta	eQTL
GO_BP	REGULATION_OF_CELLULAR_AMIDE_METABOLIC_PROCESS	122	13	0.11	0.725	0.716	1000	CD28;MAPKAPK5;YBX1;PICALM;SP1;CELF1;TRUB2;UPF3A;PRR16;EIF4E3;TMED2;CAPRIN2;RTN1	Migraine	Artery_Aorta	eQTL
GO_BP	REGULATION_OF_AUTOPHAGY	87	9	0.1	0.737	0.716	1000	ABL1;GBA;IFI16;CISD2;GPR137B;MTMR3;SESN3;WAC;QSOX1	Migraine	Artery_Aorta	eQTL
GO_BP	TRANSPORT_ALONG_MICROTUBULE	49	5	0.1	0.72	0.717	1000	TRIP11;AP3M1;TRAK1;TTC21A;ARL3	Migraine	Artery_Aorta	eQTL
GO_BP	VITAMIN_METABOLIC_PROCESS	29	3	0.1	0.696	0.717	1000	LRAT;PIAS4;VNN2	Migraine	Artery_Aorta	eQTL
GO_BP	REGULATION_OF_HETEROTYPIC_CELL_CELL_ADHESION	10	1	0.1	0.723	0.717	1000	WNK1	Migraine	Artery_Aorta	eQTL
GO_BP	EXTRINSIC_APOPTOTIC_SIGNALING_PATHWAY	77	8	0.1	0.725	0.717	1000	TGFBR1;FYN;TRADD;NGF;GSTP1;SGPP1;TNFSF12;EYA2	Migraine	Artery_Aorta	eQTL
GO_BP	REGULATION_OF_PROTEASOMAL_UBIQUITIN_DEPENDENT_PROTEIN_CATABOLIC_PROCESS	41	4	0.1	0.745	0.718	1000	GBA;MAPK9;WAC;DESI1	Migraine	Artery_Aorta	eQTL
GO_BP	NEGATIVE_REGULATION_OF_CATABOLIC_PROCESS	86	9	0.1	0.724	0.718	1000	FYN;YBX1;AZIN1;ANXA2;ATRAID;WAC;F8A1;NRDE2;QSOX1	Migraine	Artery_Aorta	eQTL
GO_BP	POSITIVE_REGULATION_OF_UBIQUITIN_DEPENDENT_PROTEIN_CATABOLIC_PROCESS	31	3	0.1	0.74	0.718	1000	GBA;MAPK9;DISC1	Migraine	Artery_Aorta	eQTL
GO_BP	NEUROGENESIS	442	48	0.11	0.812	0.718	1000	TRPC4;GHRL;MDK;PHACTR1;ABL1;SRGAP2;LRP1;GBA2;SPTBN5;TGFBR1;GBA;FYN;ROBO1;NGF;RAPGEF1;RAP1A;PIK3CD;WNK1;ADRA2C;GSTP1;SLITRK1;PICALM;SEMA3F;CAPRIN2;TOR1A;NAGLU;PLXNA4;PTCH1;DVL3;FGFR2;STRC;TRIP11;NR2E3;DSCAML1;C12orf57;TRAK1;STK24;ERCC3;TSPAN2;DISC1;ULK2;PPP1CC;HOOK3;ARL3;RRN3;NAP1L1;PRAG1;MYCL	Migraine	Artery_Aorta	eQTL
GO_BP	CELLULAR_RESPONSE_TO_NUTRIENT	10	1	0.1	0.723	0.718	1000	ATP2B1	Migraine	Artery_Aorta	eQTL
GO_BP	CELL_DEATH_IN_RESPONSE_TO_OXIDATIVE_STRESS	20	2	0.1	0.713	0.718	1000	FYN;STK24	Migraine	Artery_Aorta	eQTL
GO_BP	SIGNAL_TRANSDUCTION_IN_ABSENCE_OF_LIGAND	20	2	0.1	0.713	0.718	1000	FYN;EYA2	Migraine	Artery_Aorta	eQTL
GO_BP	STRIATED_MUSCLE_CELL_APOPTOTIC_PROCESS	10	1	0.1	0.723	0.719	1000	MDK	Migraine	Artery_Aorta	eQTL
GO_BP	RESPONSE_TO_STEROID_HORMONE	95	10	0.11	0.724	0.719	1000	GBA;GSTP1;ATP2B1;DDX17;CATSPER2;ESR1;PMEPA1;NR2E3;USP8;NR2C1	Migraine	Artery_Aorta	eQTL
GO_BP	RESPONSE_TO_VITAMIN_D	10	1	0.1	0.723	0.719	1000	ATP2B1	Migraine	Artery_Aorta	eQTL
GO_BP	NEGATIVE_REGULATION_OF_TRANSPORT	102	11	0.11	0.699	0.719	1000	GHRL;KCNE2;CACNB3;RAP1A;WNK1;NRG1;ADRA2C;PICALM;DERL3;C11orf65;ANKRD13D	Migraine	Artery_Aorta	eQTL
GO_BP	MIRNA_METABOLIC_PROCESS	10	1	0.1	0.723	0.72	1000	DDX17	Migraine	Artery_Aorta	eQTL
GO_BP	REGULATION_OF_MITOTIC_CELL_CYCLE	167	18	0.11	0.731	0.721	1000	ABL1;TMOD3;PSME4;BTRC;CD28;CDC26;PTCH1;CENPE;TRIAP1;NME6;TRIM35;ERCC3;RAD9B;CDC25A;STOX1;RFWD3;HAUS6;NINL	Migraine	Artery_Aorta	eQTL
GO_BP	PROTEIN_CONTAINING_COMPLEX_SUBUNIT_ORGANIZATION	485	52	0.11	0.848	0.721	1000	SV2A;ABL1;FER;GBA2;SPTBN5;ADD3;TMOD3;GBA;TRADD;PSME4;NRG1;LIPC;LPCAT3;PICALM;LCAT;CELF1;MRPS21;MRPS25;MRPS6;EIF2D;RSL24D1;TMED2;HOPX;RRP7A;DVL3;ESR1;PMEPA1;CENPE;CLDN7;MAPK9;ERCC3;MX1;CENPK;NDUFA2;NUP107;SNAP29;SPAG1;TCF7L1;PSIP1;CBY1;ERC2;ACAD9;MIEF2;PRMT7;RAD52;PSMG1;RRN3;TBCA;MED25;NAP1L1;HELLS;SF3A3	Migraine	Artery_Aorta	eQTL
GO_BP	TRIGLYCERIDE_BIOSYNTHETIC_PROCESS	10	1	0.1	0.723	0.721	1000	LPIN3	Migraine	Artery_Aorta	eQTL
GO_BP	RESPONSE_TO_IRON_ION	10	1	0.1	0.723	0.721	1000	CYBRD1	Migraine	Artery_Aorta	eQTL
GO_BP	CELLULAR_RESPONSE_TO_KETONE	29	3	0.1	0.696	0.722	1000	ATP2B1;USP8;NDOR1	Migraine	Artery_Aorta	eQTL
GO_BP	REGULATION_OF_KERATINOCYTE_DIFFERENTIATION	10	1	0.1	0.723	0.722	1000	SGPP1	Migraine	Artery_Aorta	eQTL
GO_BP	INTESTINAL_ABSORPTION	10	1	0.1	0.723	0.722	1000	LPCAT3	Migraine	Artery_Aorta	eQTL
GO_BP	CELLULAR_MONOVALENT_INORGANIC_CATION_HOMEOSTASIS	29	3	0.1	0.696	0.723	1000	ATP1B1;ATP6AP1L;DMXL1	Migraine	Artery_Aorta	eQTL
GO_BP	REGULATION_OF_GLIAL_CELL_PROLIFERATION	10	1	0.1	0.723	0.723	1000	PPP1CC	Migraine	Artery_Aorta	eQTL
GO_BP	REGULATION_OF_RESPONSE_TO_REACTIVE_OXYGEN_SPECIES	10	1	0.1	0.723	0.723	1000	SESN3	Migraine	Artery_Aorta	eQTL
GO_BP	ALPHA_BETA_T_CELL_PROLIFERATION	10	1	0.1	0.723	0.723	1000	CD28	Migraine	Artery_Aorta	eQTL
GO_BP	NEGATIVE_REGULATION_OF_CALCIUM_ION_TRANSPORT	10	1	0.1	0.723	0.724	1000	CACNB3	Migraine	Artery_Aorta	eQTL
GO_BP	ER_NUCLEUS_SIGNALING_PATHWAY	22	2	0.09	0.762	0.724	1000	LPCAT3;TMED2	Migraine	Artery_Aorta	eQTL
GO_BP	DENDRITIC_CELL_DIFFERENTIATION	10	1	0.1	0.723	0.724	1000	ZBTB46	Migraine	Artery_Aorta	eQTL
GO_BP	MELANOCYTE_DIFFERENTIATION	10	1	0.1	0.723	0.725	1000	ZEB2	Migraine	Artery_Aorta	eQTL
GO_BP	STEROID_HORMONE_BIOSYNTHETIC_PROCESS	10	1	0.1	0.723	0.726	1000	CYP19A1	Migraine	Artery_Aorta	eQTL
GO_BP	CELL_FATE_SPECIFICATION	20	2	0.1	0.713	0.726	1000	EYA2;PTCH1	Migraine	Artery_Aorta	eQTL
GO_BP	INTEGRIN_MEDIATED_SIGNALING_PATHWAY	31	3	0.1	0.74	0.727	1000	ABL1;LIMS1;ITGAD	Migraine	Artery_Aorta	eQTL
GO_BP	HEPATICOBILIARY_SYSTEM_DEVELOPMENT	49	5	0.1	0.72	0.727	1000	MDK;RAP1A;AK4;PTCH1;CEBPG	Migraine	Artery_Aorta	eQTL
GO_BP	ACTIN_FILAMENT_BASED_MOVEMENT	39	4	0.1	0.708	0.727	1000	MYO7B;EPDR1;ACTN4;KCNE2	Migraine	Artery_Aorta	eQTL
GO_BP	NEGATIVE_REGULATION_OF_CELL_GROWTH	58	6	0.1	0.715	0.727	1000	SEMA3F;CAPRIN2;PRDM11;NME6;DCBLD2;WFDC1	Migraine	Artery_Aorta	eQTL
GO_BP	PEPTIDYL_CYSTEINE_MODIFICATION	10	1	0.1	0.723	0.727	1000	HMBS	Migraine	Artery_Aorta	eQTL
GO_BP	REGULATION_OF_MACROPHAGE_DIFFERENTIATION	10	1	0.1	0.723	0.728	1000	ZBTB46	Migraine	Artery_Aorta	eQTL
GO_BP	REGULATION_OF_INFLAMMATORY_RESPONSE	105	11	0.1	0.735	0.728	1000	GHRL;MDK;GBA;TRADD;CD28;GSTP1;LPCAT3;CELF1;ESR1;WFDC1;BCL6B	Migraine	Artery_Aorta	eQTL
GO_BP	POSITIVE_REGULATION_OF_MESENCHYMAL_CELL_PROLIFERATION	10	1	0.1	0.723	0.728	1000	FGFR2	Migraine	Artery_Aorta	eQTL
GO_BP	ACTIN_FILAMENT_BUNDLE_ORGANIZATION	40	4	0.1	0.727	0.729	1000	PHACTR1;ABL1;RAPGEF3;TGFBR1	Migraine	Artery_Aorta	eQTL
GO_BP	EMBRYONIC_PLACENTA_MORPHOGENESIS	10	1	0.1	0.723	0.729	1000	FGFR2	Migraine	Artery_Aorta	eQTL
GO_BP	PURINE_CONTAINING_COMPOUND_METABOLIC_PROCESS	103	11	0.11	0.712	0.729	1000	ADAL;NT5C2;AK4;TPI1;NUDT4;PNP;NPR2;NME6;ENTPD5;NUP107;PDE4A	Migraine	Artery_Aorta	eQTL
GO_BP	REGULATION_OF_MYELOID_CELL_APOPTOTIC_PROCESS	10	1	0.1	0.723	0.73	1000	PIK3CD	Migraine	Artery_Aorta	eQTL
GO_BP	POSITIVE_REGULATION_OF_LIPASE_ACTIVITY	21	2	0.1	0.739	0.73	1000	FGFR2;ESR1	Migraine	Artery_Aorta	eQTL
GO_BP	POSITIVE_REGULATION_OF_EPITHELIAL_CELL_DIFFERENTIATION	10	1	0.1	0.723	0.73	1000	PTCH1	Migraine	Artery_Aorta	eQTL
GO_BP	REGULATION_OF_HEART_GROWTH	20	2	0.1	0.713	0.73	1000	TGFBR1;FGFR2	Migraine	Artery_Aorta	eQTL
GO_BP	MUSCLE_CELL_DIFFERENTIATION	104	11	0.11	0.724	0.73	1000	ABL1;MYOZ2;TMOD3;MAP2K4;NRG1;FGFR2;DMPK;MYO18B;NFATC3;CBY1;SYPL2	Migraine	Artery_Aorta	eQTL
GO_BP	RESPONSE_TO_ISCHEMIA	12	1	0.08	0.786	0.73	1000	RNLS	Migraine	Artery_Aorta	eQTL
GO_BP	INNATE_IMMUNE_RESPONSE_ACTIVATING_SIGNAL_TRANSDUCTION	31	3	0.1	0.74	0.73	1000	FYN;PSME4;BTRC	Migraine	Artery_Aorta	eQTL
GO_BP	POSITIVE_REGULATION_OF_VIRAL_GENOME_REPLICATION	10	1	0.1	0.723	0.731	1000	CD28	Migraine	Artery_Aorta	eQTL
GO_BP	REGULATION_OF_ENDOTHELIAL_CELL_MIGRATION	50	5	0.1	0.737	0.731	1000	ABL1;PIK3CD;NUS1;SP1;ADAMTS9	Migraine	Artery_Aorta	eQTL
GO_BP	REGULATION_OF_PEPTIDE_SECRETION	67	7	0.1	0.713	0.732	1000	GHRL;RAPGEF3;LRP1;RAP1A;ADRA2C;GPR27;ABCC8	Migraine	Artery_Aorta	eQTL
GO_BP	REGULATION_OF_WATER_LOSS_VIA_SKIN	10	1	0.1	0.723	0.732	1000	GBA	Migraine	Artery_Aorta	eQTL
GO_BP	GLOBAL_GENOME_NUCLEOTIDE_EXCISION_REPAIR	10	1	0.1	0.723	0.732	1000	ERCC3	Migraine	Artery_Aorta	eQTL
GO_BP	RESPONSE_TO_X_RAY	10	1	0.1	0.723	0.732	1000	XRRA1	Migraine	Artery_Aorta	eQTL
GO_BP	POSITIVE_REGULATION_OF_MUSCLE_CELL_DIFFERENTIATION	21	2	0.1	0.739	0.732	1000	ABL1;NRG1	Migraine	Artery_Aorta	eQTL
GO_BP	EPITHELIAL_TO_MESENCHYMAL_TRANSITION	49	5	0.1	0.72	0.732	1000	MDK;TGFBR1;DDX17;GLIPR2;FGFR2	Migraine	Artery_Aorta	eQTL
GO_BP	NEGATIVE_REGULATION_OF_PROTEIN_SERINE_THREONINE_KINASE_ACTIVITY	40	4	0.1	0.727	0.732	1000	ABL1;GBA;HEXIM1;GSTP1	Migraine	Artery_Aorta	eQTL
GO_BP	NEGATIVE_REGULATION_OF_DNA_BINDING_TRANSCRIPTION_FACTOR_ACTIVITY	50	5	0.1	0.737	0.733	1000	BTRC;PTCH1;ESR1;PIAS4;CEBPG	Migraine	Artery_Aorta	eQTL
GO_BP	REGULATION_OF_MACROAUTOPHAGY	41	4	0.1	0.745	0.733	1000	GBA;SESN3;WAC;QSOX1	Migraine	Artery_Aorta	eQTL
GO_BP	CAMP_METABOLIC_PROCESS	10	1	0.1	0.723	0.733	1000	PDE4A	Migraine	Artery_Aorta	eQTL
GO_BP	DIGESTIVE_TRACT_MORPHOGENESIS	10	1	0.1	0.723	0.733	1000	FGFR2	Migraine	Artery_Aorta	eQTL
GO_BP	EAR_DEVELOPMENT	50	5	0.1	0.737	0.734	1000	NAGLU;FGFR2;STRC;TRIP11;MYCL	Migraine	Artery_Aorta	eQTL
GO_BP	REGULATION_OF_FIBROBLAST_MIGRATION	10	1	0.1	0.723	0.734	1000	FER	Migraine	Artery_Aorta	eQTL
GO_BP	ALCOHOL_BIOSYNTHETIC_PROCESS	39	4	0.1	0.708	0.734	1000	GBA;LPCAT3;NUS1;SP1	Migraine	Artery_Aorta	eQTL
GO_BP	REGULATION_OF_HAIR_CYCLE	10	1	0.1	0.723	0.735	1000	TRADD	Migraine	Artery_Aorta	eQTL
GO_BP	LIPID_EXPORT_FROM_CELL	21	2	0.1	0.739	0.735	1000	GHRL;CYP19A1	Migraine	Artery_Aorta	eQTL
GO_BP	TRANSLATIONAL_TERMINATION	32	3	0.09	0.759	0.735	1000	MRPS21;MRPS25;MRPS6	Migraine	Artery_Aorta	eQTL
GO_BP	REGULATION_OF_DNA_REPLICATION	31	3	0.1	0.74	0.735	1000	MAP2K4;BCAR3;DSCC1	Migraine	Artery_Aorta	eQTL
GO_BP	REGULATION_OF_LYMPHOCYTE_CHEMOTAXIS	11	1	0.09	0.757	0.735	1000	WNK1	Migraine	Artery_Aorta	eQTL
GO_BP	JNK_CASCADE	50	5	0.1	0.737	0.735	1000	RAPGEF1;MAP2K4;MAP3K2;GSTP1;MAPK9	Migraine	Artery_Aorta	eQTL
GO_BP	HEMOGLOBIN_METABOLIC_PROCESS	11	1	0.09	0.757	0.736	1000	HPX	Migraine	Artery_Aorta	eQTL
GO_BP	TRNA_PROCESSING	30	3	0.1	0.719	0.736	1000	TRMT5;TRIT1;ANKRD16	Migraine	Artery_Aorta	eQTL
GO_BP	BILE_ACID_BIOSYNTHETIC_PROCESS	11	1	0.09	0.757	0.736	1000	ACOX2	Migraine	Artery_Aorta	eQTL
GO_BP	POSITIVE_REGULATION_OF_DEVELOPMENTAL_PROCESS	354	38	0.11	0.809	0.736	1000	GHRL;MDK;ABL1;RAPGEF3;LRP1;TLE6;TGFBR1;TRADD;ROBO1;NGF;RAP1A;PIK3CD;CD28;NRG1;ADRA2C;SLITRK1;LIMS1;ATP2B1;SP1;PNP;GLIPR2;ZEB2;RREB1;TNFSF12;CAPRIN2;PLXNA4;PTCH1;DVL3;FGFR2;NPNT;MAPK9;DISC1;CLSTN3;ATRAID;PPP1CC;MIEF2;NAP1L1;ZBTB46	Migraine	Artery_Aorta	eQTL
GO_BP	SPROUTING_ANGIOGENESIS	41	4	0.1	0.745	0.737	1000	GHRL;ABL1;ROBO1;ADAMTS9	Migraine	Artery_Aorta	eQTL
GO_BP	HYALURONAN_METABOLIC_PROCESS	10	1	0.1	0.723	0.737	1000	HYAL3	Migraine	Artery_Aorta	eQTL
GO_BP	NUCLEOBASE_CONTAINING_COMPOUND_TRANSPORT	68	7	0.1	0.728	0.738	1000	YBX1;UPF3A;SLC35C1;SLC35B4;NUP107;THOC5;NRDE2	Migraine	Artery_Aorta	eQTL
GO_BP	POSITIVE_REGULATION_OF_G_PROTEIN_COUPLED_RECEPTOR_SIGNALING_PATHWAY	11	1	0.09	0.757	0.738	1000	GPR27	Migraine	Artery_Aorta	eQTL
GO_BP	PROTEIN_LOCALIZATION_TO_CHROMOSOME	31	3	0.1	0.74	0.739	1000	ESR1;SGF29;IFFO1	Migraine	Artery_Aorta	eQTL
GO_BP	REGULATION_OF_PHOSPHATASE_ACTIVITY	50	5	0.1	0.737	0.739	1000	PHACTR1;WNK1;PPP3R1;DMPK;PPP4R2	Migraine	Artery_Aorta	eQTL
GO_BP	PROTEOGLYCAN_METABOLIC_PROCESS	21	2	0.1	0.739	0.739	1000	B3GAT2;B3GAT1	Migraine	Artery_Aorta	eQTL
GO_BP	CARDIAC_EPITHELIAL_TO_MESENCHYMAL_TRANSITION	10	1	0.1	0.723	0.739	1000	TGFBR1	Migraine	Artery_Aorta	eQTL
GO_BP	MEMBRANE_PROTEIN_PROTEOLYSIS	21	2	0.1	0.739	0.739	1000	NAPSA;SPPL2A	Migraine	Artery_Aorta	eQTL
GO_BP	MULTICELLULAR_ORGANISM_GROWTH	50	5	0.1	0.737	0.739	1000	GHRL;SLITRK1;TMED2;PTCH1;WDR48	Migraine	Artery_Aorta	eQTL
GO_BP	REGULATION_OF_NEUTROPHIL_CHEMOTAXIS	10	1	0.1	0.723	0.739	1000	MDK	Migraine	Artery_Aorta	eQTL
GO_BP	HEART_DEVELOPMENT	162	17	0.1	0.767	0.74	1000	TGFBR1;ROBO1;HEXIM1;MAP2K4;NRG1;ADAMTS9;TMED2;POFUT1;PTCH1;FGFR2;TRIP11;MYO18B;CBY1;SYPL2;SMG9;PSKH1;TCF25	Migraine	Artery_Aorta	eQTL
GO_BP	MORPHOGENESIS_OF_A_POLARIZED_EPITHELIUM	30	3	0.1	0.719	0.74	1000	ABL1;PSME4;DVL3	Migraine	Artery_Aorta	eQTL
GO_BP	POSITIVE_REGULATION_OF_DENDRITE_MORPHOGENESIS	11	1	0.09	0.757	0.741	1000	CAPRIN2	Migraine	Artery_Aorta	eQTL
GO_BP	B_CELL_ACTIVATION_INVOLVED_IN_IMMUNE_RESPONSE	22	2	0.09	0.762	0.741	1000	ABL1;CD28	Migraine	Artery_Aorta	eQTL
GO_BP	LUNG_ALVEOLUS_DEVELOPMENT	10	1	0.1	0.723	0.741	1000	FGFR2	Migraine	Artery_Aorta	eQTL
GO_BP	RNA_MODIFICATION	40	4	0.1	0.727	0.741	1000	TRUB2;TRMT5;TRIT1;ANKRD16	Migraine	Artery_Aorta	eQTL
GO_BP	REGULATION_OF_EPITHELIAL_TO_MESENCHYMAL_TRANSITION	31	3	0.1	0.74	0.741	1000	MDK;TGFBR1;GLIPR2	Migraine	Artery_Aorta	eQTL
GO_BP	REGULATION_OF_RELEASE_OF_CYTOCHROME_C_FROM_MITOCHONDRIA	12	1	0.08	0.786	0.741	1000	TRIAP1	Migraine	Artery_Aorta	eQTL
GO_BP	SENSORY_PERCEPTION_OF_SMELL	10	1	0.1	0.723	0.742	1000	PDE4A	Migraine	Artery_Aorta	eQTL
GO_BP	RESPONSE_TO_RETINOIC_ACID	32	3	0.09	0.759	0.742	1000	LRAT;PTCH1;FGFR2	Migraine	Artery_Aorta	eQTL
GO_BP	EAR_MORPHOGENESIS	32	3	0.09	0.759	0.742	1000	NAGLU;FGFR2;STRC	Migraine	Artery_Aorta	eQTL
GO_BP	MITOTIC_SISTER_CHROMATID_COHESION	10	1	0.1	0.723	0.742	1000	DSCC1	Migraine	Artery_Aorta	eQTL
GO_BP	POSITIVE_REGULATION_OF_MITOCHONDRIAL_OUTER_MEMBRANE_PERMEABILIZATION_INVOLVED_IN_APOPTOTIC_SIGNALING_PATHWAY	11	1	0.09	0.757	0.742	1000	PPP3R1	Migraine	Artery_Aorta	eQTL
GO_BP	ASTROCYTE_ACTIVATION	10	1	0.1	0.723	0.742	1000	LRP1	Migraine	Artery_Aorta	eQTL
GO_BP	RNA_CAPPING	10	1	0.1	0.723	0.742	1000	ERCC3	Migraine	Artery_Aorta	eQTL
GO_BP	EPITHELIAL_TUBE_BRANCHING_INVOLVED_IN_LUNG_MORPHOGENESIS	10	1	0.1	0.723	0.742	1000	FGFR2	Migraine	Artery_Aorta	eQTL
GO_BP	NEGATIVE_REGULATION_OF_CYCLIN_DEPENDENT_PROTEIN_KINASE_ACTIVITY	11	1	0.09	0.757	0.743	1000	HEXIM1	Migraine	Artery_Aorta	eQTL
GO_BP	NEGATIVE_REGULATION_OF_MUSCLE_HYPERTROPHY	11	1	0.09	0.757	0.743	1000	GLRX3	Migraine	Artery_Aorta	eQTL
GO_BP	MACROPHAGE_CHEMOTAXIS	11	1	0.09	0.757	0.744	1000	MDK	Migraine	Artery_Aorta	eQTL
GO_BP	REGULATION_OF_NATURAL_KILLER_CELL_MEDIATED_IMMUNITY	11	1	0.09	0.757	0.744	1000	RAET1G	Migraine	Artery_Aorta	eQTL
GO_BP	ERYTHROCYTE_DEVELOPMENT	10	1	0.1	0.723	0.744	1000	TMOD3	Migraine	Artery_Aorta	eQTL
GO_BP	CARDIAC_CHAMBER_MORPHOGENESIS	40	4	0.1	0.727	0.744	1000	TGFBR1;ROBO1;NRG1;FGFR2	Migraine	Artery_Aorta	eQTL
GO_BP	PROTEIN_CONTAINING_COMPLEX_LOCALIZATION	78	8	0.1	0.739	0.745	1000	RAP1A;TRIP11;MX1;NUP107;THOC5;GRIPAP1;TTC21A;ARL3	Migraine	Artery_Aorta	eQTL
GO_BP	NEPHRON_MORPHOGENESIS	21	2	0.1	0.739	0.745	1000	PTCH1;NPNT	Migraine	Artery_Aorta	eQTL
GO_BP	NEGATIVE_REGULATION_OF_JNK_CASCADE	11	1	0.09	0.757	0.745	1000	GSTP1	Migraine	Artery_Aorta	eQTL
GO_BP	NEUROMUSCULAR_PROCESS_CONTROLLING_BALANCE	11	1	0.09	0.757	0.745	1000	ABL1	Migraine	Artery_Aorta	eQTL
GO_BP	HUMORAL_IMMUNE_RESPONSE_MEDIATED_BY_CIRCULATING_IMMUNOGLOBULIN	11	1	0.09	0.757	0.746	1000	HPX	Migraine	Artery_Aorta	eQTL
GO_BP	CELLULAR_PROTEIN_COMPLEX_DISASSEMBLY	61	6	0.1	0.76	0.746	1000	SPTBN5;ADD3;TMOD3;MRPS21;MRPS25;MRPS6	Migraine	Artery_Aorta	eQTL
GO_BP	REGULATION_OF_NUCLEOTIDE_BIOSYNTHETIC_PROCESS	10	1	0.1	0.723	0.746	1000	AK4	Migraine	Artery_Aorta	eQTL
GO_BP	REPRODUCTION	346	36	0.1	0.857	0.747	1000	GHRL;HYAL3;MDK;INSRR;TLE6;TGFBR1;PSME4;ADRA2C;INPP5B;CELF1;TMED2;PTCH1;FGFR2;SLC26A8;NPR2;CATSPER2;CYP19A1;ESR1;WDR48;PLA2G4B;NUP107;AURKC;SPAG1;TTC21A;TSSK6;PRMT7;TDRKH;CDC25A;RNF212;C11orf80;SMC4;GTSF1;TSNAXIP1;ZNF628;IGSF8;GNRH2	Migraine	Artery_Aorta	eQTL
GO_BP	TELENCEPHALON_DEVELOPMENT	69	7	0.1	0.742	0.747	1000	PHACTR1;SRGAP2;LRP1;ROBO1;PLXNA4;C12orf57;DISC1	Migraine	Artery_Aorta	eQTL
GO_BP	PHOSPHATIDYLGLYCEROL_METABOLIC_PROCESS	10	1	0.1	0.723	0.747	1000	PLA2G4B	Migraine	Artery_Aorta	eQTL
GO_BP	VESICLE_MEDIATED_TRANSPORT_TO_THE_PLASMA_MEMBRANE	21	2	0.1	0.739	0.747	1000	GRIPAP1;ARL3	Migraine	Artery_Aorta	eQTL
GO_BP	SYNAPTIC_TRANSMISSION_GABAERGIC	11	1	0.09	0.757	0.747	1000	CLSTN3	Migraine	Artery_Aorta	eQTL
GO_BP	NEGATIVE_REGULATION_OF_PROTEIN_DEPHOSPHORYLATION	11	1	0.09	0.757	0.748	1000	PHACTR1	Migraine	Artery_Aorta	eQTL
GO_BP	LOCALIZATION_WITHIN_MEMBRANE	21	2	0.1	0.739	0.748	1000	ATP1B1;SHISA7	Migraine	Artery_Aorta	eQTL
GO_BP	HORMONE_TRANSPORT	77	8	0.1	0.725	0.748	1000	GHRL;RAPGEF3;LRP1;RAP1A;ADRA2C;CYP19A1;GPR27;ABCC8	Migraine	Artery_Aorta	eQTL
GO_BP	PULMONARY_VALVE_DEVELOPMENT	11	1	0.09	0.757	0.748	1000	ROBO1	Migraine	Artery_Aorta	eQTL
GO_BP	POSITIVE_REGULATION_OF_TRANSCRIPTION_INITIATION_FROM_RNA_POLYMERASE_II_PROMOTER	11	1	0.09	0.757	0.748	1000	ESR1	Migraine	Artery_Aorta	eQTL
GO_BP	POSITIVE_REGULATION_OF_FILOPODIUM_ASSEMBLY	10	1	0.1	0.723	0.749	1000	TGFBR1	Migraine	Artery_Aorta	eQTL
GO_BP	PIGMENT_CELL_DIFFERENTIATION	11	1	0.09	0.757	0.749	1000	ZEB2	Migraine	Artery_Aorta	eQTL
GO_BP	PURINE_CONTAINING_COMPOUND_BIOSYNTHETIC_PROCESS	49	5	0.1	0.72	0.749	1000	ADAL;AK4;PNP;NPR2;NME6	Migraine	Artery_Aorta	eQTL
GO_BP	RNA_DESTABILIZATION	11	1	0.09	0.757	0.749	1000	CELF1	Migraine	Artery_Aorta	eQTL
GO_BP	CELLULAR_PIGMENTATION	11	1	0.09	0.757	0.749	1000	ZEB2	Migraine	Artery_Aorta	eQTL
GO_BP	CELL_CELL_ADHESION_VIA_PLASMA_MEMBRANE_ADHESION_MOLECULES	77	8	0.1	0.725	0.749	1000	ROBO1;WNK1;SLITRK1;DSCAML1;CLDN7;PCDHGB2;PCDHGB4;CLSTN3	Migraine	Artery_Aorta	eQTL
GO_BP	NUCLEOBASE_CONTAINING_SMALL_MOLECULE_METABOLIC_PROCESS	132	14	0.11	0.736	0.749	1000	ADAL;NT5C2;AK4;TPI1;NUDT4;GFPT2;PNP;NPR2;NME6;ENTPD5;NUP107;PDE4A;PARP9;RNLS	Migraine	Artery_Aorta	eQTL
GO_BP	LONG_TERM_SYNAPTIC_POTENTIATION	22	2	0.09	0.762	0.749	1000	ABL1;SHISA7	Migraine	Artery_Aorta	eQTL
GO_BP	CARDIAC_CHAMBER_DEVELOPMENT	50	5	0.1	0.737	0.749	1000	TGFBR1;ROBO1;NRG1;FGFR2;TRIP11	Migraine	Artery_Aorta	eQTL
GO_BP	CELL_ADHESION_MEDIATED_BY_INTEGRIN	21	2	0.1	0.739	0.75	1000	WNK1;NPNT	Migraine	Artery_Aorta	eQTL
GO_BP	NEGATIVE_REGULATION_OF_PEPTIDE_HORMONE_SECRETION	11	1	0.09	0.757	0.75	1000	GHRL	Migraine	Artery_Aorta	eQTL
GO_BP	CHONDROCYTE_DIFFERENTIATION	31	3	0.1	0.74	0.75	1000	MDK;TGFBR1;TRIP11	Migraine	Artery_Aorta	eQTL
GO_BP	CELL_DIFFERENTIATION_IN_SPINAL_CORD	11	1	0.09	0.757	0.75	1000	PTCH1	Migraine	Artery_Aorta	eQTL
GO_BP	POSITIVE_REGULATION_OF_CELL_CYCLE	114	12	0.11	0.735	0.75	1000	ABL1;TMOD3;CD28;FGFR2;TRIAP1;AURKC;THOC5;CCNT2;MED25;CDC25A;STOX1;TGM1	Migraine	Artery_Aorta	eQTL
GO_BP	AXIS_SPECIFICATION	22	2	0.09	0.762	0.75	1000	TMED2;PTCH1	Migraine	Artery_Aorta	eQTL
GO_BP	ADRENERGIC_RECEPTOR_SIGNALING_PATHWAY	10	1	0.1	0.723	0.751	1000	ADRA2C	Migraine	Artery_Aorta	eQTL
GO_BP	ENDOCYTOSIS	169	18	0.11	0.75	0.751	1000	ABL1;LRP1;RHOBTB1;RABGAP1L;MAPKAPK3;HPX;PICALM;TOR1A;ANXA2;AP3M1;MX1;VPS28;SYP;MRC2;HEATR5A;ANKRD13D;ARHGAP27;HHIPL1	Migraine	Artery_Aorta	eQTL
GO_BP	BROWN_FAT_CELL_DIFFERENTIATION	12	1	0.08	0.786	0.751	1000	RREB1	Migraine	Artery_Aorta	eQTL
GO_BP	NEGATIVE_REGULATION_OF_REACTIVE_OXYGEN_SPECIES_METABOLIC_PROCESS	12	1	0.08	0.786	0.751	1000	FYN	Migraine	Artery_Aorta	eQTL
GO_BP	NEGATIVE_REGULATION_OF_AXON_EXTENSION_INVOLVED_IN_AXON_GUIDANCE	10	1	0.1	0.723	0.752	1000	SEMA3F	Migraine	Artery_Aorta	eQTL
GO_BP	B_CELL_HOMEOSTASIS	11	1	0.09	0.757	0.752	1000	ABL1	Migraine	Artery_Aorta	eQTL
GO_BP	REGULATION_OF_NEUROBLAST_PROLIFERATION	11	1	0.09	0.757	0.752	1000	DISC1	Migraine	Artery_Aorta	eQTL
GO_BP	NEGATIVE_REGULATION_OF_NEURON_PROJECTION_DEVELOPMENT	31	3	0.1	0.74	0.753	1000	LRP1;SEMA3F;PRAG1	Migraine	Artery_Aorta	eQTL
GO_BP	EMBRYO_DEVELOPMENT_ENDING_IN_BIRTH_OR_EGG_HATCHING	164	17	0.1	0.784	0.753	1000	ABL1;TLE6;TGFBR1;INPP5B;CELF1;TMED2;HOPX;WDR74;POFUT1;RRP7A;PTCH1;DVL3;FGFR2;DSCAML1;NDUFA2;MYO18B;SMG9	Migraine	Artery_Aorta	eQTL
GO_BP	NEGATIVE_REGULATION_OF_TRANSMEMBRANE_TRANSPORT	22	2	0.09	0.762	0.753	1000	KCNE2;CACNB3	Migraine	Artery_Aorta	eQTL
GO_BP	REGULATION_OF_TELOMERE_CAPPING	10	1	0.1	0.723	0.754	1000	MAPKAPK5	Migraine	Artery_Aorta	eQTL
GO_BP	REGULATION_OF_ALCOHOL_BIOSYNTHETIC_PROCESS	21	2	0.1	0.739	0.754	1000	LPCAT3;SP1	Migraine	Artery_Aorta	eQTL
GO_BP	CATECHOLAMINE_SECRETION	11	1	0.09	0.757	0.754	1000	ADRA2C	Migraine	Artery_Aorta	eQTL
GO_BP	CYTOSKELETON_ORGANIZATION	368	38	0.1	0.875	0.754	1000	GHRL;MDK;PHACTR1;ABL1;INSRR;RAPGEF3;FER;MYO7B;SRGAP2;LRP1;FGD6;ATXN3;GBA2;TLE6;RHOBTB1;SPTBN5;ADD3;MYOZ2;ELMO3;TGFBR1;CNN3;TMOD3;CAP2;TOR1A;POC1B;CENPE;INSC;DNAJB6;KNSTRN;AURKC;SPAG1;DISC1;HOOK3;SAXO1;TUBA1C;HAUS6;NINL;AFAP1	Migraine	Artery_Aorta	eQTL
GO_BP	POSITIVE_REGULATION_OF_CELL_DIFFERENTIATION	237	25	0.11	0.795	0.755	1000	MDK;ABL1;LRP1;TGFBR1;ROBO1;NGF;RAP1A;NRG1;ADRA2C;SLITRK1;LIMS1;PNP;GLIPR2;ZEB2;RREB1;CAPRIN2;PLXNA4;PTCH1;NPNT;MAPK9;DISC1;ATRAID;PPP1CC;NAP1L1;ZBTB46	Migraine	Artery_Aorta	eQTL
GO_BP	STRIATED_MUSCLE_CELL_DEVELOPMENT	32	3	0.09	0.759	0.756	1000	MYOZ2;TMOD3;MYO18B	Migraine	Artery_Aorta	eQTL
GO_BP	CAMERA_TYPE_EYE_MORPHOGENESIS	32	3	0.09	0.759	0.756	1000	NAGLU;BCAR3;C12orf57	Migraine	Artery_Aorta	eQTL
GO_BP	ENDOPLASMIC_RETICULUM_CALCIUM_ION_HOMEOSTASIS	11	1	0.09	0.757	0.756	1000	TMTC4	Migraine	Artery_Aorta	eQTL
GO_BP	REGULATION_OF_INNATE_IMMUNE_RESPONSE	89	9	0.1	0.761	0.756	1000	FYN;IFI16;PSME4;BTRC;HEXIM1;HPX;RAET1G;PARP9;POLR3D	Migraine	Artery_Aorta	eQTL
GO_BP	NEGATIVE_REGULATION_OF_PROTEASOMAL_UBIQUITIN_DEPENDENT_PROTEIN_CATABOLIC_PROCESS	11	1	0.09	0.757	0.757	1000	WAC	Migraine	Artery_Aorta	eQTL
GO_BP	BONE_RESORPTION	21	2	0.1	0.739	0.758	1000	DEF8;GPR137B	Migraine	Artery_Aorta	eQTL
GO_BP	PHOSPHATIDYLINOSITOL_METABOLIC_PROCESS	49	5	0.1	0.72	0.758	1000	PIK3CD;INPP5B;MTMR3;PIGZ;PIGV	Migraine	Artery_Aorta	eQTL
GO_BP	RELAXATION_OF_MUSCLE	11	1	0.09	0.757	0.758	1000	ATP1B1	Migraine	Artery_Aorta	eQTL
GO_BP	REGULATION_OF_PROTEIN_ACETYLATION	23	2	0.09	0.784	0.758	1000	RAPGEF3;GLYR1	Migraine	Artery_Aorta	eQTL
GO_BP	POSITIVE_REGULATION_OF_NUCLEOTIDE_METABOLIC_PROCESS	11	1	0.09	0.757	0.759	1000	ENTPD5	Migraine	Artery_Aorta	eQTL
GO_BP	POSITIVE_REGULATION_OF_LEUKOCYTE_MEDIATED_IMMUNITY	33	3	0.09	0.778	0.759	1000	CD28;HPX;RAET1G	Migraine	Artery_Aorta	eQTL
GO_BP	STEROL_BIOSYNTHETIC_PROCESS	21	2	0.1	0.739	0.759	1000	LPCAT3;SP1	Migraine	Artery_Aorta	eQTL
GO_BP	POSITIVE_REGULATION_OF_TYPE_I_INTERFERON_PRODUCTION	22	2	0.09	0.762	0.759	1000	IFI16;POLR3D	Migraine	Artery_Aorta	eQTL
GO_BP	CELLULAR_TRANSITION_METAL_ION_HOMEOSTASIS	34	3	0.09	0.795	0.759	1000	GLRX3;HPX;CYBRD1	Migraine	Artery_Aorta	eQTL
GO_BP	REGULATION_OF_REPRODUCTIVE_PROCESS	42	4	0.1	0.762	0.76	1000	HYAL3;NPR2;ESR1;CDC25A	Migraine	Artery_Aorta	eQTL
GO_BP	NEUTRAL_LIPID_BIOSYNTHETIC_PROCESS	11	1	0.09	0.757	0.76	1000	LPIN3	Migraine	Artery_Aorta	eQTL
GO_BP	POSITIVE_REGULATION_OF_REPRODUCTIVE_PROCESS	22	2	0.09	0.762	0.76	1000	HYAL3;CDC25A	Migraine	Artery_Aorta	eQTL
GO_BP	MESODERM_MORPHOGENESIS	22	2	0.09	0.762	0.76	1000	EYA2;FGFR2	Migraine	Artery_Aorta	eQTL
GO_BP	POSITIVE_REGULATION_OF_ATP_METABOLIC_PROCESS	11	1	0.09	0.757	0.761	1000	ENTPD5	Migraine	Artery_Aorta	eQTL
GO_BP	NEGATIVE_REGULATION_OF_CELL_MATRIX_ADHESION	11	1	0.09	0.757	0.761	1000	LRP1	Migraine	Artery_Aorta	eQTL
GO_BP	MESENCHYMAL_CELL_DIFFERENTIATION	72	7	0.1	0.781	0.761	1000	MDK;TGFBR1;NRG1;DDX17;GLIPR2;SEMA3F;FGFR2	Migraine	Artery_Aorta	eQTL
GO_BP	REGULATION_OF_HEART_RATE	22	2	0.09	0.762	0.761	1000	KCNE2;RNLS	Migraine	Artery_Aorta	eQTL
GO_BP	CGMP_MEDIATED_SIGNALING	11	1	0.09	0.757	0.762	1000	NPR2	Migraine	Artery_Aorta	eQTL
GO_BP	CELLULAR_GLUCOSE_HOMEOSTASIS	34	3	0.09	0.795	0.762	1000	GHRL;LRP1;GPR27	Migraine	Artery_Aorta	eQTL
GO_BP	REGULATION_OF_DOUBLE_STRAND_BREAK_REPAIR_VIA_NONHOMOLOGOUS_END_JOINING	11	1	0.09	0.757	0.762	1000	PARP9	Migraine	Artery_Aorta	eQTL
GO_BP	NEGATIVE_REGULATION_OF_MAPK_CASCADE	52	5	0.1	0.768	0.763	1000	ABL1;GBA;RAPGEF1;GSTP1;RNF149	Migraine	Artery_Aorta	eQTL
GO_BP	ENDOTHELIUM_DEVELOPMENT	43	4	0.09	0.779	0.763	1000	RAPGEF3;RAPGEF1;RAP1A;NRG1	Migraine	Artery_Aorta	eQTL
GO_BP	PROTEIN_HOMOTETRAMERIZATION	11	1	0.09	0.757	0.763	1000	CBY1	Migraine	Artery_Aorta	eQTL
GO_BP	POSITIVE_REGULATION_OF_HYDROLASE_ACTIVITY	218	23	0.11	0.786	0.763	1000	RAPGEF3;SRGAP2;ATP1B1;FYN;IFI16;TRADD;ROBO1;NGF;TBC1D22B;RAPGEF1;RABGAP1L;RALGAPA1;PSME4;RAP1A;LIMS1;PICALM;DVL3;FGFR2;ESR1;BCAR3;DNAJB6;SRGAP3;ARHGAP27	Migraine	Artery_Aorta	eQTL
GO_BP	LENS_DEVELOPMENT_IN_CAMERA_TYPE_EYE	21	2	0.1	0.739	0.763	1000	TGFBR1;BCAR3	Migraine	Artery_Aorta	eQTL
GO_BP	POSITIVE_REGULATION_OF_CATABOLIC_PROCESS	119	12	0.1	0.787	0.763	1000	KCNE2;LRP1;ATXN3;GBA;CELF1;TNFSF12;MAPK9;ENTPD5;DISC1;VPS28;SESN3;WAC	Migraine	Artery_Aorta	eQTL
GO_BP	NEGATIVE_REGULATION_OF_LYMPHOCYTE_DIFFERENTIATION	23	2	0.09	0.784	0.764	1000	MDK;FGL2	Migraine	Artery_Aorta	eQTL
GO_BP	AMINE_METABOLIC_PROCESS	31	3	0.1	0.74	0.764	1000	PSME4;AZIN1;SLC22A3	Migraine	Artery_Aorta	eQTL
GO_BP	SEX_DIFFERENTIATION	60	6	0.1	0.746	0.764	1000	HYAL3;TGFBR1;CYP19A1;ESR1;WDR48;NUP107	Migraine	Artery_Aorta	eQTL
GO_BP	POSITIVE_REGULATION_OF_TOR_SIGNALING	11	1	0.09	0.757	0.764	1000	GPR137B	Migraine	Artery_Aorta	eQTL
GO_BP	RESPONSE_TO_CAMP	31	3	0.1	0.74	0.764	1000	RAPGEF3;RAPGEF1;RAP1A	Migraine	Artery_Aorta	eQTL
GO_BP	INTRACELLULAR_STEROID_HORMONE_RECEPTOR_SIGNALING_PATHWAY	32	3	0.09	0.759	0.764	1000	DDX17;ESR1;PMEPA1	Migraine	Artery_Aorta	eQTL
GO_BP	RESPONSE_TO_CADMIUM_ION	11	1	0.09	0.757	0.764	1000	MAPK9	Migraine	Artery_Aorta	eQTL
GO_BP	LYMPHOCYTE_COSTIMULATION	22	2	0.09	0.762	0.764	1000	FYN;CD28	Migraine	Artery_Aorta	eQTL
GO_BP	RETINA_DEVELOPMENT_IN_CAMERA_TYPE_EYE	32	3	0.09	0.759	0.764	1000	ATP2B1;NAGLU;NR2E3	Migraine	Artery_Aorta	eQTL
GO_BP	PEPTIDYL_AMINO_ACID_MODIFICATION	358	38	0.11	0.83	0.764	1000	GHRL;ABL1;INSRR;RAPGEF3;FER;TGFBR1;FYN;NGF;WNK1;MAP2K4;MAPKAPK3;MAPKAPK5;NRG1;HPX;CAPRIN2;FGFR2;BCAR3;PIAS4;DMPK;MAPK9;NUP107;AURKC;DERL3;GALNT1;MBOAT4;DESI1;SGF29;PARP9;TSSK6;PRMT7;STOX1;PRDM5;RNF212;AATK;GLYR1;NSD1;HMBS;AGBL2	Migraine	Artery_Aorta	eQTL
GO_BP	CELLULAR_RESPONSE_TO_CADMIUM_ION	11	1	0.09	0.757	0.764	1000	MAPK9	Migraine	Artery_Aorta	eQTL
GO_BP	POSITIVE_REGULATION_OF_MUSCLE_CONTRACTION	11	1	0.09	0.757	0.765	1000	GHRL	Migraine	Artery_Aorta	eQTL
GO_BP	CELLULAR_RESPONSE_TO_CHEMICAL_STRESS	90	9	0.1	0.773	0.765	1000	ABL1;FER;FYN;GSTP1;MAPK9;STK24;CHCHD2;RAD52;STOX1	Migraine	Artery_Aorta	eQTL
GO_BP	RIBOSOMAL_LARGE_SUBUNIT_ASSEMBLY	11	1	0.09	0.757	0.765	1000	RSL24D1	Migraine	Artery_Aorta	eQTL
GO_BP	DNA_INTEGRITY_CHECKPOINT	53	5	0.09	0.782	0.765	1000	TRIAP1;THOC5;WAC;RAD9B;RFWD3	Migraine	Artery_Aorta	eQTL
GO_BP	EPIDERMIS_DEVELOPMENT	108	11	0.1	0.769	0.766	1000	TRADD;YBX1;SGPP1;PTCH1;FGFR2;STRC;ERCC3;IRF6;TGM1;KRT27;MYCL	Migraine	Artery_Aorta	eQTL
GO_BP	MALE_GAMETE_GENERATION	118	12	0.1	0.778	0.766	1000	PSME4;INPP5B;SLC26A8;CATSPER2;WDR48;AURKC;TTC21A;TSSK6;TDRKH;GTSF1;TSNAXIP1;ZNF628	Migraine	Artery_Aorta	eQTL
GO_BP	PROTEIN_CONTAINING_COMPLEX_DISASSEMBLY	92	9	0.1	0.795	0.766	1000	SPTBN5;ADD3;TMOD3;GBA;MRPS21;MRPS25;MRPS6;DVL3;SNAP29	Migraine	Artery_Aorta	eQTL
GO_BP	AMINE_BIOSYNTHETIC_PROCESS	11	1	0.09	0.757	0.767	1000	AZIN1	Migraine	Artery_Aorta	eQTL
GO_BP	SULFUR_COMPOUND_BIOSYNTHETIC_PROCESS	43	4	0.09	0.779	0.767	1000	GSTP1;SP1;ST3GAL6;GSTK1	Migraine	Artery_Aorta	eQTL
GO_BP	DNA_GEOMETRIC_CHANGE	33	3	0.09	0.778	0.767	1000	RECQL4;ERCC3;DSCC1	Migraine	Artery_Aorta	eQTL
GO_BP	REGULATION_OF_DEFENSE_RESPONSE_TO_VIRUS_BY_HOST	12	1	0.08	0.786	0.768	1000	PARP9	Migraine	Artery_Aorta	eQTL
GO_BP	ESTABLISHMENT_OF_MITOTIC_SPINDLE_ORIENTATION	11	1	0.09	0.757	0.768	1000	INSC	Migraine	Artery_Aorta	eQTL
GO_BP	POSITIVE_REGULATION_OF_INTERLEUKIN_12_PRODUCTION	12	1	0.08	0.786	0.768	1000	MDK	Migraine	Artery_Aorta	eQTL
GO_BP	VASCULAR_ASSOCIATED_SMOOTH_MUSCLE_CELL_DIFFERENTIATION	12	1	0.08	0.786	0.769	1000	NFATC3	Migraine	Artery_Aorta	eQTL
GO_BP	CYTOSOLIC_TRANSPORT	42	4	0.1	0.762	0.769	1000	ERC1;HOOK3;PLEKHJ1;HEATR5A	Migraine	Artery_Aorta	eQTL
GO_BP	POSITIVE_REGULATION_OF_ISOTYPE_SWITCHING	11	1	0.09	0.757	0.769	1000	CD28	Migraine	Artery_Aorta	eQTL
GO_BP	REGULATION_OF_GENE_EXPRESSION_EPIGENETIC	32	3	0.09	0.759	0.77	1000	IFI16;MORC2;PRMT7	Migraine	Artery_Aorta	eQTL
GO_BP	NUCLEOSIDE_TRIPHOSPHATE_METABOLIC_PROCESS	22	2	0.09	0.762	0.77	1000	AK4;NME6	Migraine	Artery_Aorta	eQTL
GO_BP	POSITIVE_REGULATION_OF_DNA_BIOSYNTHETIC_PROCESS	22	2	0.09	0.762	0.771	1000	MAPKAPK5;DSCC1	Migraine	Artery_Aorta	eQTL
GO_BP	MAST_CELL_ACTIVATION	22	2	0.09	0.762	0.771	1000	FER;PIK3CD	Migraine	Artery_Aorta	eQTL
GO_BP	MEIOTIC_CHROMOSOME_SEGREGATION	22	2	0.09	0.762	0.771	1000	RNF212;SMC4	Migraine	Artery_Aorta	eQTL
GO_BP	POTASSIUM_ION_TRANSPORT	60	6	0.1	0.746	0.771	1000	KCNE2;ATP1B1;WNK1;SLC12A8;SLC24A3;ABCC8	Migraine	Artery_Aorta	eQTL
GO_BP	REGULATION_OF_GLUCOSE_IMPORT	11	1	0.09	0.757	0.772	1000	RAP1A	Migraine	Artery_Aorta	eQTL
GO_BP	VENTRAL_SPINAL_CORD_DEVELOPMENT	12	1	0.08	0.786	0.772	1000	PTCH1	Migraine	Artery_Aorta	eQTL
GO_BP	AUTOPHAGOSOME_MATURATION	11	1	0.09	0.757	0.772	1000	SNAP29	Migraine	Artery_Aorta	eQTL
GO_BP	RESPONSE_TO_TESTOSTERONE	11	1	0.09	0.757	0.772	1000	GBA	Migraine	Artery_Aorta	eQTL
GO_BP	OVULATION_CYCLE_PROCESS	12	1	0.08	0.786	0.772	1000	ESR1	Migraine	Artery_Aorta	eQTL
GO_BP	NEGATIVE_REGULATION_OF_PROTEIN_KINASE_B_SIGNALING	12	1	0.08	0.786	0.773	1000	RAPGEF1	Migraine	Artery_Aorta	eQTL
GO_BP	COLLAGEN_FIBRIL_ORGANIZATION	12	1	0.08	0.786	0.773	1000	TGFBR1	Migraine	Artery_Aorta	eQTL
GO_BP	RESPONSE_TO_NUTRIENT	43	4	0.09	0.779	0.773	1000	SERPINC1;GSTP1;ATP2B1;LRAT	Migraine	Artery_Aorta	eQTL
GO_BP	POSITIVE_REGULATION_OF_RESPONSE_TO_ENDOPLASMIC_RETICULUM_STRESS	12	1	0.08	0.786	0.773	1000	ATXN3	Migraine	Artery_Aorta	eQTL
GO_BP	RELEASE_OF_CYTOCHROME_C_FROM_MITOCHONDRIA	13	1	0.08	0.812	0.774	1000	TRIAP1	Migraine	Artery_Aorta	eQTL
GO_BP	DNA_DEALKYLATION	12	1	0.08	0.786	0.774	1000	ASCC2	Migraine	Artery_Aorta	eQTL
GO_BP	PROTEIN_INSERTION_INTO_MITOCHONDRIAL_MEMBRANE_INVOLVED_IN_APOPTOTIC_SIGNALING_PATHWAY	12	1	0.08	0.786	0.774	1000	PPP3R1	Migraine	Artery_Aorta	eQTL
GO_BP	RNA_PHOSPHODIESTER_BOND_HYDROLYSIS_EXONUCLEOLYTIC	12	1	0.08	0.786	0.775	1000	ERI1	Migraine	Artery_Aorta	eQTL
GO_BP	PHOTOPERIODISM	11	1	0.09	0.757	0.775	1000	PPP1CC	Migraine	Artery_Aorta	eQTL
GO_BP	REGULATION_OF_CARBOHYDRATE_CATABOLIC_PROCESS	22	2	0.09	0.762	0.775	1000	ENTPD5;NUP107	Migraine	Artery_Aorta	eQTL
GO_BP	REGULATION_OF_PHOSPHATIDYLINOSITOL_3_KINASE_SIGNALING	44	4	0.09	0.794	0.776	1000	FYN;PIK3CD;CD28;ENTPD5	Migraine	Artery_Aorta	eQTL
GO_BP	POSITIVE_REGULATION_OF_MOLECULAR_FUNCTION	520	55	0.11	0.881	0.776	1000	GHRL;ABL1;INSRR;RAPGEF3;FER;ACTN4;KCNE2;SRGAP2;LRP1;TGFBR1;CACNB3;ATP1B1;FYN;IFI16;TRADD;ROBO1;NGF;TBC1D22B;RAPGEF1;RABGAP1L;RALGAPA1;PSME4;RAP1A;BTRC;WNK1;MAP2K4;MAP3K2;MAP3K14;MAPKAPK3;MAPKAPK5;NRG1;ADRA2C;GPRC5D;CTSS;LIMS1;PICALM;NUS1;CAPRIN2;ANXA2;DVL3;FGFR2;ESR1;BCAR3;CENPE;ERC1;DNAJB6;CCNT2;CEBPG;PARP9;MED25;STOX1;DSCC1;SRGAP3;ARHGAP27;DCUN1D4	Migraine	Artery_Aorta	eQTL
GO_BP	HOMOLOGOUS_CHROMOSOME_SEGREGATION	12	1	0.08	0.786	0.777	1000	RNF212	Migraine	Artery_Aorta	eQTL
GO_BP	RESPONSE_TO_CATECHOLAMINE	23	2	0.09	0.784	0.777	1000	ABL1;RNLS	Migraine	Artery_Aorta	eQTL
GO_BP	REGULATION_OF_CELLULAR_EXTRAVASATION	12	1	0.08	0.786	0.777	1000	MDK	Migraine	Artery_Aorta	eQTL
GO_BP	POSITIVE_REGULATION_OF_MONOOXYGENASE_ACTIVITY	11	1	0.09	0.757	0.777	1000	NUS1	Migraine	Artery_Aorta	eQTL
GO_BP	LYMPHOCYTE_CHEMOTAXIS	22	2	0.09	0.762	0.777	1000	PIK3CD;WNK1	Migraine	Artery_Aorta	eQTL
GO_BP	PEPTIDYL_TYROSINE_MODIFICATION	112	11	0.1	0.808	0.777	1000	GHRL;ABL1;INSRR;FER;FYN;MAP2K4;NRG1;HPX;FGFR2;PARP9;AATK	Migraine	Artery_Aorta	eQTL
GO_BP	NUCLEOSIDE_PHOSPHATE_BIOSYNTHETIC_PROCESS	62	6	0.1	0.774	0.777	1000	AK4;PNP;NPR2;NME6;PARP9;RNLS	Migraine	Artery_Aorta	eQTL
GO_BP	POSITIVE_REGULATION_OF_INTERFERON_GAMMA_PRODUCTION	22	2	0.09	0.762	0.778	1000	ABL1;CEBPG	Migraine	Artery_Aorta	eQTL
GO_BP	HOMEOSTASIS_OF_NUMBER_OF_CELLS	84	8	0.1	0.81	0.778	1000	ABL1;TMOD3;GBA;PIK3CD;LPCAT3;GCNT4;WDR48;CEBPG	Migraine	Artery_Aorta	eQTL
GO_BP	HISTONE_UBIQUITINATION	11	1	0.09	0.757	0.778	1000	WAC	Migraine	Artery_Aorta	eQTL
GO_BP	MALE_MEIOTIC_NUCLEAR_DIVISION	12	1	0.08	0.786	0.778	1000	TDRKH	Migraine	Artery_Aorta	eQTL
GO_BP	RECEPTOR_MEDIATED_ENDOCYTOSIS	72	7	0.1	0.781	0.778	1000	LRP1;HPX;PICALM;ANXA2;MX1;ANKRD13D;ARHGAP27	Migraine	Artery_Aorta	eQTL
GO_BP	PEPTIDYL_THREONINE_MODIFICATION	44	4	0.09	0.794	0.779	1000	TGFBR1;WNK1;GALNT1;STOX1	Migraine	Artery_Aorta	eQTL
GO_BP	NEGATIVE_REGULATION_OF_GROWTH	71	7	0.1	0.768	0.779	1000	SEMA3F;CAPRIN2;PTCH1;PRDM11;NME6;DCBLD2;WFDC1	Migraine	Artery_Aorta	eQTL
GO_BP	INTERMEMBRANE_LIPID_TRANSFER	11	1	0.09	0.757	0.779	1000	TRIAP1	Migraine	Artery_Aorta	eQTL
GO_BP	CHROMOSOME_LOCALIZATION	23	2	0.09	0.784	0.78	1000	CENPE;IFFO1	Migraine	Artery_Aorta	eQTL
GO_BP	POSITIVE_REGULATION_OF_MITOCHONDRION_ORGANIZATION	24	2	0.08	0.804	0.781	1000	PPP3R1;MIEF2	Migraine	Artery_Aorta	eQTL
GO_BP	NEGATIVE_REGULATION_OF_CELLULAR_AMIDE_METABOLIC_PROCESS	43	4	0.09	0.779	0.781	1000	YBX1;CELF1;CAPRIN2;RTN1	Migraine	Artery_Aorta	eQTL
GO_BP	CELLULAR_MODIFIED_AMINO_ACID_BIOSYNTHETIC_PROCESS	11	1	0.09	0.757	0.781	1000	BBOX1	Migraine	Artery_Aorta	eQTL
GO_BP	MATURATION_OF_SSU_RRNA_FROM_TRICISTRONIC_RRNA_TRANSCRIPT_SSU_RRNA_5_8S_RRNA_LSU_RRNA	11	1	0.09	0.757	0.782	1000	UTP6	Migraine	Artery_Aorta	eQTL
GO_BP	ANTERIOR_POSTERIOR_AXIS_SPECIFICATION	12	1	0.08	0.786	0.782	1000	TMED2	Migraine	Artery_Aorta	eQTL
GO_BP	CELL_COMMUNICATION_INVOLVED_IN_CARDIAC_CONDUCTION	11	1	0.09	0.757	0.782	1000	ATP1B1	Migraine	Artery_Aorta	eQTL
GO_BP	REGULATION_OF_MESENCHYMAL_CELL_PROLIFERATION	12	1	0.08	0.786	0.782	1000	FGFR2	Migraine	Artery_Aorta	eQTL
GO_BP	INTERFERON_BETA_PRODUCTION	12	1	0.08	0.786	0.782	1000	POLR3D	Migraine	Artery_Aorta	eQTL
GO_BP	POSITIVE_REGULATION_OF_CELL_DEATH	187	19	0.1	0.822	0.783	1000	ABL1;LRP1;TGFBR1;FYN;TRADD;NGF;PIK3CD;MAP2K4;PICALM;CELF1;TNFSF12;PIAS4;MAPK9;NQO2;PRDM11;TRIM35;ERCC3;ARHGEF4;ACOX2	Migraine	Artery_Aorta	eQTL
GO_BP	POSITIVE_REGULATION_OF_PEPTIDYL_TYROSINE_PHOSPHORYLATION	62	6	0.1	0.774	0.783	1000	GHRL;ABL1;FYN;NRG1;HPX;PARP9	Migraine	Artery_Aorta	eQTL
GO_BP	PYRUVATE_METABOLIC_PROCESS	33	3	0.09	0.778	0.783	1000	TPI1;ENTPD5;NUP107	Migraine	Artery_Aorta	eQTL
GO_BP	POSITIVE_REGULATION_OF_GLIAL_CELL_DIFFERENTIATION	12	1	0.08	0.786	0.783	1000	MDK	Migraine	Artery_Aorta	eQTL
GO_BP	SUPEROXIDE_ANION_GENERATION	12	1	0.08	0.786	0.783	1000	GSTP1	Migraine	Artery_Aorta	eQTL
GO_BP	REGULATION_OF_SUPEROXIDE_ANION_GENERATION	12	1	0.08	0.786	0.783	1000	GSTP1	Migraine	Artery_Aorta	eQTL
GO_BP	NEGATIVE_REGULATION_OF_OXIDATIVE_STRESS_INDUCED_CELL_DEATH	12	1	0.08	0.786	0.784	1000	FYN	Migraine	Artery_Aorta	eQTL
GO_BP	CELL_JUNCTION_ASSEMBLY	90	9	0.1	0.773	0.784	1000	GHRL;ABL1;LRP1;RAPGEF1;RAP1A;SLITRK1;LIMS1;CLDN7;CLSTN3	Migraine	Artery_Aorta	eQTL
GO_BP	REGULATION_OF_COLLAGEN_METABOLIC_PROCESS	12	1	0.08	0.786	0.784	1000	RAP1A	Migraine	Artery_Aorta	eQTL
GO_BP	BETA_CATENIN_TCF_COMPLEX_ASSEMBLY	12	1	0.08	0.786	0.784	1000	TCF7L1	Migraine	Artery_Aorta	eQTL
GO_BP	CARBOHYDRATE_DERIVATIVE_TRANSPORT	22	2	0.09	0.762	0.784	1000	SLC35C1;SLC35B4	Migraine	Artery_Aorta	eQTL
GO_BP	POSITIVE_REGULATION_OF_PHOSPHATIDYLINOSITOL_3_KINASE_SIGNALING	35	3	0.09	0.811	0.785	1000	FYN;PIK3CD;CD28	Migraine	Artery_Aorta	eQTL
GO_BP	PATHWAY_RESTRICTED_SMAD_PROTEIN_PHOSPHORYLATION	22	2	0.09	0.762	0.786	1000	TGFBR1;PMEPA1	Migraine	Artery_Aorta	eQTL
GO_BP	PROTEIN_EXIT_FROM_ENDOPLASMIC_RETICULUM	12	1	0.08	0.786	0.787	1000	DERL3	Migraine	Artery_Aorta	eQTL
GO_BP	MEMBRANE_DEPOLARIZATION	23	2	0.09	0.784	0.787	1000	ABL1;CACNB3	Migraine	Artery_Aorta	eQTL
GO_BP	REGULATION_OF_MUSCLE_SYSTEM_PROCESS	71	7	0.1	0.768	0.787	1000	GLRX3;GHRL;ATP1B1;ADRA2C;ATP2B1;C12orf57;DMPK	Migraine	Artery_Aorta	eQTL
GO_BP	POSITIVE_REGULATION_OF_ORGAN_GROWTH	12	1	0.08	0.786	0.788	1000	FGFR2	Migraine	Artery_Aorta	eQTL
GO_BP	MUSCLE_CELL_DEVELOPMENT	53	5	0.09	0.782	0.788	1000	MYOZ2;TMOD3;MAP2K4;MYO18B;SYPL2	Migraine	Artery_Aorta	eQTL
GO_BP	POSTSYNAPTIC_MEMBRANE_ORGANIZATION	12	1	0.08	0.786	0.788	1000	SHISA7	Migraine	Artery_Aorta	eQTL
GO_BP	MITOTIC_DNA_INTEGRITY_CHECKPOINT	35	3	0.09	0.811	0.789	1000	TRIAP1;RAD9B;RFWD3	Migraine	Artery_Aorta	eQTL
GO_BP	SPINDLE_ASSEMBLY	24	2	0.08	0.804	0.789	1000	AURKC;HAUS6	Migraine	Artery_Aorta	eQTL
GO_BP	NUCLEOSOME_ASSEMBLY	22	2	0.09	0.762	0.789	1000	CENPK;NAP1L1	Migraine	Artery_Aorta	eQTL
GO_BP	NUCLEAR_EXPORT	64	6	0.09	0.8	0.789	1000	RAPGEF3;NUP107;THOC5;DESI1;NRDE2;XPO4	Migraine	Artery_Aorta	eQTL
GO_BP	POSITIVE_REGULATION_OF_CELL_CYCLE_PHASE_TRANSITION	33	3	0.09	0.778	0.789	1000	TMOD3;CDC25A;STOX1	Migraine	Artery_Aorta	eQTL
GO_BP	NEGATIVE_REGULATION_OF_GENE_EXPRESSION_EPIGENETIC	12	1	0.08	0.786	0.79	1000	MORC2	Migraine	Artery_Aorta	eQTL
GO_BP	REGULATION_OF_CELL_CYCLE_G2_M_PHASE_TRANSITION	55	5	0.09	0.809	0.79	1000	PSME4;CDC25A;STOX1;HAUS6;NINL	Migraine	Artery_Aorta	eQTL
GO_BP	CELL_GROWTH	147	15	0.1	0.793	0.79	1000	ABL1;LRP1;TGFBR1;NGF;MAP2K4;SEMA3F;CAPRIN2;PLXNA4;PRDM11;NME6;DISC1;ULK2;CLSTN3;DCBLD2;WFDC1	Migraine	Artery_Aorta	eQTL
GO_BP	MONOSACCHARIDE_CATABOLIC_PROCESS	12	1	0.08	0.786	0.791	1000	TPI1	Migraine	Artery_Aorta	eQTL
GO_BP	REGULATION_OF_MITOCHONDRIAL_OUTER_MEMBRANE_PERMEABILIZATION_INVOLVED_IN_APOPTOTIC_SIGNALING_PATHWAY	13	1	0.08	0.812	0.791	1000	PPP3R1	Migraine	Artery_Aorta	eQTL
GO_BP	REGULATION_OF_NITRIC_OXIDE_METABOLIC_PROCESS	12	1	0.08	0.786	0.791	1000	TMEM106A	Migraine	Artery_Aorta	eQTL
GO_BP	DNA_DAMAGE_RESPONSE_DETECTION_OF_DNA_DAMAGE	12	1	0.08	0.786	0.791	1000	WDR48	Migraine	Artery_Aorta	eQTL
GO_BP	REGULATION_OF_WOUND_HEALING	34	3	0.09	0.795	0.792	1000	SERPINC1;RREB1;WFDC1	Migraine	Artery_Aorta	eQTL
GO_BP	POSITIVE_REGULATION_OF_GLUCOSE_TRANSMEMBRANE_TRANSPORT	12	1	0.08	0.786	0.792	1000	RAP1A	Migraine	Artery_Aorta	eQTL
GO_BP	SNRNA_PROCESSING	12	1	0.08	0.786	0.792	1000	INTS11	Migraine	Artery_Aorta	eQTL
GO_BP	POSITIVE_REGULATION_OF_DENDRITIC_SPINE_DEVELOPMENT	12	1	0.08	0.786	0.792	1000	CAPRIN2	Migraine	Artery_Aorta	eQTL
GO_BP	ESTABLISHMENT_OF_SPINDLE_ORIENTATION	12	1	0.08	0.786	0.792	1000	INSC	Migraine	Artery_Aorta	eQTL
GO_BP	NCRNA_3_END_PROCESSING	12	1	0.08	0.786	0.792	1000	ERI1	Migraine	Artery_Aorta	eQTL
GO_BP	MICROTUBULE_BASED_TRANSPORT	54	5	0.09	0.796	0.792	1000	TRIP11;AP3M1;TRAK1;TTC21A;ARL3	Migraine	Artery_Aorta	eQTL
GO_BP	MORPHOGENESIS_OF_AN_EPITHELIUM	141	14	0.1	0.819	0.792	1000	MDK;ABL1;PSME4;BTRC;PIK3CD;RREB1;TMED2;TOR1A;PTCH1;DVL3;FGFR2;ESR1;NPNT;KRT27	Migraine	Artery_Aorta	eQTL
GO_BP	FOREBRAIN_DEVELOPMENT	102	10	0.1	0.802	0.793	1000	PHACTR1;SRGAP2;LRP1;FYN;ROBO1;PLXNA4;FGFR2;C12orf57;DISC1;HOOK3	Migraine	Artery_Aorta	eQTL
GO_BP	ESTABLISHMENT_OF_MITOTIC_SPINDLE_LOCALIZATION	12	1	0.08	0.786	0.793	1000	INSC	Migraine	Artery_Aorta	eQTL
GO_BP	NEGATIVE_REGULATION_OF_IMMUNE_EFFECTOR_PROCESS	36	3	0.08	0.826	0.793	1000	FER;FGL2;PCBP2	Migraine	Artery_Aorta	eQTL
GO_BP	ESTABLISHMENT_OF_PROTEIN_LOCALIZATION_TO_ORGANELLE	143	14	0.1	0.835	0.793	1000	ACAA1;PAM16;AP3M1;PPP3R1;MX1;NUP107;ACOX2;VPS28;GSTK1;GDAP1;ECH1;SGF29;LEPROT;C11orf65	Migraine	Artery_Aorta	eQTL
GO_BP	ANTIGEN_PROCESSING_AND_PRESENTATION_OF_PEPTIDE_OR_POLYSACCHARIDE_ANTIGEN_VIA_MHC_CLASS_II	23	2	0.09	0.784	0.793	1000	CTSS;CENPE	Migraine	Artery_Aorta	eQTL
GO_BP	POSITIVE_REGULATION_OF_CATALYTIC_ACTIVITY	406	43	0.11	0.848	0.794	1000	GHRL;ABL1;INSRR;RAPGEF3;SRGAP2;TGFBR1;ATP1B1;FYN;IFI16;TRADD;ROBO1;NGF;TBC1D22B;RAPGEF1;RABGAP1L;RALGAPA1;PSME4;RAP1A;BTRC;WNK1;MAP2K4;MAP3K2;MAP3K14;MAPKAPK3;MAPKAPK5;NRG1;ADRA2C;GPRC5D;LIMS1;PICALM;NUS1;DVL3;FGFR2;ESR1;BCAR3;CENPE;DNAJB6;CCNT2;STOX1;DSCC1;SRGAP3;ARHGAP27;DCUN1D4	Migraine	Artery_Aorta	eQTL
GO_BP	DEVELOPMENTAL_PIGMENTATION	13	1	0.08	0.812	0.794	1000	ZEB2	Migraine	Artery_Aorta	eQTL
GO_BP	ION_HOMEOSTASIS	222	23	0.1	0.814	0.794	1000	GLRX3;TRPC4;GHRL;SV2A;ABL1;LRP1;CACNB3;ATP1B1;FYN;WNK1;HPX;ATP2B1;PICALM;ESR1;SLC12A8;SLC24A3;DMPK;TMTC4;DISC1;ATP6AP1L;CYBRD1;DMXL1;SYPL2	Migraine	Artery_Aorta	eQTL
GO_BP	NUCLEOSOME_ORGANIZATION	33	3	0.09	0.778	0.795	1000	PSME4;CENPK;NAP1L1	Migraine	Artery_Aorta	eQTL
GO_BP	PHOSPHATIDYLETHANOLAMINE_METABOLIC_PROCESS	12	1	0.08	0.786	0.795	1000	LPIN3	Migraine	Artery_Aorta	eQTL
GO_BP	RNA_PROCESSING	267	27	0.1	0.866	0.795	1000	YBX1;DDX17;CELF1;TRUB2;PABPC4;WDR74;RRP7A;ESR1;ERCC3;THOC5;PCBP2;PSIP1;ERI1;PRMT7;SF3A3;PPP4R2;TTF2;HNRNPH1;TRMT5;RRP15;SNU13;UTP6;TRIT1;PRPF4;WDR75;ANKRD16;INTS11	Migraine	Artery_Aorta	eQTL
GO_BP	REGULATION_OF_CALCIUM_ION_DEPENDENT_EXOCYTOSIS	12	1	0.08	0.786	0.795	1000	HYAL3	Migraine	Artery_Aorta	eQTL
GO_BP	PHENOL_CONTAINING_COMPOUND_METABOLIC_PROCESS	23	2	0.09	0.784	0.795	1000	GCNT4;ZEB2	Migraine	Artery_Aorta	eQTL
GO_BP	REGULATION_OF_TUBE_SIZE	34	3	0.09	0.795	0.796	1000	ADRA2C;ATP2B1;UTS2B	Migraine	Artery_Aorta	eQTL
GO_BP	PIGMENTATION	24	2	0.08	0.804	0.796	1000	MC1R;ZEB2	Migraine	Artery_Aorta	eQTL
GO_BP	SPLICEOSOMAL_SNRNP_ASSEMBLY	12	1	0.08	0.786	0.796	1000	PRMT7	Migraine	Artery_Aorta	eQTL
GO_BP	ENDOCRINE_HORMONE_SECRETION	12	1	0.08	0.786	0.796	1000	GHRL	Migraine	Artery_Aorta	eQTL
GO_BP	REGULATION_OF_MICROTUBULE_POLYMERIZATION_OR_DEPOLYMERIZATION	23	2	0.09	0.784	0.796	1000	ABL1;GBA2	Migraine	Artery_Aorta	eQTL
GO_BP	MONOSACCHARIDE_METABOLIC_PROCESS	64	6	0.09	0.8	0.797	1000	GHRL;TPI1;POFUT1;SLC35B4;PGD;HECTD4	Migraine	Artery_Aorta	eQTL
GO_BP	RESPONSE_TO_TOPOLOGICALLY_INCORRECT_PROTEIN	65	6	0.09	0.812	0.797	1000	ATXN3;TMED2;TOR1A;TMTC4;PLA2G4B;DERL3	Migraine	Artery_Aorta	eQTL
GO_BP	POSITIVE_REGULATION_OF_DNA_TEMPLATED_TRANSCRIPTION_INITIATION	13	1	0.08	0.812	0.797	1000	ESR1	Migraine	Artery_Aorta	eQTL
GO_BP	VASCULAR_ENDOTHELIAL_GROWTH_FACTOR_RECEPTOR_SIGNALING_PATHWAY	23	2	0.09	0.784	0.798	1000	FYN;MAPKAPK3	Migraine	Artery_Aorta	eQTL
GO_BP	CARBOHYDRATE_TRANSPORT	34	3	0.09	0.795	0.798	1000	RAP1A;SLC35C1;SLC35B4	Migraine	Artery_Aorta	eQTL
GO_BP	ORGANIC_CYCLIC_COMPOUND_CATABOLIC_PROCESS	168	17	0.1	0.816	0.798	1000	PSME4;ADAL;NT5C2;YBX1;NUDT4;PNP;ACAA1;CELF1;UPF3A;PABPC4;CYP19A1;ENTPD5;PDE4A;ALLC;ERI1;SMG9;NRDE2	Migraine	Artery_Aorta	eQTL
GO_BP	REGULATION_OF_NEUTROPHIL_MIGRATION	12	1	0.08	0.786	0.799	1000	MDK	Migraine	Artery_Aorta	eQTL
GO_BP	NEGATIVE_REGULATION_OF_OSSIFICATION	12	1	0.08	0.786	0.799	1000	MDK	Migraine	Artery_Aorta	eQTL
GO_BP	ERBB2_SIGNALING_PATHWAY	12	1	0.08	0.786	0.799	1000	NRG1	Migraine	Artery_Aorta	eQTL
GO_BP	THYMIC_T_CELL_SELECTION	12	1	0.08	0.786	0.799	1000	CD28	Migraine	Artery_Aorta	eQTL
GO_BP	INOSITOL_LIPID_MEDIATED_SIGNALING	56	5	0.09	0.822	0.799	1000	FYN;NGF;PIK3CD;CD28;ENTPD5	Migraine	Artery_Aorta	eQTL
GO_BP	SODIUM_ION_TRANSMEMBRANE_TRANSPORT	44	4	0.09	0.794	0.799	1000	ACTN4;ATP1B1;WNK1;SLC24A3	Migraine	Artery_Aorta	eQTL
GO_BP	POSITIVE_REGULATION_OF_MITOTIC_NUCLEAR_DIVISION	12	1	0.08	0.786	0.8	1000	CD28	Migraine	Artery_Aorta	eQTL
GO_BP	FATTY_ACID_BIOSYNTHETIC_PROCESS	34	3	0.09	0.795	0.8	1000	GSTP1;LIPC;CYP2C8	Migraine	Artery_Aorta	eQTL
GO_BP	POSTTRANSCRIPTIONAL_REGULATION_OF_GENE_EXPRESSION	171	17	0.1	0.837	0.8	1000	PSME4;CD28;MAPKAPK5;YBX1;CELF1;TRUB2;UPF3A;PRR16;ZAR1;EIF4E3;PABPC4;TMED2;CAPRIN2;ESR1;NUP107;NRDE2;PARP9	Migraine	Artery_Aorta	eQTL
GO_BP	LUNG_EPITHELIUM_DEVELOPMENT	12	1	0.08	0.786	0.8	1000	FGFR2	Migraine	Artery_Aorta	eQTL
GO_BP	CELL_CELL_RECOGNITION	13	1	0.08	0.812	0.8	1000	CATSPER2	Migraine	Artery_Aorta	eQTL
GO_BP	REGULATION_OF_PROTEIN_PHOSPHORYLATION	340	35	0.1	0.87	0.801	1000	GHRL;ABL1;RAPGEF3;FER;TGFBR1;GBA;FYN;ROBO1;NGF;RAPGEF1;RAP1A;WNK1;HEXIM1;MAP2K4;MAP3K2;MAP3K14;MAPKAPK3;MAPKAPK5;NRG1;ADRA2C;GPRC5D;GSTP1;HPX;TMED2;CAPRIN2;DVL3;PMEPA1;BCAR3;CENPE;CCNT2;PARP9;CDC25A;STOX1;CDK2AP1;NSD1	Migraine	Artery_Aorta	eQTL
GO_BP	KIDNEY_EPITHELIUM_DEVELOPMENT	35	3	0.09	0.811	0.801	1000	PTCH1;FGFR2;NPNT	Migraine	Artery_Aorta	eQTL
GO_BP	RESPONSE_TO_CORTICOSTEROID	45	4	0.09	0.808	0.801	1000	GBA;GSTP1;ATP2B1;USP8	Migraine	Artery_Aorta	eQTL
[truncated: 121,392 more rows]

## Sheet: Table S6
Table S6. ECLIPSER-based cell-type–specific enrichment of migraine GWAS loci in PBMCs
[truncated: 4 more rows]

## Sheet: Table S7
Table S7. CELLECT (S-LDSC) cell-type–specific heritability enrichment for migraine across mouse brain and Tabula Muris reference panels.
[truncated: 381 more rows]

[truncated: 9 more sheets: Table S8, Table S9, Table S10, Table S11, Table S12, Table S13, Table S14, Table S15, Immunecell_mapping]
